# Supplementary material for: Identification and Validation of a Ferroptosis-Related Long Non-Coding RNA (FRlncRNA) Signature to Predict Survival Outcomes and the Immune Microenvironment in Patients With Clear Cell Renal Cell Carcinoma
Source: Front Genet. 2022 Mar 8;13:787884. doi: 10.3389/fgene.2022.787884 (PMC8957844; doi:10.3389/fgene.2022.787884)
Supplement: Supplementary file 1 [file DataSheet3.ZIP]

Archive with 6 entries (5 files):
- Supplementary Table/
- Supplementary Table/Supplementary Table 1.docx
- Supplementary Table/Supplementary Table 2.docx
- Supplementary Table/Supplementary Table 3.docx
- Supplementary Table/Supplementary Table 4.docx
- Supplementary Table/Supplementary Table 5.docx
