# Supplementary material for: Identification and Validation of a Ferroptosis-Related Long Non-Coding RNA (FRlncRNA) Signature to Predict Survival Outcomes and the Immune Microenvironment in Patients With Clear Cell Renal Cell Carcinoma
Source: Front Genet. 2022 Mar 8;13:787884. doi: 10.3389/fgene.2022.787884 (PMC8957844; doi:10.3389/fgene.2022.787884)
Supplement: Supplementary file 3 [file DataSheet1.ZIP]

Archive with 8 entries (7 files):
- Supplementary data/
- Supplementary data/EXP-15 lncRNAs.txt
- Supplementary data/EXP-1669 lncRNAs.txt
- Supplementary data/EXP-678 lncRNAs.txt
- Supplementary data/Ferroptosis-drive.txt
- Supplementary data/Ferroptosis-marker.txt
- Supplementary data/Ferroptosis-suppress.txt
- Supplementary data/TCGA-clinical data.txt
