# Supplementary material for: Identification and Validation of a Ferroptosis-Related Long Non-Coding RNA (FRlncRNA) Signature to Predict Survival Outcomes and the Immune Microenvironment in Patients With Clear Cell Renal Cell Carcinoma
Source: Front Genet. 2022 Mar 8;13:787884. doi: 10.3389/fgene.2022.787884 (PMC8957844; doi:10.3389/fgene.2022.787884)
Supplement: Supplementary file 3 [file DataSheet1.ZIP › Supplementary data/EXP-15 lncRNAs.txt]

ID	AL590094.1	LINC00460	AC103706.1	LINC00944	MIR193BHG	AC024060.1	AC026401.3	AC016773.1	EPB41L4A-DT	HOXB-AS4	DLGAP1-AS2	LINC01550	AC147651.3	LINC01615	EMX2OS
TCGA-3Z-A93Z	0.6465084	0	1.004281	2.51201	0.0800219	2.940805	4.033757	0.4436127	3.865298	0.08863412	0.6731833	0.2584707	4.136946	1.547103	9.58255
TCGA-A3-3306	1.924311	0.02060523	0.4544683	2.011195	0.03203405	1.489583	3.740901	0.4143656	0.9182023	0	0.2096003	1.17266	1.623613	0.04504218	14.65553
TCGA-A3-3311	0.7016158	0.6261214	0.1991785	1.054236	0.08111694	1.764293	2.368187	0.374736	1.625404	0.3818498	0.4170194	0.8682217	1.233399	0.2566266	7.80296
TCGA-A3-3316	1.169888	0.3598662	0.936182	1.2827	0.4102766	2.853287	3.728899	0.792603	1.801599	0.4131199	0.8192828	1.029918	2.646567	0.7079871	4.334837
TCGA-A3-3317	0.9906811	1.367324	1.496657	1.818941	0.2285718	3.531434	2.304377	1.098171	1.601509	3.443132	0.6142462	0.7527631	3.498649	0.6427768	6.065442
TCGA-A3-3319	0.57184453	0.738794968	0.87542463	2.959964296	0.47401381	1.2579597	5.3608705	0.58956207	0.69675956	0.24232096	0.37916621	1.156958332	2.40249135	0.4998732	5.44417543
TCGA-A3-3324	1.497558	0.0534803	0.8166182	1.537739	0.08314346	1.901907	2.916314	0.3264832	2.339035	0.09209164	0.7771593	0.6766492	2.380934	0.3361039	8.668172
TCGA-A3-3328	0.07193418	0.02318117	1.238878	0.007205803	0.9189879	2.594789	1.150543	0.832441	2.276404	1.756363	0.6400371	0.05477888	0.05479762	0.08867787	2.753999
TCGA-A3-3329	1.047045	0.06242932	0.5560715	1.397231	0.07279209	2.729703	3.6897	0.4707887	1.970549	0.2418786	0.3685515	1.364609	1.426566	0.1876434	13.29524
TCGA-A3-3335	1.410519	0.01344435	1.231732	0.5014969	1.71391	1.191377	3.459314	3.514709	1.8084	0.7871277	1.079415	0.5453857	1.716169	0.1910272	18.86315
TCGA-A3-3346	2.779199	2.707408	1.881349	3.697626	2.52993	2.048572	7.392176	1.696242	1.200285	2.430235	0.8109308	1.12302	3.06383	0.6925648	0.8422885
TCGA-A3-3347	1.38222128	1.0806054	1.00262357	2.2673469	0.55124	3.6224343	3.8151987	1.45517935	1.05893137	4.59378441	0.96303717	0.77803589	7.26415179	0.99653553	4.0779873
TCGA-A3-3351	0.5218948	0.017837629	0.90790642	1.652343961	0.1109255	3.6189444	2.7491791	1.38359505	2.95869534	0.79861385	0.99796219	1.015153193	2.41752338	0.23395388	12.97583208
TCGA-A3-3358	0.7708239	1.470715	0.5848206	2.392988	0.4465735	2.116758	4.817343	0.5116329	2.19027	0.5935623	0.7137909	1.746757	3.42228	0.5902397	6.441213
TCGA-A3-3363	0.09173792	0	0.6363671	0.05628622	0.08043059	5.187773	3.547564	1.430526	1.600978	1.380845	2.184923	1.563839	1.854827	0.1272276	24.24083
TCGA-A3-3365	0.28344389	0.42065069	0.59949228	0.930997819	0.1569521	5.2578952	3.4503658	0.94259323	3.58235288	0.05794793	1.39982362	1.444656845	1.40537612	0.64366739	12.48158695
TCGA-A3-3367	1.67853	0.01124675	0.400709	2.684945	0.06993932	1.416271	2.379721	0.6946623	2.218156	0.1742994	0.5270758	1.831594	1.45337	0.09833973	18.25388
TCGA-A3-3372	0.952355	0.1508388	0.60489	1.44926	0	3.19776	3.868637	1.063634	2.410277	0.09445104	0.6476196	1.495983	2.722864	0.3297273	12.86992
TCGA-A3-3378	0.30973106	0.53780537	1.33357697	0.951613438	0.6431556	1.9937824	2.9538489	0.87154801	0.78519347	0.07123741	1.23240052	0.591988996	2.39049762	0.18086463	8.78011619
TCGA-A3-3382	2.68229	3.10291	0.4211549	2.459554	0.2894374	2.424038	2.046654	0.6685571	1.433918	0.6678909	0.7552665	1.613131	9.559849	0.8987252	3.323799
TCGA-A3-3383	1.511289	0.01974409	1.105436	2.209462	0.122781	3.223002	5.750767	1.332947	3.111985	0	0.5810029	1.85072	5.227348	0.0863195	10.55032
TCGA-A3-3387	0.7496239	1.669423	0.8562962	1.464283	1.126676	2.082338	4.496165	0.6506132	1.836844	0.04456902	0.8979793	1.241087	3.242716	1.103273	5.308476
TCGA-AK-3426	0.7929889	0.14770024	1.79589575	1.7446643	0.30616407	7.8645895	7.7808891	4.03100118	0.50785184	1.653183	2.49511406	0.68351129	9.93127553	1.21074963	2.39427051
TCGA-AK-3429	0.93729855	0.039643986	0.10089073	1.552726343	0	1.7565335	2.3300955	0.05694498	2.01196068	0.10239882	0.08641414	0.425471454	4.21712221	0.06499507	5.09283247
TCGA-AK-3431	1.049318	1.008442	0.2495115	0.3657168	0.2286347	1.763754	2.003165	0.09053348	2.184477	0.2894185	0.2747696	0.7157355	3.211565	1.033319	2.945786
TCGA-AK-3433	0.06700306	0	1.014079	0	0	2.018674	0.6730002	0.2072371	1.054508	2.093966	0.3968473	0.1461135	0.3572885	0.04505398	10.99453
TCGA-AK-3436	1.9984	2.613993	0.7435818	0.7103754	0.5840278	1.095052	2.473758	0.1124181	1.459599	0	0.1478487	1.00177	4.34146	0.5132407	0.1553061
TCGA-AK-3443	0.1391763	0	0.7015459	0.007140818	1.499976	2.008897	1.020149	0.2804774	2.018913	0.4944669	0.2837501	0	0.1629103	0.01255402	6.786915
TCGA-AK-3445	3.744646	1.307005	1.447522	2.234534	0.4233214	3.005582	3.177118	0.8083221	1.84254	0.09377612	1.147493	1.601472	2.345814	1.686458	1.500152
TCGA-AK-3447	0.06124157	0	0.4474595	0.0117117	2.57727	2.767637	0.1968416	0.05411917	1.33693	0.3243914	0.09581363	0.01483883	0.148439	0	2.680751
TCGA-AK-3453	0.4210777	0	1.01527477	2.09045422	0.13290372	3.5884003	8.1137567	2.37403817	1.36388153	0.78510535	1.83236124	1.144744	3.72730377	0.18687221	10.29756778
TCGA-AK-3454	0.77087424	1.38570835	1.93612615	1.08952809	1.14051156	6.7480267	3.779507	1.69773157	1.74889332	0.21054287	2.29499028	0.56983337	4.68868307	1.73727828	1.95806775
TCGA-AK-3455	0.7927159	0	0.5056466	2.441409	0.1907866	2.943564	3.343122	0.8813768	1.519049	0.8150901	1.082731	1.34986	2.541783	0.1149684	9.532734
TCGA-AK-3461	0.6914881	0.2924719	0.8270191	1.539478	0.1515644	4.183176	4.40578	0.5881529	2.880135	0.06715049	1.055444	1.370748	3.195665	0.08524417	9.53559
TCGA-AK-3465	0.0784362	0	3.917489	0.04949989	0.5363935	4.363355	1.351931	1.887075	2.003983	0.9368846	0.9208004	0.1411127	0.3764294	0.232064	7.809923
TCGA-AS-3777	0.9398419	0.02355648	0.4396284	1.266787	1.648	0.9063999	2.046048	0.1015102	1.487096	0.1014091	0.3209208	0.01855526	0.4269169	0.05149348	2.99541
TCGA-B0-4688	1.60747294	32.0955067	2.02871365	2.520264079	2.1763548	4.1826819	12.0371914	1.34054772	0.27677005	1.70749511	4.06327106	0.020101055	11.92687462	25.94719781	1.43733541
TCGA-B0-4690	1.76941489	1.612460177	1.16565476	1.821857913	1.26430956	1.7002784	7.7100492	0.60421364	0.6132451	14.53496566	2.93915986	1.42750722	7.91059747	1.18003191	0.61689044
TCGA-B0-4691	4.3569266	0.50154719	1.26350408	1.60628959	0.3780525	4.9264967	4.6848292	1.17888037	2.40805362	0.62810965	1.08220659	0.87393137	7.28126018	1.02991509	1.92070294
TCGA-B0-4694	1.314023	1.822005	0.5767231	1.327154	3.213087	1.236616	2.379761	0.1953092	1.963585	0.9365501	0.266744	1.199553	4.264153	0.564729	3.670981
TCGA-B0-4696	1.908003	1.36229	0.7704263	0.03682297	3.314962	6.261595	12.01684	1.70157	0.08146248	0.03399749	0.6383617	0.02721543	10.42319	3.409491	0.01031021
TCGA-B0-4697	0.9927855	1.314497	3.882185	2.148974	0.6811966	14.1916	8.393701	3.496583	0.9240396	0.08383436	2.635349	0.2588547	12.58272	1.649564	1.913151
TCGA-B0-4698	0.73899075	44.53111698	7.1538419	7.871827564	1.92465918	4.6306157	20.8445762	2.23604234	0.65747404	1.05534524	2.12854249	1.614808109	4.11446049	5.92150811	0.01760264
TCGA-B0-4699	0.4256566	0.5390028	2.563539	0.8020308	1.373711	7.706519	5.239633	6.638057	2.406258	1.506339	0.8956155	0.1635632	1.768479	31.12672	4.088291
TCGA-B0-4700	1.83159836	2.54627767	0.97812384	1.30423843	0.49793529	3.0249569	4.7899173	0.62108424	1.44046329	2.15094646	0.88431799	0.81993344	6.91503371	10.44948378	0.7693845
TCGA-B0-4701	2.271186	0.08299103	0.7885003	5.407163	0.361263	3.831968	4.726085	1.239774	1.328617	0.5716333	1.29645	1.284548	3.34816	0.2358394	6.494337
TCGA-B0-4703	0.87922022	6.960923174	0.85757192	1.750779583	1.52673262	3.4014705	3.376422	1.22391124	2.12132332	2.51169868	1.01258933	0.250264407	2.61729542	1.02599449	0.55808261
TCGA-B0-4706	1.923852	0.01402952	0.999712	2.337517	0.4798438	3.925995	5.405661	1.289737	2.118659	0.07247539	1.860339	1.234943	3.404856	0.1533398	9.582915
TCGA-B0-4707	1.040639	0.5293291	1.71804	0.443544	3.148581	3.595823	3.607141	2.016536	1.40539	1.030381	0.7608439	0.4939933	3.082847	1.861408	1.300987
TCGA-B0-4710	2.56495582	0	0.3499973	1.429076928	0.2061725	2.9895012	2.963866	0.93128957	4.29235582	0.17761447	0.82438657	1.265135528	1.60227901	0.20936745	9.54932561
TCGA-B0-4712	3.56729661	3.929960243	0.45244566	5.410020053	4.99689103	1.6038056	7.1495487	0.30241233	1.06557743	0.48337756	0.54049568	1.000541966	12.9838452	4.29536452	0.67615065
TCGA-B0-4713	1.794217	0.2023686	1.304696	2.163957	0.6606884	2.265217	2.881068	1.017394	1.786874	0.6272519	0.5734479	0.5579146	4.975111	0.5308431	2.044895
TCGA-B0-4714	1.157944	0	1.838023	2.604246	0.2526352	6.82115	5.494863	2.515746	1.415493	0.1243665	1.259431	1.784914	4.979551	0.7301812	9.030591
TCGA-B0-4718	0.2398797	0.02319075	1.495137	2.148217	0.6129118	5.678448	7.90568	1.732193	2.60268	0.4392723	3.538509	0.6667519	1.717702	0.6590222	5.891754
TCGA-B0-4810	1.44351699	1.708205598	1.92456154	2.256711982	1.57680517	4.9171424	4.8980181	1.91693895	2.01533998	1.42478135	1.19752162	0.896150937	5.23678351	1.83786067	6.00911264
TCGA-B0-4811	0.94835229	0.02790366	1.37290951	2.10772792	0.23859326	7.0601915	6.924664	1.9639725	1.78455515	0.12012339	1.10495336	1.28580077	2.59446804	0.36597745	4.06002085
TCGA-B0-4814	1.878317	0.01650812	0.672189	3.253373	0.1539866	2.540779	5.239473	0.6165225	3.07874	0.3979714	0.7496589	1.589655	1.482885	0.2345593	14.1337
TCGA-B0-4815	1.74663437	12.22528644	2.84455897	2.56241853	0.21721272	5.701834	4.8176896	2.14739966	1.24520773	0.36088482	1.29941296	0.627310346	7.39818811	0.64137518	0.0164165
TCGA-B0-4817	1.19530856	1.41459362	1.7239562	1.57309202	1.82750945	3.5311199	4.1376559	1.45955893	2.05518263	9.09171018	1.28115847	0.81608106	2.29208812	0.19598721	16.64456455
TCGA-B0-4818	0.47498398	0.027011665	0.64159665	1.864023525	0.16797537	4.2203812	4.3747872	0.91179525	3.84509887	0.04651336	0.57406815	1.457466316	2.44767807	0.2066623	14.72118585
TCGA-B0-4819	1.0776157	1.106914711	1.90562325	2.064488528	0.4555248	7.2883967	5.5066681	2.36159125	1.63882333	0.72879428	2.35366449	0.48724282	5.84891346	0.60491734	2.31642757
TCGA-B0-4821	2.106904	1.104507	2.09295	0.6331593	1.404923	5.55279	8.974226	4.244465	1.455961	2.44534	2.042772	0.4095833	2.509202	1.034745	1.973809
TCGA-B0-4822	0.81437319	1.54390582	1.95626835	1.057036601	0.18229688	8.2489338	6.8919381	2.8633339	3.33834425	0.87497052	2.17965785	0.492606679	4.92775149	1.94377939	2.39067359
TCGA-B0-4824	0.47339708	0.080091224	1.12104123	1.394183766	0.71595718	6.0233788	3.6874653	1.55309067	1.93320479	0.06895747	0.98200782	2.042449427	2.42968944	0.02188451	12.53692689
TCGA-B0-4827	0.35945491	0.787005086	0.6271595	1.527136592	0.53760818	0.4171098	1.931253	0.085641	1.44649854	6.11894048	0.08664028	0.777245489	2.40535219	0.45615613	7.97837514
TCGA-B0-4828	2.01254948	0	0.73301005	1.713917	0.41580102	5.4693827	6.3954157	2.24594766	1.68077734	0.63768587	1.36777687	1.44229647	1.94533446	0.06745918	15.76641702
TCGA-B0-4833	0.73833132	0	2.55101464	1.46687843	0.46751389	10.1953989	5.4988538	2.75786557	3.05424544	0.03983302	0.6891075	0.97938165	3.9006391	0.05056602	10.87494304
TCGA-B0-4836	0.8508399	6.202226	0.5125707	0.7623393	0.6907111	1.657707	2.599705	0.5871217	1.51052	1.407688	0.29053	0.8154075	3.80887	0.8740707	1.593918
TCGA-B0-4838	0.416176	0.0320047	0.5429958	3.044263	0.4975629	2.836109	4.660929	0.850479	1.888369	0.3031118	0.941792	0.8791937	2.017478	0.0524707	6.367745
TCGA-B0-4842	1.53443928	7.571743018	1.76845377	0.525751659	0.94783142	1.5593356	4.8805934	0.25424695	1.76900351	0.47412137	0.35009625	0.317574484	6.4466423	0.7953325	7.01973352
TCGA-B0-4843	0.6163138	0.1604161	1.462881	0.8601695	1.184611	4.535813	5.447599	1.238524	1.48925	0.1726451	0.9178774	0.2922041	4.676864	1.139654	1.369136
TCGA-B0-4844	1.08966755	0.869774343	1.47567017	0.893386556	1.08763896	2.9101691	4.2724674	0.70615529	1.34188183	0.0325593	0.38467417	0.979267006	4.43986875	0.3306592	5.26781065
TCGA-B0-4845	0.76297274	0.537123067	0.88189335	1.217215889	0.10774729	5.1314649	4.0282462	1.41861673	3.05979932	0.08950756	0.66722792	1.405743029	4.0138815	0.20831314	10.1135531
TCGA-B0-4846	0.3482596	0.014197581	0.74672167	3.05398934	0.04414471	4.7014111	3.3564241	0.40787066	1.89800098	0.58674846	0.99546938	1.755782091	1.27533511	0.10862362	13.12489786
TCGA-B0-4847	0.5068911	0	1.53859851	2.25517191	0.18389516	3.9997197	7.2613567	1.98226139	1.82209012	0.40737313	1.74039281	0.96279331	3.23112092	0.10773744	10.42639066
TCGA-B0-4848	1.55214091	3.96266189	0.35384749	4.18452478	0.11790575	1.1937957	2.7983567	0.19064125	1.76801618	0.3264879	0.1928657	0.76540484	2.53977217	0.29012198	4.24266293
TCGA-B0-4849	0.7513824	0.02173024	1.253505	1.87783	0.6080948	5.574202	6.613088	1.310967	2.20565	0.07483778	0.7499708	1.711674	4.999798	0.1900056	12.45137
TCGA-B0-4852	1.853343	0.05322026	0.6170101	1.692938	0.09652905	3.102719	3.464023	0.4586763	2.100751	0.1527397	1.07951	1.000868	2.446239	0.339317	10.31788
TCGA-B0-5081	1.23699084	0.936552845	1.21624667	1.983962279	0.80889854	2.8850715	7.3093124	1.37848953	1.61250487	0.95568522	1.42817828	0.721777175	5.39354221	1.04890759	0.64908669
TCGA-B0-5083	0.20810208	0	0.29138328	0.117449635	0.13350152	1.5219173	1.3234814	0.04933896	0.96373559	0.62105145	0.17470132	0.084550961	1.10968799	0.63822338	3.55608463
TCGA-B0-5084	0.9713379	0	4.214609	6.217084	1.208103	5.25822	15.89012	1.903055	1.408678	1.930408	9.876217	0.07275027	10.86106	0.1670833	0.4074676
TCGA-B0-5085	0.3571729	0.01492048	1.392285	0.9368741	0.2319621	5.32353	3.371419	2.957604	2.400957	0	0.8130744	1.44265	3.315408	0.2935399	15.0788
TCGA-B0-5092	1.02188045	0.5346985	1.96554855	2.09424062	0.9975266	6.0682868	6.8906996	3.32819817	3.11810428	1.53456073	2.02021944	0.59315887	5.39292083	1.32467242	4.04179714
TCGA-B0-5094	1.831962	4.460423	0.8459262	1.499609	0.3980485	2.011192	2.446509	0.6774765	1.845964	1.137026	0.8518312	1.268448	6.859393	0.1325569	12.86738
TCGA-B0-5095	1.33993634	2.002613316	1.03288837	0.3884443	0.37360495	3.9228519	3.8293236	0.92050296	2.47226918	0.05517514	1.21061669	0.851819276	3.13071745	1.71603061	1.43691409
TCGA-B0-5096	0.998909	26.73418	0.115267	0.6758016	0	2.178464	1.95222	0.04879444	1.02318	5.11831	0.3270351	0.0267577	6.263443	2.450462	0.2128729
TCGA-B0-5097	1.089406	1.300112	0.5449591	0.6846545	1.830994	1.426749	2.916746	0.1537935	1.009762	0.1053533	0.8501774	0.1927696	2.000668	0.8358797	1.132223
TCGA-B0-5098	1.295968	1.007232	1.167041	1.000377	0.9166236	1.632736	8.663496	1.164495	0.5879096	1.776729	2.414177	0.2951019	0.2903634	0.06712702	7.811252
TCGA-B0-5100	0.1522306	0.1560908	0.3972384	0.09704079	0.1698672	4.986816	5.667688	1.277998	1.945008	6.1014	1.026389	0.4303303	2.48447	2.712603	3.335899
TCGA-B0-5106	0.5646368	0.01566025	1.169053	1.869291	1.071237	6.427424	3.149948	1.282188	2.532922	0.05393306	0.8932121	0.6722825	2.023707	0.6161878	8.094149
TCGA-B0-5107	2.536384	15.9722	0.9583015	3.179887	0.07317664	3.951539	17.48034	2.028325	1.139375	0	2.798689	0.367672	4.549565	1.732009	6.102031
TCGA-B0-5108	0.5234573	0.02746066	0.7454416	0.6145971	0.8324915	2.433437	3.210095	0.2958355	1.960172	0.3782921	0.7232778	0.6840661	2.834571	1.440668	4.741258
TCGA-B0-5109	0.6943309	0.9857597	1.58883	0.5107012	0.5619229	5.632	16.69488	1.699145	0.6372132	3.706103	1.056451	0.1488244	3.158746	0.7721473	2.074117
TCGA-B0-5113	0.84447637	0.026457762	0.47133003	1.34056468	0.18509722	2.5605115	3.4038721	0.70307708	2.86016746	0.02277978	0.60074388	1.180097591	1.81375016	0.86753345	18.50728843
TCGA-B0-5116	1.852343	0	0.3568431	2.275207	0.06539715	0.5885744	4.102374	0.04028204	1.330663	0.1448708	0.3311105	1.653967	1.591003	0.4750911	4.905972
TCGA-B0-5117	0.05357431	0	2.236794	0	1.127302	3.458767	1.162334	0.6391387	3.127866	1.049981	1.065687	0.02271684	0.5194196	0.2881941	4.270716
TCGA-B0-5400	0.42325339	0.361655114	1.34989502	3.012842776	0.65220912	1.518073	5.0448674	0.62338158	2.04135141	0.92168536	0.64642173	0.225049632	2.48494169	0.71150668	3.44104185
TCGA-B0-5701	1.728906	0.9492557	0.1872697	2.96446	1.372806	0.6692427	2.508522	0.1902585	2.513975	0.7602757	0.1122791	0.3955968	3.096278	0.3136678	4.213559
TCGA-B0-5706	0.37078167	3.028361053	0.07339937	0.672398414	1.3451598	1.2106438	2.7687872	0.12428471	1.67793267	3.27784679	0.44007215	0.766741084	2.93165709	0.61470229	2.91438078
TCGA-B0-5707	0.1388437	0.6143576	0.2145967	0.01123361	0.1685496	2.823207	5.286573	0.2855046	3.235706	1.120137	1.043748	0.3131278	1.509223	0.09874706	14.43477
TCGA-B0-5712	1.335074	0.02779979	0.4716547	2.022108	0.1728764	1.42623	2.48723	0.1397615	2.076142	0.02393524	0.3787293	1.376816	0.6352498	0.03038458	22.37674
TCGA-B2-3923	0.09805836	0.01396015	1.534808	0.027411357	1.41911387	7.572031	1.99517	0.67360723	4.24753733	1.641161	0.29682417	0.0628371	0.63487003	0.02947378	5.92924533
TCGA-B2-3924	1.24864133	0.05383915	0.30775388	3.749001667	0.23280123	5.0288367	3.8131647	0.8134974	2.48492667	0.04541846	0.88369227	2.530155667	2.58519267	0.66792533	9.23407833
TCGA-B2-4098	0.06289304	0.021281	1.552541	0.2646056	2.018162	4.36717	3.446653	0.6419325	1.492719	1.355876	2.296173	0.1173401	1.006117	0.2558565	15.72239
TCGA-B2-4099	1.929851	0	0.4083126	3.920021	0.1247163	2.282308	4.086367	0.8987968	2.873066	0.02762773	0.5887032	2.224273	4.096085	0.5786882	9.101136
TCGA-B2-4101	0.77663557	0.31012327	1.41232172	3.11527358	0.17762867	3.9585818	2.4943105	1.1019369	2.42448958	0.11242609	0.97841012	1.09926772	1.95492208	0.42815781	13.61872824
TCGA-B2-5633	1.07228704	9.846062166	0.63189805	1.839285066	0.27823506	4.5011767	2.8378849	0.49989607	2.37581742	0.94443626	0.87279267	1.364842851	3.38065761	0.48101123	7.61900766
TCGA-B2-5635	0.44650435	0.051182217	0.62202224	1.096332427	0.41908327	8.2671264	2.946989	0.70272042	3.19311214	0.31800887	0.69682104	1.412063203	1.57594991	0.17717957	9.11520163
TCGA-B2-5636	0.3804187	0.1098842	0.213064	0.09759205	0.09761839	1.720524	2.275853	0.2029355	3.497584	3.243732	0.1710862	0.4729611	1.904861	0.3259889	18.60435
TCGA-B2-5641	1.07482521	0.343100487	0.23284345	2.457258658	0.06400838	1.0241341	2.0972542	0.11827983	1.85734352	0.07089718	0.1445891	0.972927413	1.14628418	0.34500154	6.06673828
TCGA-B4-5832	1.682134	0.4257649	0.3421697	0.3900779	0.3832157	3.657968	1.34635	0	0.3883315	0.8103301	0.1872407	0.4015636	0.2472005	0.2694144	6.506359
TCGA-B4-5838	1.433594	0.1328993	0.6482511	0.2272126	0.5940115	1.278416	4.643339	0	2.028904	0.1144245	0.2112307	0.480891	1.073376	0.2178843	4.246512
TCGA-B8-4143	2.060235	4.336401	1.583194	2.87792	5.859798	6.52827	3.728118	3.679487	1.20792	1.512338	2.499339	0.3783267	6.055298	1.499872	0.3654766
TCGA-B8-4146	0.1898759	0.01647383	0.1676982	0.1229003	0.1536668	3.303836	2.409886	0.04732631	1.182717	0	0.3471193	0.9440263	0.1817304	0.01800555	7.493067
TCGA-B8-4148	0.69951064	0	0.96377938	3.041103332	0.39250634	2.9070001	4.2456436	1.0879571	3.0079559	0.02717182	0.54459327	1.811580308	2.88459944	0.12072642	18.38807581
TCGA-B8-4620	1.81961032	5.053370422	0.49273634	3.963177012	0.36120699	2.2688314	3.8122541	0.33373364	0.89873202	1.27525909	0.47478899	0.580489731	3.40975567	0.60311115	4.5100703
TCGA-B8-4622	0.80054689	0.149565364	0.36653427	1.549732865	0.10334341	3.2165636	3.2992559	0.81160657	1.8924947	0.20031475	0.54939684	1.632998113	1.51897848	0.36327072	8.46135879
TCGA-B8-5158	0.99730197	0.945808486	0.43583648	0.370224729	1.10734333	1.1164199	3.1264821	0.33544884	0.96357439	1.20641242	0.21210184	0.926658783	2.00576379	0.63811663	9.68617648
TCGA-B8-A54D	0.4358306	0.1053365	2.859445	1.899127	0.764223	7.041769	3.026813	3.480046	2.694684	1.027858	1.887886	0.9472726	2.545369	0.2686382	15.92024
TCGA-B8-A54G	0.8930406	0.1373529	1.99744	4.208584	0.2440417	3.935173	4.920678	1.91658	1.489686	0.1013649	0.8197736	1.294438	3.494245	0.08578507	9.708811
TCGA-B8-A54I	0.52704088	0.39629733	1.07578091	0.874634408	1.44784903	2.680061	3.2609609	1.11002783	1.35717641	0.13648267	0.69826315	0.37459243	2.93531089	2.31732419	1.97638472
TCGA-BP-4961	0.5357721	0.03143725	0.3733579	0.2345324	0.09774822	1.539534	2.203602	0.3160973	3.337934	0	0.3426274	1.1783	2.840448	1.099528	14.25535
TCGA-BP-4963	0.96145693	0.289485277	0.79518615	2.973813445	0.08572381	2.3788356	2.9888159	1.188055	2.85527517	0.07121226	0.77123041	2.456701428	3.82344596	0.37666829	11.23717282
TCGA-BP-4964	1.036265	0.1216728	0.3377971	1.127773	0.1203741	1.599256	2.831658	0.2542136	1.907718	0.3618935	0.5223966	1.511669	1.91747	0.2055235	9.369115
TCGA-BP-4965	0.2425031	0.07135244	0.2269827	0.9814522	0.1109285	1.539133	2.318226	0.1024913	2.752691	0.2764507	0.2494973	1.050308	1.911582	0.6141455	11.46944
TCGA-BP-4967	0.40971737	0.165041988	0.39201726	0.150488366	1.30002304	2.7711018	3.1903627	0.48994011	2.60586639	0.18946524	0.48366515	1.126686638	4.16149648	2.29693351	9.24785772
TCGA-BP-4968	0.5102445	0.02271716	0.9828268	0.6567259	0.3884911	3.125588	4.806767	0.6363072	3.149419	0.7823669	0.4662929	1.156409	2.11223	0.7200522	10.69317
TCGA-BP-4969	0.2073841	0	0.9700776	0.6867001	0.4242528	3.636452	3.68311	1.157287	2.530755	0.04475355	0.6137206	1.489329	2.293635	0.298265	11.16308
TCGA-BP-4970	0.35172134	0.427696736	0.17352158	0.479770186	0.17345772	1.0407463	2.2709293	0.13355379	1.91048887	0.16010484	0.16213455	0.666463088	1.69969578	0.33535433	6.16028962
TCGA-BP-4972	0.39585276	0.13131758	0.47529614	0.09796731	0.48996874	1.4290755	2.9386551	0.2263509	2.38403486	0.01507502	0.37529247	1.22056657	1.1726965	1.05253405	10.39263733
TCGA-BP-4973	0.4596912	0	0.3472359	1.227853	0.1909095	2.410232	2.606336	0.6908566	2.837385	0.07048526	0.6952	1.370306	2.918943	0.4026487	17.82327
TCGA-BP-4975	0.4246102	0.4698789	0.3679396	0.2134732	0.1264327	0.9903895	1.864763	0.1687346	1.163253	0.01555998	0.4727172	2.213602	0.7974542	0.582702	20.77206
TCGA-BP-4976	0.2478464	0.03900619	0.1489014	0.06668733	0.1970839	0.4775495	1.184515	0.07003605	3.645347	0.03358381	0.1027372	2.164184	1.060371	0.1705318	19.23009
TCGA-BP-4982	0.25093445	0.064487241	0.4194045	0.581324814	0.10025547	1.9549816	2.7514556	0.35508187	2.24393427	0.0370151	0.60912074	2.615999356	1.86316079	0.44639366	18.86979704
TCGA-BP-4987	1.069492	0.01256535	0.2771408	0.1171771	0.3906957	1.435807	2.560253	0.6497631	2.281204	0	0.3834511	0.9674929	4.198028	0.2884069	14.88703
TCGA-BP-4991	0.4720386	0.02074322	0.5806879	0.2127831	0.1289943	2.418642	2.763505	0.3724468	3.705963	0.3571926	0.8440154	1.366372	2.222901	0.6461493	11.43897
TCGA-BP-4993	0.55672409	0.045945768	0.23385652	0.542720438	0.14285972	1.2500225	4.1207415	0.13199383	2.13588579	0	0.2559401	0.874618929	2.75146641	0.3347851	8.3717105
TCGA-BP-4994	0.3319943	0.05712013	0.7429823	0.5149135	1.22843	2.708465	1.392643	0.232469	3.857327	1.01638	0.4841971	0.703017	0.6601243	0.08324148	12.45726
TCGA-BP-4995	0.4136338	0.08747528	0.709078	0.8036585	0.755522	1.88125	1.612243	0.195456	3.320552	0.619257	0.3884112	1.180931	1.179421	0.1274782	14.18004
TCGA-BP-4998	0.28775109	0.098459774	0.6681924	0.63932434	0.11905527	2.7042555	3.4007693	1.09999947	1.92292785	0.18838342	0.68757276	1.1633401	2.62056548	0.74134418	10.37335759
TCGA-BP-4999	0.4172775	0.009943196	0.5735716	0.3894427	0.2318737	1.924552	2.558445	0.4284749	3.027746	0.05136575	0.5779659	2.790214	1.488623	0.293428	12.89417
TCGA-BP-5000	0.72234407	0.455909516	0.53715407	0.448774397	0.3543912	1.5652278	4.1848565	0.70944523	2.36184643	0.19626598	0.30365213	0.847913766	3.23315312	0.77513269	4.99144453
TCGA-BP-5001	0.1392764	0.01520216	1.315401	0.8411478	0.2363412	4.502301	4.110167	1.179172	3.500068	0.05235541	0.7621502	1.490841	2.755105	0.3323128	15.14714
TCGA-BP-5004	0.4118344	0.08137321	0.5694926	0.3414776	0.4585891	1.375767	2.856366	0.3652663	2.425808	0.6305511	0.3030132	0.8312586	1.683123	0.3557569	9.075142
TCGA-BP-5006	0.5442058	0.04691512	0.5173792	1.392718	0.07293687	1.285512	3.35491	0.2021679	2.632624	0.02019664	0.3749659	1.309582	1.645046	0.05127725	14.04442
TCGA-BP-5007	0.4363902	0.02420664	0.3080197	0.2031633	0.07526599	2.25798	3.161684	0.6780274	2.626802	0.8128221	0.4397044	1.608811	2.059982	0.3307169	15.30983
TCGA-BP-5008	0.2930563	0.08913339	0.4347714	0.7965725	0.3810723	1.53295	3.434364	0.24006	2.270986	0.1342996	0.7407263	0.8863973	2.142128	0.6210585	6.923798
TCGA-BP-5168	0.4292968	0.01708945	0.492901	0.3399814	0.07970464	0.876751	3.638309	0.04909488	2.764084	0.1765654	0.4594265	1.854284	2.073738	0.2428193	13.76799
TCGA-BP-5173	0.239153	0	0.4726475	0.3298925	0.3093577	1.082752	4.782207	0.1524416	3.765832	0.02284345	0.3228988	0.9038745	1.50523	0.188491	4.15136
TCGA-BP-5174	0.24813353	0.082584058	0.39698728	0.342280392	0.44936427	1.4122877	3.1640368	0.3361027	2.15807051	0	0.38502766	0.983893763	2.03895633	0.15043775	9.02779274
TCGA-BP-5176	0.14819704	0.034984984	0.3561358	0.507499393	0.50763637	0.7070649	4.1582153	0.08375458	3.82048056	0.14056747	0.10167821	1.60521872	0.99240579	0.21668119	14.93538472
TCGA-BP-5177	0.4273336	0.06153023	0.5480631	0.5642319	0.2391458	1.1479	6.007359	0.2872434	2.081802	0	0.1788277	0.8693748	3.054458	0.8910791	7.60922
TCGA-BP-5180	1.47507	3.082044	0.232872	1.179132	0.271584	0.6692606	4.840411	0.1433871	1.843156	0.04297326	0.2674547	2.027181	3.657547	0.1909334	6.099086
TCGA-BP-5181	0.5769855	0.02850124	0.2176	0.0265786	0.1772385	0.7643409	2.68028	0.2251669	2.175567	0	0.1294285	1.60519	1.190268	0.2647857	21.52926
TCGA-BP-5182	0.2655049	0.1516752	0.3958985	0.1523237	0.4353281	0.7346161	3.291613	0.1173133	1.954494	0	0.2670349	0.565201	2.794794	1.160445	1.786719
TCGA-BP-5183	0.50907029	0.114835416	0.38966244	0.968898919	0.10201689	0.918152	2.7426581	0.32990124	2.55862519	0.05649814	0.38142927	1.605575779	2.94725532	0.12551271	19.08495892
TCGA-BP-5184	0.4739112	0.08908689	0.3325211	0.343386	0.1938992	1.246495	2.583156	0.1279652	3.072962	0.06136209	0.2136063	1.729766	2.162069	0.1557922	16.66195
TCGA-BP-5185	0.91233822	0.042288508	0.21524166	0.81500659	0.16436019	1.0354692	4.9158233	0.15185898	1.93678945	0.14563935	0.16131246	0.965999649	0.96633002	0.1617716	4.57406002
TCGA-BP-5186	0.4193043	0.02781944	0.40119	0.3286087	0.5406208	1.167741	2.161968	0.2397606	2.444923	0	0.1869719	2.56384	1.271398	0.09121822	18.72977
TCGA-BP-5187	0.8564008	4.017939	0.2892013	0.9840334	0.113573	1.249303	2.290002	0.06995642	1.607594	0.6709124	0.2830907	3.155309	2.647913	0.2395377	11.87082
TCGA-BP-5189	0.70858329	1.25131236	0.29692201	1.00097811	0.25847442	0.9998879	2.6629899	0.22624569	2.04354024	0	0.43233943	0.89087517	1.43416176	0.34430558	12.19050782
TCGA-BP-5190	0.89214062	0	0.55303626	0.916333291	0.66099564	1.6194393	3.9428165	0.36643224	1.25139353	0.04880894	0.49427715	1.060530775	0.98272238	0.07745063	17.05559007
TCGA-BP-5192	0.288937	0	0.2126575	0.4987179	0.3312693	0.6722817	2.521172	0.07201717	4.447679	0.3237543	0.122947	2.463344	1.125921	0.09589762	19.69059
TCGA-BP-5194	0.6986858	0.1150683	0.2662176	0.5788018	0.08131434	0.8538005	2.582311	0.1352332	2.253048	0.01801313	0.3268267	2.136182	3.000332	0.2286676	15.09353
TCGA-BP-5195	0.74441643	0.037042168	0.37707727	0.660162195	0.28793912	1.0653747	3.3705853	0.0354718	3.5560481	0.02126187	0.29157127	0.773212511	2.62690284	0.4183586	8.84176059
TCGA-BP-5200	0.36670211	0.03970569	0.286302	0.685003501	0.18518605	0.9490785	3.2153505	0.05703361	2.39189805	0.03418607	0.24522114	1.125931188	3.22251595	1.13918411	10.36739676
TCGA-CJ-4634	0.55824023	0	0.43935991	0.094703464	0.54469189	2.4866369	2.9048623	0.3500958	4.02259069	0	0.38185118	2.21981682	1.20031135	0.26639168	26.60323873
TCGA-CJ-4636	0.8567538	0.322109	0.578641	0.1295757	0.8837095	2.34183	3.563694	1.415257	1.970115	0.2283907	0.8397887	0.8805674	4.180393	0.4763144	1.553462
TCGA-CJ-4639	0.34227508	0	0.55018072	0.37440793	0.14404192	2.3226759	1.6639536	0.66543055	3.63174451	0.23931628	0.72368457	1.61470988	0.94908056	0.4303833	15.62802551
TCGA-CJ-4640	0.17979652	0.221226903	0.21112671	0.257879174	0.36542744	1.6121799	2.022646	0.23832923	1.96251717	0.69046603	0.13562444	0.560895286	1.59065472	0.43825595	6.33775966
TCGA-CJ-4642	1.66193545	0	0.34074397	0.37457931	1.87340207	2.3417526	3.1478252	1.73091139	6.6293741	3.80421034	0.29185135	7.67262228	2.53204001	2.85364993	1.70429909
TCGA-CJ-4643	0.35083424	0.027932023	0.7819321	0.659877093	0.30397279	3.1917143	3.4293684	0.74225347	2.61616613	0.04809819	0.5073745	1.498875344	2.15691772	0.22896839	16.64495353
TCGA-CJ-4644	0.53966076	0.047635816	0.3771578	0.592298547	0.69120148	0.5924584	2.467989	0	1.86066317	0.02734253	0.09229721	1.269506719	2.02690072	0.13883987	12.522994
TCGA-CJ-4870	2.060506	0	0.2441754	0.1292401	0.3729085	1.081435	1.566469	0.06890903	3.114267	0	0.06971307	1.445393	2.721671	0.3495575	8.889338
TCGA-CJ-4871	0.58681989	0.794244422	0.65052938	1.506872496	1.25606601	0.9260826	2.8796251	0.17702997	2.90419895	0	0.16914584	0.795508472	0.88480005	0.52384897	7.42105915
TCGA-CJ-4874	0.37848262	0.113836824	0.33798974	1.176580058	0.08848854	0.5972977	2.0815876	0.08175812	3.44054675	0.02450299	0.20161072	1.857816962	1.74913161	0.49768509	9.23843104
TCGA-CJ-4885	0.6026797	0.09269434	0.2246663	0.436323	0.3911497	0.8646468	3.009458	0.019021	2.272927	0.06840736	0.1250791	1.032635	1.940766	0.1592061	12.09461
TCGA-CJ-4886	0.60835438	0	0.48435271	0.61651894	0.3503894	2.31257	2.6101229	0.30215624	3.93053575	0.07761989	0.45852282	1.334438559	1.82327113	0.96892309	11.79515388
TCGA-CJ-4889	0.34575086	0.02819061	0.31088559	0.33299307	0.43826703	2.7282123	3.3138354	0.34419263	2.90791431	0.26698913	0.34820875	1.11305217	2.06582052	0.41595866	6.63202718
TCGA-CJ-4893	0.38350867	0.012015471	0.32616959	0.388437533	0.20547914	1.4850538	2.4482134	0.15533217	3.51994759	0.08276127	0.40159181	0.643585574	1.28761136	0.26265317	7.2660154
TCGA-CJ-4894	0.3093087	0.01341797	0.7740135	0.4337778	0.1668826	1.846139	3.172118	0.6745794	2.12596	0.6469509	0.4679661	1.260381	2.685504	0.2786457	13.95275
TCGA-CJ-4895	1.09374511	2.979932612	0.78826855	0.179284632	1.24536821	1.3823587	3.1179106	0.52929702	1.63938986	0.02758798	0.71008374	1.271437915	3.30750033	0.73545255	5.51348103
TCGA-CJ-4897	0.1663639	0.03816422	0.2428121	0.43894	0.3559933	0.7787354	1.383258	0.1507534	4.700432	0.1642944	0.1351815	1.814973	0.9623021	0.239848	16.28889
TCGA-CJ-4899	0.28453122	0.087523887	0.66822361	0.408098426	0.11906083	2.9595122	3.1008463	0.45573535	2.68139083	0.339106	0.4451546	1.460706349	2.94827386	0.77725198	14.2517137
TCGA-CJ-4903	0.80807488	0.034036522	0.42347649	0.959267849	0.47623571	2.010773	3.8232044	0.47260687	1.97548364	0.11721995	0.45751268	1.291363099	2.93226267	0.4464145	16.74633912
TCGA-CJ-4904	0.60561286	0.834096669	0.26206277	1.024302919	0.16009053	1.0325839	2.5285591	0.02958281	2.84671006	0.08866	0.32172592	1.384996528	2.01227882	0.34890318	10.54522699
TCGA-CJ-4905	0.19322444	0.149114509	0.2724503	0.705974157	0.37448128	0.7489626	2.3071783	0.13180887	2.68820231	0.07900651	0.35420257	1.513379911	2.34993042	1.05309537	12.66126623
TCGA-CJ-4907	0.28936545	0.070779777	0.40028622	0.528040816	0.20173669	1.2929488	2.2033215	0.40667483	3.07618239	0.16250783	0.49284688	1.228882112	1.91483018	0.87675594	12.45005362
TCGA-CJ-4918	0.5139447	0.3639819	0.2744606	0.3939045	0.1886222	1.320356	2.887645	0.2904594	2.959135	0.1392816	0.2693612	0.7698581	1.890781	0.9871945	6.112345
TCGA-CJ-5672	0.66786243	0	0.32553352	0.874765197	1.22632758	1.4417635	2.7010096	0.18373837	1.97040538	0.36711055	0.39499984	0.881630099	2.38541503	0.27961703	7.57888159
TCGA-CJ-5676	0.45413676	0.45195697	0.33739021	1.37117844	0.16863301	1.4755389	6.7059347	0.15580681	3.13287768	0.40469403	0.21016641	0.80812688	2.25070864	1.26458762	2.8204082
TCGA-CJ-5680	1.40312413	0.992705894	0.34172933	0.366718168	0.35787039	1.2413629	2.048245	0.20665676	2.82563153	0.0743223	0.09930734	0.546796129	2.17659609	0.11007316	10.91463872
TCGA-CJ-5683	0.41329096	0.01626098	0.49659464	0.36393714	0.70784654	1.516814	3.9291846	0.16350196	3.95854778	0.02800098	0.30718952	2.42403735	2.48572827	0.47986873	12.58679747
TCGA-CJ-5684	0.8846539	1.257222	0.3301101	2.614666	0	1.047079	3.518756	0.1289918	3.149488	0.05154531	0.2120575	1.744822	3.443664	0.3926051	12.32374
TCGA-CJ-5686	0.21625978	0.023991935	0.5698703	0.947144116	0.57813765	1.3147969	2.318894	0.2240045	2.20753302	0.1239404	0.45323648	0.930739444	1.05866466	0.45889698	15.47316686
TCGA-CJ-6031	0.42929261	0.116725906	0.57211166	0.411217869	0.36293723	1.2097908	3.4218424	0.14903657	3.12517726	0.69232944	0.38165064	1.054803124	2.63663222	1.48842142	5.67226523
TCGA-CJ-6032	0.42607031	0.011721023	0.07954414	2.900184663	0.27333236	0.9566633	2.005491	0.08418091	2.9694154	0.02018329	0.70259604	2.693599289	1.36688615	0.14091917	13.18127336
TCGA-CW-5580	0.8014576	0.5124806	0.3622838	0.6305751	0.3319712	0.9212201	2.412494	0.1226886	2.37885	0	0.3296942	0.811559	1.295573	0.6068081	8.315845
TCGA-CW-5581	1.103399	0	0.2657784	0.5112971	0.1217703	0.913277	2.335932	0.1125084	5.052376	0.06743779	0.2750679	2.334201	0.5966077	0.3281674	10.51715
TCGA-CW-5583	0.20758532	0.01232285	0.39723495	0.061288387	0.38315581	1.1782041	1.2554217	0.14160521	3.44729067	0.21219615	0.2820382	2.300467464	1.14577214	0.12121756	22.74822599
TCGA-CW-5584	1.42767798	0.041525555	0.28181113	0.946594408	0.21519316	0.4196267	3.308485	0.0994128	3.32394814	0.23835296	0.12571597	1.112118245	1.81053691	0.25719053	12.33884991
TCGA-CW-5585	0.12013344	0.023911363	0.3651149	0.014865564	0.24163062	0.6691309	1.7020987	0.13738599	4.05492876	0.14411154	0.20414015	2.64864334	0.99858564	0.31361545	19.85714086
TCGA-CW-5587	0.35825103	0.013176164	0.33532269	0.704473224	0.3277504	0.768165	1.9446942	0.03785272	2.27249181	0.113445	0.14839078	0.998955914	1.70269921	0.12961145	11.9346656
TCGA-CW-5588	0.5426073	1.621809	0.1297916	0.8370541	0.4519409	0.4281545	1.618686	0	2.209525	0.8167362	0.1667521	1.244344	1.181476	0.6187388	3.561493
TCGA-CW-5589	0.1309642	0.1033996	0.3759195	0.2754984	0.2066796	0.5855922	2.469532	0.06365319	3.193664	0.1526154	0.3273459	1.617306	0.9776991	0.40362	14.29944
TCGA-CW-5591	0.07747685	0	0.1831442	0.028761447	0.19179473	0.7192302	1.2487859	0.06645257	3.23231139	0.29209994	0.37535608	0.70148923	0.36453462	0.05056448	20.9620404
TCGA-CW-6088	0.2563492	0.02344335	0.3380814	0.6121332	0.3826865	1.940767	2.66393	0.3535795	3.105001	0.08073762	0.464165	2.603726	0.923623	0.3843463	23.35238
TCGA-CW-6093	0.5364847	0	0.3217752	0.05053243	0.2316695	1.737521	3.114142	0.03891795	2.235831	0	0.4084851	1.600626	1.942756	0.1480655	16.00757
TCGA-CZ-4853	1.005611	0.1365267	0.2494508	1.292756	0.2449062	0.8571716	2.057545	0.3771311	2.530604	0	0.3891622	2.833292	2.68117	0.1492208	20.70049
TCGA-CZ-4859	0.37525265	0.021340086	0.21723516	0.053068059	0.28200016	0.3981179	1.9232208	0.04597964	3.61888716	0.03674705	0.10078496	2.630674417	0.63897646	0.10495921	13.42579653
TCGA-CZ-4862	0.24478716	0.09631181	0.55557304	0.51493813	0.35935612	3.5037222	3.0945574	1.10674517	3.60829845	0.96190879	0.69978684	1.47555617	2.15527645	0.42106719	8.50240296
TCGA-CZ-4864	0.81639465	0.011321388	0.69148838	0.978343892	0.10560517	2.8513397	1.9962611	0.91068004	1.793775	0.35091226	0.52646061	1.545003706	1.40948959	0.19798465	18.24790159
TCGA-CZ-4865	1.79474933	0.5604302	0.32733594	0.616868382	0.27138108	1.0283915	3.455955	0.09237785	2.41851864	0.25312675	0.23363934	1.648187763	1.80982595	0.79328758	8.09382386
TCGA-CZ-4866	0.96258667	0.026056686	1.17888277	0.194391598	2.30902327	2.4508054	1.7016611	0.61132495	3.62673236	0.47860173	0.35024919	0.682444657	0.88970573	0.0759451	5.07205328
TCGA-CZ-5451	0.2643789	0	0.4463956	0.7197256	0.1908878	0.5726635	1.970282	0.3023467	5.312257	0	0.2548955	2.348829	1.105709	0.4217747	17.09017
TCGA-CZ-5454	1.010019	0.1516678	0.3430954	1.61552	0.5187408	0.8252695	3.261993	0.0290476	0.9011416	0.01741119	0.3893716	1.539141	14.73937	0.1989237	9.501694
TCGA-CZ-5455	0.61371388	0.582578855	0.74927905	2.114699481	0.32138084	1.1613535	3.2032249	0.17546257	2.33397707	0.0161804	0.32429695	1.210144941	1.79177512	0.15405158	14.61652234
TCGA-CZ-5456	1.305205	0.4291797	0.1644214	1.463199	0.2798048	0.3551368	3.38145	0.05965912	1.028222	0.905915	0.1710065	1.502193	6.479911	0.4842162	3.332924
TCGA-CZ-5457	1.507002	0	0.5335659	0.06284445	0.4539991	1.28342	4.826442	0.1129337	2.335689	0.01934077	0.1632163	1.238603	1.41603	0.2086931	9.67197
TCGA-CZ-5458	0.6998626	0.03719547	0.5889922	0.6089378	0.25058	1.214349	2.008049	0.178093	5.013395	0.1494491	0.3288122	1.879992	1.856212	0.3794361	13.79261
TCGA-CZ-5459	0.8233693	1.079582	0.5317644	1.331516	0.5955538	1.09636	2.979334	0.2501164	3.491704	0.4197768	0.3669005	1.632178	1.619016	0.1712846	10.33429
TCGA-CZ-5463	1.165522	0.0350556	0.2081652	0.964379	0.1226236	0.89924	1.499521	0.08811981	2.234719	0.1660032	0.2929149	1.047569	1.325879	0.1724177	13.50559
TCGA-CZ-5466	1.889647	0.6429684	0.3939247	0.9771176	0.05553303	0.8746452	2.496059	0.256546	1.6065	0.768871	0.4087746	1.660067	2.673904	0.2147295	6.423855
TCGA-CZ-5467	0.38543912	0.012786303	0.45556146	0.667730674	0.57647072	1.0734282	2.3714677	0.0918318	2.9333024	0.17614135	0.42735525	0.818323372	2.74043176	0.57298164	13.35098662
TCGA-CZ-5982	0.41283426	0.014254074	0.12091821	0.540562484	0.19944162	1.6620135	2.4947538	0.14332276	2.01141729	0	0.29516856	1.010504195	3.68398588	0.21811167	11.36087169
TCGA-CZ-5985	0.7703636	0.6133328	0.3035049	0.6037339	0.05959509	1.251497	2.253059	0.367082	2.03507	0.1980267	0.1903246	1.295862	1.228344	0.1256925	9.882276
TCGA-CZ-5986	0.1826741	0.02207539	0.299627	0.4940693	0.1372785	0.8236711	3.402312	0.09512785	0.856196	0	0.4170306	2.260519	1.148041	0.1206397	22.71599
TCGA-CZ-5988	0.3225124	3.710349	0.3702956	0.1221196	0.2035876	0.9161443	4.475581	0.03135046	1.152691	0.5261629	0.2299429	1.51718	2.270099	1.025761	5.955238
TCGA-DV-5565	0.29697073	0.062803381	0.58604157	0.429489718	0.14645647	1.7574776	5.065285	0.13531701	2.4099223	0.02703643	0.55899168	0.42667651	8.95708525	1.3728557	1.91245691
TCGA-DV-5566	1.11195937	0.261565234	0.37550183	1.288400697	0.12512121	0.7507272	4.0996347	0	2.62337765	0.03464679	0.35086023	1.842409789	1.87078458	0.06597354	8.89164918
TCGA-DV-5567	0.09441763	0.03833749	0.2818568	0.02383421	0.2185392	1.341036	1.168381	0.09178053	3.490579	3.828935	0.3389078	0.7021069	1.027088	0.3910861	19.6249
TCGA-DV-5568	0.77628311	0.417883146	0.81026953	0.547426599	0.99769903	1.3921382	4.3859456	0.17150031	2.94348472	1.2849706	0.3632686	0.678899388	3.03404234	0.71773045	6.67335732
TCGA-DV-5569	0.2723485	0.04253263	0.3126994	0.7315704	0.1983708	0.7604214	4.129426	0.2240122	2.866382	0.02441335	0.5202098	0.5779202	2.725812	0.2169406	8.305083
TCGA-DV-5574	0.37064036	2.40152281	0.47535297	0.149301364	0.33187036	1.2756267	4.0776877	0.11498563	1.56339823	0.04594842	0.34413496	0.733018655	3.15384664	0.8166089	2.82870212
TCGA-DV-5575	0.461322	0.1448319	0.4095395	0.2601191	0.3002184	0.863128	3.426047	0.1155766	1.620126	0	0.3215442	0.6971739	2.713568	0.1231209	9.384794
TCGA-DV-A4W0	0.6766427	0.249568022	1.02170826	0.461223155	0.38175559	2.4464811	3.2403186	0.44355508	1.7772349	1.5726935	0.59783026	2.040183341	1.50834145	0.37606801	16.21969708
TCGA-EU-5904	0.32652096	0.027970699	0.37964354	0.217365389	0.06522722	0.6848858	2.9409192	0.12053209	4.13164894	0.26490635	0.33025007	1.657930914	1.30035053	0.33628529	16.73373065
TCGA-EU-5905	0.337433	0.6165534	0.1937134	0.6388465	0.3550105	1.171535	1.222854	0.2624068	3.618055	0.747114	0.1410302	0.6025711	0.9356542	0.4742118	8.678329
TCGA-EU-5906	0.23489435	0.010060854	0.15362435	0.243936343	0.12512933	1.1965492	2.5230158	0.13006351	3.10508509	0	0.27412733	1.898003306	1.37939675	0.35188171	17.17105912
TCGA-EU-5907	1.982206	0.08544143	0.4711233	1.208445	0.5645361	0.5479321	3.264211	0.153411	2.273868	0	0.3647225	0.9884916	0.942544	0.2801571	8.703406
TCGA-GK-A6C7	0.43633417	0.026843917	0.36434984	0.275363828	0.12519916	2.5978826	2.7873847	0.32775017	4.15350005	0	0.34620272	1.636074793	3.06703686	1.48166197	19.57293908
TCGA-MW-A4EC	0.5016572	0.05041924	0.2281118	2.089691	0.3135382	1.998806	2.063416	0.4586767	3.273061	0.3472823	0.3113877	2.194245	1.986421	0.1836906	9.945983
TCGA-T7-A92I	0.2490894	0	0.4908857	0.06256578	0.1564567	2.757549	0.969406	0.6324351	3.95514	0	0.571263	0.8695079	0.2378955	0	29.38432
