# Supplementary material for: Identification and Validation of a Ferroptosis-Related Long Non-Coding RNA (FRlncRNA) Signature to Predict Survival Outcomes and the Immune Microenvironment in Patients With Clear Cell Renal Cell Carcinoma
Source: Front Genet. 2022 Mar 8;13:787884. doi: 10.3389/fgene.2022.787884 (PMC8957844; doi:10.3389/fgene.2022.787884)
Supplement: Supplementary file 3 [file DataSheet1.ZIP › Supplementary data/EXP-1669 lncRNAs.txt]

ID	TCGA-CZ-4859-01A-02R-1426-07	TCGA-CW-5587-01A-01R-1541-07	TCGA-BP-4332-01A-01R-1289-07	TCGA-CJ-4643-01A-02R-1325-07	TCGA-B0-4817-01A-01R-1277-07	TCGA-BP-4964-01A-01R-1334-07	TCGA-B0-5402-01A-01R-1503-07	TCGA-CJ-4891-01A-01R-1305-07	TCGA-B0-4690-01A-01R-1277-07	TCGA-B0-4815-01A-01R-1503-07	TCGA-B2-5635-01A-01R-A277-07	TCGA-A3-3328-01A-01R-0864-07	TCGA-CJ-4872-01A-01R-1305-07	TCGA-B8-A54K-01A-11R-A33J-07	TCGA-CJ-4873-01A-01R-1305-07	TCGA-G6-A8L7-01A-11R-A37O-07	TCGA-CZ-5467-01A-01R-1503-07	TCGA-B2-5641-01A-01R-1541-07	TCGA-CJ-4882-01A-02R-1426-07	TCGA-B8-A54G-01A-11R-A266-07	TCGA-BP-4961-01A-01R-1334-07	TCGA-B0-5698-01A-11R-1672-07	TCGA-BP-5199-01A-01R-1426-07	TCGA-CW-6093-01A-11R-1672-07	TCGA-B0-4700-01A-02R-1541-07	TCGA-AK-3460-01A-02R-1277-07	TCGA-AK-3458-01A-01R-1503-07	TCGA-CZ-5984-01A-11R-1672-07	TCGA-A3-3324-01A-02R-1325-07	TCGA-CJ-4912-01A-01R-1426-07	TCGA-CZ-5453-01A-01R-1503-07	TCGA-A3-3378-01A-02R-1325-07	TCGA-A3-3343-01A-01R-0864-07	TCGA-CJ-4887-01A-01R-1305-07	TCGA-DV-5574-01A-01R-1541-07	TCGA-CJ-4920-01A-01R-1426-07	TCGA-BP-5177-01A-01R-1426-07	TCGA-B0-4842-01A-02R-1420-07	TCGA-BP-4355-01A-01R-1289-07	TCGA-A3-3359-01A-01R-0864-07	TCGA-AK-3433-01A-02R-1277-07	TCGA-B0-4827-01A-02R-1420-07	TCGA-B2-A4SR-01A-11R-A266-07	TCGA-CJ-4874-01A-01R-1305-07	TCGA-B0-4699-01A-01R-1277-07	TCGA-B8-5550-01A-01R-1541-07	TCGA-A3-A8OW-01A-11R-A37O-07	TCGA-B2-3923-01A-02R-1325-07	TCGA-BP-4967-01A-01R-1334-07
AC007878.1	0.114166154	0.150379596	0.8178209	0.727235738	0.042635814	0.4970742	0.17854982	0.222111664	0.3200524	0.358784311	1.962952	0.115748	0.368360228	0.4170696	0.3747132	0.1305499	0.164171376	0.14684276	0.255180444	0.3919023	0.5008159	0.303513431	0.875378369	0.396192	0.045692885	0.4049092	0.08309463	0.122750305	0.5245374	0.3745911	0.4810339	0.422969387	0.1430725	0.360556516	0.057101223	0.513365728	0.2194515	0	1.046107	0.9795496	0.1029128	0.025517305	0.316039001	0.111651721	0.3025397	0.082046326	0.425768727	0.2321241	0.38457338
AC006026.3	0	0.955317934	2.368264	0.450037635	0.642021809	0.6237567	0.263020333	0.327190944	2.48502224	0	0	6.442744	0.674619281	0.6926855	0.8463802	0.7371963	0.309017217	0.3316798	0.16952547	0.316145	0.5065135	0	0.98862662	0.3274007	0.258021012	0	0.6256309	0.891196647	1.400211	0.2917601	0	0.111090512	0.1154156	0.370183581	0.537403706	0.126039169	0.247842	0	0.7384019	1.515445	0.1660381	0.384246602	0	0.458531541	1.352481	1.081041623	0.400708913	1.019488	2.304586306
THCAT158	0.172396764	0.298043713	0.9737118	0.496430013	0.611631576	1.161655	0.668187233	0.721839206	0.883524737	4.44713349	1.270354	1.666703	1.037317819	0.8335543	1.154306	1.281391	0.867675272	1.263918676	1.700009969	0.887689	0.9142817	0.81247794	1.943143541	0.3283191	1.914711324	0.6603484	0.9097094	1.827112839	0.4104407	1.287346	0.5642463	0.512449782	0.3935138	1.460139727	1.120935191	1.820055091	1.093564	1.239260743	1.357534	0.668666	0.3663084	0.34679199	0.901444161	0.597763068	1.484764	0.371682513	0.642932674	0.1168398	0.906643
AC026979.2	2.07406568	0.451978377	1.470615	1.397294269	2.676816735	1.011808	1.773266117	1.509300159	1.563159151	1.278051639	3.218082	1.457825	2.353913512	3.932666	1.741905	12.73051	0.913760589	0.86308077	2.406167956	7.235641	0.8387428	0.995165287	3.648351138	1.006845	2.380451916	3.634738	17.42685	1.124377132	1.949178	3.105834	0.5851997	3.547729261	3.071544	3.021175681	0.953458188	1.967837342	3.737618	2.586070742	5.851637	2.527371	0.8248344	0.47720949	3.330448675	1.66772359	1.212411	0.712391484	3.60207152	0.775187	0.377426045
LINC02298	4.615985598	0.722192581	4.474248	1.927380804	2.164573528	2.078634	2.567111227	3.246427275	1.893852973	1.695698718	1.119348	0.9642736	1.584619743	5.520768	2.036058	6.120337	1.163868585	0.819383431	3.604396667	1.978122	0.9538548	2.965704665	2.210088667	2.187771	2.210058481	2.733498	3.515519	1.961002798	1.059973	1.098872	2.498732	0.566873081	2.257615	2.893428679	1.018555809	1.806954062	1.595917	1.289691849	2.138145	1.675487	0.8472598	1.622274791	2.858860618	1.657355829	0.4670151	0.600418311	2.839915194	0.5662312	1.023064014
AC107021.2	1.595892065	1.224458685	2.643016	2.411406905	5.269711942	3.314864	1.669645542	3.297886887	10.63221807	3.073119395	5.001443	0.4206469	1.89564261	1.862878	0.9359066	1.090253	3.613903502	2.060214432	2.233285649	1.629241	1.550044	2.88567145	1.234910263	4.201355	3.337461762	0.4869347	1.110308	2.467038397	0.4558206	1.244681	2.701695	4.466262804	1.142311	0.892799161	1.115131928	3.157356376	1.082697	2.606277355	1.83126	1.272322	0.1813342	1.278605789	3.094992033	1.040669617	2.813249	4.047879822	0.875247726	0.3578811	2.395889725
AC108134.2	1.462537625	0.629073738	0.7470479	0.51621964	0.613697317	0.5110612	0.921860482	0.396157662	0.691022227	0.882237936	0.3302488	1.017492	0.515885332	2.304198	0.9708479	0.6576947	0.551383662	0.676366651	0.6805949	0.936812	0.4034728	0.218437697	0.548106229	0.1460464	0.320629052	0.2098166	1.076453	0.719364614	0.7206971	0.5298879	0.259649	0.594660977	0.5516186	0.495392734	0.472599141	0.530105915	0.6396511	0.121156302	0.4234952	0.6663499	1.015762	0.055094182	0.631811976	0.306811546	0.8845561	0.383815198	0.408565951	0.6125498	1.220075103
AC092171.4	0.077796767	0.048034622	0.7769929	0.534597712	0.980556251	0.4032424	0.09918752	0.468870144	1.661268823	1.884595332	0.8468721	1.33101	0.22896493	1.661349	1.608658	4.614864	0.163146748	0.125079671	0.383578199	2.360583	0.3629212	0.164519531	0.984246628	0.07407958	0.145953341	0.7449816	4.742223	0.336078904	0.63364	2.706629	0.1756035	0.728943598	0.4178337	1.088878604	0.072957655	0.427775343	0.4766646	0.322636165	2.116285	0.925812	0.2254125	0.021735468	1.465643831	0.051875008	1.063018	0.034943253	1.299556491	0.8567943	0.982731028
ZSCAN16-AS1	4.21095235	3.326314286	2.599068	2.841395727	4.361251475	2.109015	4.468913669	3.965721638	1.620491849	3.921548273	1.427566	7.85832	3.902530629	4.002461	5.89774	6.335866	2.111070002	2.989514017	2.432059569	3.77262	1.774788	3.227586121	4.032709906	2.496399	3.974573322	2.757201	9.306368	1.944316679	2.70591	3.819185	3.873831	2.291453672	3.029246	5.114968424	2.899147647	2.966436429	4.784509	4.692552173	3.514834	3.045742	1.602655	2.946778845	3.006431865	3.145117236	2.268319	3.420335443	4.097370597	1.270977	2.461208676
AL109741.1	2.318073407	1.619589186	1.764738	4.511264353	0.056953548	1.960378	4.853149374	0.735300077	0.961944093	1.118295184	2.247549	0.165662	2.393810351	3.096975	0.6006569	0	3.691592779	1.098466434	2.466322154	0.8413536	5.092367	3.501507492	1.648774072	4.492078	1.922672702	6.036261	1.331988	1.089240346	1.566986	1.138806	1.893293	1.261414849	4.013484	1.444910108	3.318034493	2.951756013	2.022711	0.393532504	5.633292	3.065109	0.8248344	1.26119651	5.394388699	3.864237587	0.404137	1.369983623	4.313006688	0.9302244	1.729869374
SNHG3	0.670521356	0.816870575	3.235015	2.392861552	3.318198943	1.842171	1.147003707	6.878613322	5.314409719	6.701193186	7.850491	0.8132916	2.206457214	3.222648	6.306236	13.82207	1.023304569	0.959123648	5.289625929	5.728504	1.943081	2.579787668	3.593130559	1.236883	2.621961807	2.924122	5.454796	2.885367835	3.57554	7.531951	1.187729	5.094538062	2.971443	3.034424761	1.22942929	3.963605039	1.49551	0.692766281	4.601977	2.512717	0.6621215	0.651893912	3.26469983	0.818021167	5.047269	0.545620777	1.999754429	0.8049455	1.891361804
RAB30-AS1	2.859167322	2.768328796	2.530552	4.199393992	3.666317213	2.796102	4.573095949	1.791400724	1.236884268	1.948154003	3.08486	3.831449	2.118195299	3.523371	2.630922	3.110347	3.207935425	1.627220097	2.495074326	3.768945	2.952125	2.904708768	2.578365901	2.370791	2.126628513	2.735246	3.351723	2.541710285	1.635982	2.336003	3.026973	2.112457665	2.758665	2.339161959	1.379417301	1.869883689	2.743098	2.546377262	2.98502	3.595453	2.082072	1.690946067	3.354279114	2.530748653	2.925106	1.127391052	4.395700341	2.829481	1.748126912
AC025917.1	0.071051383	0.188013301	1.216497	0.956562239	0.39801641	0.7996919	0.590112506	0.296210023	0.453501168	0.824045166	0.6969495	0.4961651	0.531079313	0.7525162	0.6196537	0.1160683	0.26759377	0.20888615	0.320292547	1.418606	0.7476407	0.257579711	1.249130958	0.257739	0.167575166	0.4319923	0.3139778	0.233858373	1.602554	0.8613068	0.2291111	1.285567662	0.6814381	0.611979794	0.190376705	0.625095992	0.2341299	0	1.889195	0.4831653	0.6078009	0.056716829	1.233196805	0.148899693	1.260842	0.218835369	1.08830026	1.031876	0.429136426
AL353593.3	0.064355441	0.278148124	1.196841	0.800230532	0.390549261	1.234217	0.70563352	0.163309965	0.866830402	1.959264455	0.3772213	0.0349538	0.46299133	1.348379	0.7920966	0.04599436	0.17351883	0.724283333	0.158652763	1.213062	0.9480553	0.71935765	1.369325509	1.103049	0.410503325	0.7532159	0.6147806	0.333615499	1.79425	1.092191	0.3086852	0.686172941	0.8425036	0.76217117	0.060352406	1.321101652	0.2087518	0.177928496	1.243879	1.333155	0.06215562	0	1.336133472	0.150193087	0.1998534	0.144529686	2.500059973	0.1090403	0.315221556
AC025580.3	0.379805567	0.490330943	0.7491463	1.480083393	0.209536261	1.234873	2.016181379	0.065713911	0.022686299	0.384301781	1.720278	0.09376653	0.259693681	0.834725	0.5269668	0.1480605	0.103439752	0.199846396	0.306431572	1.381025	1.152935	0.500688653	0.65524284	0.3178208	0.077732454	1.120495	0.9738138	0.099439077	0.8761155	0.4980821	0.5942649	0.490857797	3.245253	1.065664252	0.053966805	0.683479256	0.8462135	0.302295183	1.396516	1.674013	0.03334754	0.096466405	0.955810836	0.414417201	0.007148314	0.573815332	1.770548091	0.04387646	1.183851744
AC023509.4	1.33228219	0.861772106	1.354647	0.913431225	0.858859497	0.5261402	0.873566887	1.006200106	0.854527002	1.246100348	0.4515531	2.136377	1.514484015	1.252554	1.249366	2.629809	0.684223929	0.224401	2.158332656	1.020842	0.6542194	0.82414429	0.729670228	0.7047916	1.285444035	0.5737694	1.356408	0.493320466	0.5763451	0.8075168	1.646821	1.209381486	0.5111049	1.024572622	1.051092306	0.720944045	0.9832134	2.39717514	1.021853	1.118496	1.409288	0.762171729	1.048856794	0.803761418	1.431655	0.598408847	1.454099398	2.042359	0.670560274
AL136295.2	0.098730034	0.081279467	1.178742	1.206124959	0.399437263	0.6482108	0.369237826	0.960402511	0.648700585	1.206621042	0.3306909	0.5719884	0.430479952	0.8751762	0.6805033	1.176027	0.118311813	0.169318024	0.681506004	0.9380661	0.3716918	0.397691121	1.211233042	0.3342672	0.568026177	0.875406	1.018011	0.22747188	0.8247564	1.089121	0.1857119	0.489125428	0.7953942	1.299194051	0.24690355	0.699711422	0.37956	0.333625854	1.554895	2.465894	0.3178507	0.09194656	0.809801952	0.175555583	1.090142	0	0.741517119	0.3903262	0.271490756
DRAIC	13.12035997	4.953751425	10.12741	3.29881258	1.082885135	1.857804	3.509021537	0.071922427	0.212007041	0.593802105	15.75131	0.1894623	1.403083662	1.243885	0.5323878	3.976432	8.752199242	8.928567639	1.040546009	0.8740248	2.205403	13.9421986	1.544628267	2.546579	0.353394511	0.6031265	13.32933	0.768534604	2.715486	0.9768117	8.582457	2.451360523	3.875819	0.732356805	0.997752222	2.774828976	4.878066	1.293952743	3.034023	4.558645	0.1600303	3.284361125	4.499630863	7.222237757	0.07582944	3.258957283	2.154645514	0.04432783	3.952296026
LINC02542	0.074768183	0.276987965	1.812788	0.195728047	0.083767444	0.2945337	0.061008772	0.227680316	0.47161006	1.057366172	2.379104	0.06497496	2.053813564	0.07230221	0.4122757	0	0.107516939	1.288655378	0.825766399	0.4949861	0.6168127	0.271054076	0.343974712	0.01898552	0.157104035	0.2545706	0.2176769	1.533152166	0.2248515	2.258656	0.1012604	0.657082811	0.2208622	0.042932889	0.654429573	0.306971308	0.1724643	0.468559469	0.1284568	0.1054543	0	0.969264392	0.505941502	0.079768869	0.2600525	0.913455747	0.116182836	0.02533661	3.962935211
AC015977.2	1.864378264	0.615724218	0.6271513	2.497034212	0.161920844	1.528196	1.216140459	0.165038113	0.712197732	0.397418835	0.03630601	0	0.765639342	0.1397588	0.04269219	1.983192	0.155871118	0.055767444	0.641326512	0	0.08516335	0.104788454	0.423871484	0.7706715	0.227759288	2.075963	0.1183402	0.799160466	1.602711	1.250915	1.468008	2.801753659	0.02910834	0.373447987	0.054214272	0.953629688	0.09376035	0.679287273	0.5586851	2.522534	0	0.99331474	0.533440968	1.011882877	0	0.272643654	0.842171878	0	0.201194043
AC019080.3	0.083053306	0.102560409	0.6864764	0.289889107	0.672026206	0.2295939	0.112948672	0.807906166	0.254658811	0.688769806	0.1390913	0	0.579402746	0.1784757	1.308458	0.4748607	0.199051631	0.178041334	0.382195935	0.05091073	0.1087559	0.133817688	0.191045414	0.07029774	0.249304086	0.765862	0.8563675	0.127568689	0.4162791	2.161259	0.1874686	0.715583029	0.5575821	0.914064414	0.13846618	0.32474957	0.159646	0.867468207	1.030547	0.7321236	0.05347623	0.123755099	0.042576158	0.184600255	0.8253405	0.049739045	0.12905715	0.09381393	0.314025837
AC084782.3	0.148863711	0.236350285	0.5566239	0.695884318	1.588393056	0.6834191	0.477198367	0.161897249	0.195620263	0.91894511	1.246527	0.06930287	0.417260195	0.6169455	0.6700754	0.9119296	0.407745902	0.246177568	0.209707112	1.564316	0.5012556	0.719559471	0.317968319	0.4320027	0.127671297	0.7693274	2.128281	0.514468191	0.7461335	1.154926	0.4080199	0.522202287	0.4283157	0.641096479	0.372277584	0.71720212	0.2452693	0.156790508	0.5480526	0.5998853	0.1643145	0	0.523288977	0.794100472	0.1232775	0.229247087	0.925281712	0.03603234	0.241223999
CASC9	0	0	0	0.120147522	0	0	0	0	0.032897443	0	0	0	0	0	0.0328669	0.02385587	0.009999878	3.413172034	0.164576661	0	0.008195455	0	0.009597665	0	0.012524442	0	0.01518418	0.009613119	0	10.98983	0	0	3.507051	0	0.052171575	0.110123836	3.212103	0	0.02389488	8.532992	0	5.809936451	0.051334187	0	0.01382105	0	0.012967046	0	0.008605041
AL162424.1	0.111238817	0.618146898	0.5363421	0.509601439	2.077129381	0.3459491	1.134597516	0.705705957	0.438533336	0.728301486	0.7451767	0.1208358	0.436518358	0	1.095316	4.293084	0.333253862	0.715387804	5.484647546	1.022822	0.382368	0.268846396	0.383819746	0.1412317	0.834773862	0.3550742	2.934945	0.320364808	1.672651	0.188786	0.1255446	0.359410481	0.1493614	0.479061105	1.182288153	0.163109512	0	0.717618096	0.07963158	0	0.2148728	0.994520618	0.342150485	0.29669688	0.5987764	0.099928217	0.432137063	0.2827153	0.344123747
AL731571.1	0.167575498	0.302012818	0.9889072	1.203402956	0.456677635	0.8427676	0.207877161	0.327552614	0.458273261	0.483338328	0.7205686	0.1254551	0.453205454	0.8175425	0.5039299	0.0712116	0.512884324	0.27670536	0.361756359	0.5580297	0.6182737	0.394057097	2.346676852	0.7849051	0.224318562	1.089077	0.2348709	0.226958517	1.035713	1.018446	0.4217007	1.346266377	0.6689341	0.763941246	0.368103717	0.630892449	0.6137606	0.104348878	2.207928	1.113885	0.398057	0.103760033	1.595052866	0.193279323	0.4463245	0.313279011	1.435701353	0.3913638	0.885023978
LINC01594	0.201176583	2.310378833	0.1385686	0.36864785	0.788867222	0.4588119	0.266751118	1.684685284	0.211491254	1.580569182	0.067383	3.321698	0.052629873	0.4539301	2.495921	0.2875588	0.024107726	0.232881562	0.238057042	0.480944	0.2963643	0.024310578	0.115690349	0.1532514	0.090581845	0.04281036	0.2928485	0.53303251	0.2268755	0.2048529	0.04540974	0.675997585	1.080486	0.635350544	0.100620268	0.619469105	0.2030195	1.001175398	0.5472553	0.5320178	0.07771995	0.11241257	0.433147955	0.59023741	0.0333198	0.650596478	0.250087832	2.692813	0.165960389
PSMA3-AS1	2.04560662	1.854088427	7.745475	7.839213392	3.977692953	5.199143	2.961301048	2.566020772	4.652415102	5.700431162	3.225776	7.677288	4.262117565	4.59908	5.697947	3.614043	1.990086451	1.643103557	4.72474737	5.662533	4.816379	3.229776323	6.346451823	4.737227	2.778853911	6.06885	4.150853	1.980009311	4.218021	4.040399	2.877892	4.549867941	6.041303	5.251470554	2.445799772	4.206074548	3.664209	1.324085156	14.7981	8.201523	5.685096	1.349764081	7.330362872	2.146136797	7.357216	1.341322878	7.295761463	6.181387	3.503692826
LINC00265	0.181517466	0.526268242	1.696027	1.322229352	0.994721591	0.773138	0.462853866	0.811097421	2.188255539	2.857396773	0.3172085	11.82637	1.352342749	0.9285322	2.385678	0.4286704	0.354650579	0.761319605	1.610954551	1.654509	0.8758428	0.61036331	1.80631446	0.9468869	0.775843919	0.7809353	0.5456947	0.677322167	1.25592	1.312593	0.280571	1.983830473	1.038481	1.382177156	0.814127797	1.203502097	0.6826596	0.341843575	2.655323	1.655751	15.12263	0.304282602	1.553571898	0.263122032	11.71507	0.51754155	1.655577436	13.24484	1.391629805
LINC01315	0.970157005	0.68287262	3.381271	2.971420546	3.242666188	1.800237	6.174646244	0.997067272	0.790421439	1.359285338	2.258394	0.01053856	4.124300325	0.7974358	1.241847	9.207874	1.243954865	1.709534059	3.424896168	4.99544	0.8765708	3.563965321	2.44363219	1.638209	1.150301252	4.190922	19.68305	0.983497203	2.370524	1.201927	3.164328	2.319573403	3.491071	5.375794089	1.09177359	2.887759294	1.230799	0.786798778	2.125164	1.573575	0.5621968	1.029990153	1.805336647	3.700280778	0.8275119	1.080675953	3.829136843	0.5095718	0.240098968
SNHG25	0.707446863	0.60060556	0.487283	0.578735447	1.981491769	0.9625598	0.586276738	2.468447742	1.626885063	1.852715146	11.25539	0.3842404	0.231344262	4.917071	2.87343	31.72684	0.317909799	0.398095299	0.784817552	0.6504854	0.6079376	0.427446428	1.067930122	0.1684111	2.787183809	1.129085	2.252721	0.865906894	0.9972729	4.052107	0.2495085	0.857155211	1.662317	0.698199968	0.055286856	0.842830268	1.08364	0.162994449	3.291821	0.7795273	0.2562242	0.049413007	0.747992653	0.235863347	1.098475	0.079439338	0.961893578	0.1498323	0.866292334
LINC01187	0.005311966	0.091834558	0.007317669	0	0.019837753	0.2092539	0.016254066	0.020219665	0.104705993	0.013911377	0.00889607	469.7732	0.013896652	0	0.01046088	0.01518569	0	0.006832355	0.104762931	0.02930557	0	0	0	0.01348842	0.023917678	0.02260772	0.2126442	0.006119328	0.01996844	0	0	0.013730288	0.007132424	0.045753027	0.464944779	0.015577875	0.01531608	0	0.02281579	0.04682554	78.68993	0	0.016338647	0	160.6985	0	0	226.5105	0.01095525
LUCAT1	0.059258419	0.104538158	0.9854309	0.182827789	5.9198545	1.987718	1.256320607	2.921583779	5.033795911	4.073748341	4.784854	0.04138126	0.647787832	0.01364381	3.617634	0.5324195	3.327397512	0.146994457	1.78643885	0.2646517	0.4198562	1.733962045	2.365963251	2.756862	1.334085914	0.1441164	0.1078265	1.404309868	0.7690556	1.264294	0.6640158	3.38068627	0.08525015	0.036457474	0.338727184	3.332876652	0.3173129	0.507112552	0.8484164	0.3432712	0.01635224	1.073780042	0.507747079	0.067737614	0.5923845	0.220537171	0.013154586	0	1.257047076
AL390719.2	0.161899251	0.030757732	2.298919	0.815037763	1.441784538	0.3614882	0.101619474	1.090304978	0.147288552	2.462426432	0.1877098	1.149899	0.097741193	4.355567	1.741296	4.450315	0.179085966	0.176201393	0.417544495	1.305419	0.4770054	0.963161961	1.44668027	0.5217845	0.130840442	0.9805612	0.2039481	0.329972506	0.4213402	0.655204	0.2811079	0.692092766	0.5183762	1.036914091	0.093433106	0.748700755	0.1256788	0.137727833	0.8201972	1.888241	0.8900785	0.08350648	0.670348025	0.016608412	2.908343	0.089500045	1.103065975	1.835787	0.410949534
LINC01738	1.628863852	1.13609248	1.516706	3.375696404	0.028162306	3.142619	2.845890763	0.325317458	0.118915175	0.059247102	0.9092985	0	3.235413368	1.604311	0.02970119	0	0.668715786	0.310381751	0.267704637	0.2218833	2.207011	0.820146443	2.497889491	2.891437	0.746994574	1.059123	5.077014	0.312738946	2.041044	1.254211	1.055345	0.116951729	0.9112875	0.346413102	1.942434155	1.813417535	9.436548	0.305789587	5.938171	1.887891	0.05826613	0.876459428	2.064342913	1.890669012	0.01248981	1.138078175	4.898154309	0.1788796	0.357705727
AC125494.2	0.636109946	0.623792076	1.520627	1.420324255	1.607008926	1.357644	0.8396367	0.474767173	0.663807311	1.07793054	0.5013213	0.7316358	1.150207049	1.507672	2.542232	0.6953059	0.448396368	0.649728923	1.697318933	0.8601357	0.8268428	1.446941941	1.72144422	1.282693	0.393118772	0.9953247	0.7149047	0.668133728	0.6798592	1.174812	1.731445	0.943001197	0.7787478	1.692026325	0.421088931	1.207060044	0.9440254	1.37937464	1.633962	2.473842	1.264872	0.39725952	2.100423812	0.598812881	0.2169084	0.571431221	1.715261847	0.1901981	0.32797385
AC135178.3	0.1746007	0.150926965	0.6855013	0.765591367	0.16301335	0.5611026	0.27603436	0.232612311	0.596546532	0.491551777	0.4678524	1.469897	0.456773471	1.308526	1.048718	2.171273	0.209230408	0.224574865	1.515133885	0.6261153	0.5401491	0.284837792	0.773136911	0.3214324	0.379976256	0.4272827	1.556746	0.382162451	0.8313756	0.4741102	0.5320486	0.643109918	0.5860948	0.48875801	0.371144434	0.537635829	0.4279148	0.257457142	0.8249334	0.8157354	1.079248	0.156100182	0.550466184	0.209563244	0.9398409	0.313695114	0.651151984	1.449585	0.549139706
AL158071.2	0.135738654	0.279367003	1.973795	0.414559208	5.06921514	0.5941269	0.384579833	0.612362273	0.733310244	2.172393757	1.591272	0.638947	0.631300169	1.020925	0.920737	1.897112	0.216880795	0.989341833	0.803113912	1.414506	0.2962431	0.273382148	1.908110028	0.3829717	1.199718558	0.802366	1.097733	0.191118245	0.7181453	0.2303652	0.544694	0.643234512	0.7897825	1.602160597	0.414888849	0.44229696	0.6305527	0.444784853	3.109442	1.01042	1.165323	0.370809758	0.603066469	0.583291504	1.074124	0.027097099	1.242115686	2.350989	0.435467842
AC073896.4	2.562081134	3.728821613	7.563165	4.8306459	9.739056631	7.841513	5.008699034	11.72610123	4.649396449	8.02776186	1.277017	6.692743	9.495447725	5.653208	16.75833	25.54821	5.592214805	2.942320806	9.74498022	10.37669	5.182232	4.312382912	11.08537461	4.02738	6.317353163	6.750228	12.59839	4.602918882	5.044931	10.6116	4.543904	6.070558958	5.733549	8.581890341	6.178409055	7.111048578	12.18024	21.30697416	15.37146	5.484932	4.242005	3.851762314	6.520174167	4.148970883	4.218179	2.520769867	6.682790583	5.012876	4.183138667
NIFK-AS1	2.697956376	3.291657862	3.285524	2.549637051	2.357696857	2.645822	3.676434637	1.081731369	2.127213945	2.840375794	1.689855	2.074949	2.830311195	3.948247	2.359015	2.761196	2.773965355	1.769784007	3.054211939	4.564534	2.543685	1.551885724	2.798924345	1.609936	1.473936536	3.008415	4.742285	2.480197399	2.292093	2.124547	2.81351	2.294326308	2.890811	2.254089754	2.590861483	1.906798889	3.243869	1.541578319	3.012926	2.007266	1.584286	1.477401198	3.551726306	2.662522373	1.345013	2.724162519	4.142065999	1.115389	1.919645529
AC139887.2	1.155047371	0.799906071	1.408403	2.206470231	0.582915039	1.221658	0.843780362	0.911010382	1.415279333	1.900797516	1.176315	1.017322	0.755430818	1.207516	0.9528897	0.5577728	0.589192828	0.451716299	0.738808142	1.191214	1.119046	0.565857652	1.319486995	1.080041	0.538813402	1.062893	0.5538323	0.647319977	1.05616	0.9271489	1.250743	2.158471019	1.089816	1.400429951	0.361067048	0.938371613	0.8213406	0.273313232	1.955398	2.063891	1.386919	0.47097655	1.752353581	0.468357217	1.480023	0.266411799	1.819091256	2.128951	1.215212017
AC108134.3	0.203937831	0.538016745	2.55401	1.929205448	1.540537624	1.230041	0.53893382	1.152653063	1.059788896	2.148489383	0.993569	0.171184	1.927956082	1.135461	1.679484	1.378027	0.599856951	0.417309552	2.102448226	2.318397	1.656928	0.403269594	1.481970688	1.200469	0.890425453	1.933182	1.804822	0.736839058	1.417107	1.557484	0.3452476	1.809032753	1.879464	1.423876063	0.846147403	1.07380429	1.296311	0.392981338	6.251079	2.712943	0.3223092	0.186472616	4.063037013	0.48213243	1.06705	0.199856434	2.722463498	0.5183113	0.573539578
AC026367.3	0.35417308	1.029080712	2.095111	0.927153805	1.205967237	0.9502851	0.31874498	0.660851764	0.383283091	1.39130272	2.51213	0.1131555	0.381521977	1.813192	2.379619	0.7742643	0.649110742	0.777105158	1.191562919	1.953937	1.20719	0.881155454	0.910541873	0.6083733	0.437761073	0.7980142	2.350357	0.720006331	1.61855	4.490386	0.6113382	0.888535809	0.7273139	1.13648451	0.364705837	0.641518006	0.7508774	0.96000968	2.684529	1.579402	0	0.465654781	1.18549344	0.639029763	0.3450576	0.598891824	1.003583396	0.1764974	0.494118928
AL031670.1	0.073494106	0.136133996	1.417418	1.202454816	0.205850042	1.352339	0.131182538	0.489563729	1.158934139	1.082654451	0.2769351	0.7185123	0.576804527	0.8291518	0.9407598	0.1050514	0.2862297	0.283588708	0.833436875	0.810919	0.5593857	0.288638152	1.331320959	0.7231526	0.523948497	0.5864828	0.1671622	0.084664422	1.059054	0.9354641	0.2281008	1.329765055	0.9621416	0.527516215	0.252716302	0.673527695	0.2648835	0.135463249	3.94587	1.684431	0.6743281	0.102666787	1.384584307	0.122514967	1.886728	0.066021333	0.599565952	0.6848837	0.757860968
LINC01089	0.404573315	0.528985342	4.446369	2.947545013	2.594074202	1.514169	0.892053957	1.532433995	1.477662063	5.196357072	0.5629628	4.213811	2.031204857	3.98901	4.048082	2.933977	0.509768722	0.470628913	2.951064255	2.609459	1.668213	0.546411431	3.007439502	0.6307402	1.455520757	2.386553	3.583372	1.079486742	2.165719	3.988401	0.4599604	3.060312397	1.61769	2.809943039	0.312453694	2.346732187	0.7891118	0.855365837	6.269387	4.290117	2.011183	0.216092217	4.634453993	0.329278247	5.730111	0.347402914	2.889106091	4.919373	1.613545059
AC136475.1	1.459132587	0.112615351	0.7089103	0.647987416	0.48653481	0.5469736	0.604607595	0.29754089	1.129914723	0.554427708	0.1418185	0.05660775	3.86836539	2.64564	0.3463565	1.787711	0.733758954	0.041892079	1.29753914	0.5510338	0.6845224	0.661216811	1.251160164	0.6120039	0.342182079	0.734673	1.374929	0.165088892	0.3509804	0.6743571	0.352882	0.505117432	0.7172036	0.673275067	0.309512638	0.668602055	0.4413742	0.108058323	1.5295	0.907259	0.176157	0.181992793	1.392490826	0.399605257	0.113282	0.163846266	1.842227552	0.04414773	1.195649175
AC017100.1	2.166064316	0.895934042	0.1883063	0.61933109	0.196341143	0.4905138	0.997407303	0.573680385	0.290167268	0.165222886	0.1232665	4.785831	0.288834003	0.03389359	0.1242419	0.09017884	0.630017994	0.148768841	0.31106256	0.3287205	0.4130677	0.381191532	0.20559036	0.4805984	0.236721587	0.4922643	0.7079155	0.339164659	0.4084449	0.927942	0.3085454	0.52998442	0.5788551	0.905667274	0.223512131	0.370031161	0.2273829	0.426378979	0.2258158	0.7785937	2.132645	0.152761855	0.194051131	0.939518969	0.4789187	0.3211551	0.931331152	3.242479	0.889109003
AC018521.6	0.660459721	0.770274593	1.01093	2.01710898	0.479599874	0.6846694	0.449097405	0.372444218	1.157204386	0.816784681	0.4915942	1.43488	0.719929531	2.188059	0.7948394	0.2097892	0.967331508	0.755107843	1.230198258	0.47233	1.549528	0.62075429	1.266032298	1.490732	0.44056125	0.8588909	1.001476	0.634035425	0.9195419	0.4981695	0.7039865	0.569048713	1.034606	0.68474754	1.789313711	0.753225121	0.7405668	0	1.418393	1.423161	0.7087596	1.066140946	1.580020301	0.880791185	0.5773277	0.988841911	1.710488793	0.8703692	0.643220357
LINC01697	2.583935268	2.202126084	3.588828	4.942169397	5.028774819	2.889297	1.763203171	0.850416596	0.362667322	2.323179314	4.449273	0	2.772963214	0.004887936	4.031426	5.479468	2.387735553	2.527738875	2.823165827	7.451131	1.694773	3.719854383	2.560281945	3.50011	0.983191835	3.168801	6.368299	2.93124709	4.176451	2.897769	3.138723	2.99845709	3.436896	2.812469684	1.861965279	1.921094419	4.114282	5.047760745	2.757241	3.395262	0.01171648	3.436745982	2.653903366	3.498523256	0.01004609	0.648411593	3.525078393	0.05138587	1.998388495
AC104695.2	0.301349543	0.215443027	1.616837	0.37367641	8.292436523	1.381118	0.857389723	2.515500265	0.937895491	1.059185296	0.1062478	2.53264	1.120303244	2.811856	7.308793	1.042855	0.836273691	0.163200727	3.816182377	0.9041746	0.9190224	2.989918819	1.659999768	1.228351	1.642511822	0.7087739	0.1442987	3.434972137	0.5365972	1.318944	0.5012063	0.614939739	0.553697	1.183950586	0.852773003	2.162832134	0.6630974	3.420359651	2.770357	0.6710975	1.194831	0.957145892	0.561016425	0.359577477	1.090159	2.051687474	0.468269298	0.9136871	1.602802605
AC027682.6	3.327023251	0.94546062	1.265667	1.822066301	1.403650172	1.774997	1.022294206	1.942889219	0.329272483	0.401019459	1.25891	9.889512	1.529544507	3.342933	1.041728	1.790811	2.0184692	0.519243537	1.372714731	3.711929	0.4511584	0.824274524	1.200795073	0.9190455	0.814826265	0.9183138	3.520856	1.844183825	2.529261	1.228499	1.822458	2.032968955	2.28034	1.238976079	0.644032391	1.837060136	1.565362	7.261282734	1.275548	1.987927	11.88517	0.76229217	1.091839785	1.113873337	4.495909	0.275113812	1.189722764	1.485936	0.904347854
AC090197.1	0.24594026	0.360650108	0.4199744	0.965733115	0.310941679	0.6719137	0.475570876	0.279546632	0.346753312	0.513256735	0.7165026	0.0473093	0.371968593	0.5367663	0.257301	8.429717	0.267089287	0.286676976	0.848828654	0.320362	0.9158344	0.28171998	0.542158058	0.7285882	0.649811775	0.6432976	0.5687138	0.315784352	0.5136249	0.2869562	0.4279191	0.427112688	0.2476696	0.389832064	0.320336515	0.717488081	0.6463367	0.368317178	1.243418	1.368543	0.03464029	0.254809635	1.087422416	0.632057729	0.2418568	0.239344534	0.847936139	0.160606	0.216625349
AC234775.3	1.030569983	0.832990638	0.4646273	0.809347408	0.27990585	0.6798568	0.974698826	0.404167268	0.787933881	0.56432263	2.635949	0.7938137	0.441176328	1.358973	0.4797014	0.2142664	0.516441884	1.036330838	0.110863455	0.5857839	1.619402	1.018931938	0.905135896	1.237069	0.140613585	0.5981052	0.2045698	0.625981114	0.8452496	0.3816009	0.740158	1.113953338	0.2515919	0.37657903	0.679455234	0.989100061	0.4592256	0.448980137	0.9926028	1.288359	0.7962741	0.439745635	1.210305185	0.574737134	1.132746	0.605967147	1.077312428	1.936628	0.753557565
Z97056.1	0.088430858	0.054600505	0.4568278	0.289367724	4.78860511	0.3437714	3.630405954	0.364657053	0.464824304	1.302690337	0.1851215	0	0.375934425	0	1.088421	3.412847	0.423879732	4.890885107	1.046423402	0.4065533	0.6296497	0.374015624	0.305122892	0.02806852	0.232265317	0.09409041	4.022716	2.444913583	0	1.200624	0.02495086	1.028586254	0.5640003	0.698199968	0.525225133	0.226915841	0.3187177	0.407486123	0.3481733	0.3897636	0	0.840021125	1.087989313	0.117931673	0	3.137853857	0.309180079	0	1.481815835
DOCK9-DT	1.949642905	1.52353678	3.252327	1.216133298	0.568829731	1.121084	1.180712508	0.212586268	0.520407384	0.618289155	0.7907692	1.538747	0.896566516	5.204326	1.259816	0.435436	2.391086135	0.803237781	1.291712655	1.316487	1.914751	0.920307519	1.576657323	1.817811	0.937284506	1.555815	1.385768	0.754504775	1.278756	0.9564454	2.080042	0.885833267	0.9203214	0.765290717	1.637915929	0.804026815	2.217833	0.870313609	1.744593	2.040874	1.26514	0.289375307	2.600152898	1.137521866	1.56409	0.519948679	2.721874463	1.883951	2.167510541
ATP1B3-AS1	0.06538239	0.080739045	0.4953828	3.979421876	0.061043297	0.3727847	0.200063339	0.497747925	1.331733993	0.813334558	0.2737434	1.171882	0.47037949	0.4215065	0.7081681	0	0.039175055	0.084096119	2.127634817	0.6612979	0.1926368	0.316037518	1.165580267	0.7471005	0.294390995	0.3478342	0.1189697	0.112979717	0.4096363	0.4993288	0.1844771	0.929496679	0.3072633	0.422363714	0.20438492	2.444690576	0.2827772	0	1.404142	2.766493	0.1894424	0.07306817	1.106074242	0.087194163	3.465259	0.058734404	0.55879	0.3323408	0.438239151
AC012615.6	0.095169477	0.272157043	1.359339	1.13421771	0.785652605	0.8931145	0.352515842	0.813488594	0.552902259	2.131632201	0.2348795	0.576752	0.570017554	0.9768165	1.765672	0.4152612	0.264104365	0.25770286	1.047134095	1.363263	0.5853939	0.32080255	1.382626959	0.2035025	0.811914529	0.9379901	0.4648254	0.265430207	0.8786983	1.827662	0.327879	1.068125769	1.129888	1.466856213	0.062631402	1.013552141	0.3249518	0.193879706	2.180101	2.075245	0.5418227	0.06157497	1.116973543	0.106878583	1.240253	0.242979492	1.657863731	0.8911176	1.384254366
CCDC18-AS1	1.047866865	1.138579115	2.841051	3.926404402	2.488974748	2.987263	1.783932937	2.64931689	5.089466777	5.078175696	2.602221	3.607311	2.02912023	6.345584	3.297664	1.600596	1.320328683	0.799422702	1.403065896	5.166982	1.803471	1.036597778	2.874143736	0.9228011	1.083165307	2.995008	3.3227	1.621343131	3.15384	6.594748	0.8203024	2.834641775	3.627802	2.90894992	0.568417267	3.121931743	1.5588	0.681675073	7.563785	3.776326	1.557761	0.393218512	2.484433598	0.667893441	2.152392	0.738291216	2.821567894	1.022623	2.423282613
AL049838.1	0.263129128	0.247566818	1.104707	0.196805449	2.409872381	0.3117421	0.434524247	1.319547845	0.592757598	0.114850397	0.5246052	1.619704	0.573644156	0.8683636	1.653245	0.3223825	0.180181293	0.934744227	1.655681472	1.013855	0.8490942	0.16655596	1.570817851	0.4295257	0.47014532	0.1866462	0.2963934	0.663981373	0.3611147	0.1488542	0.1414136	0.226710709	0.03364818	0.107923042	1.551075283	0.257217549	0.6141733	0.993086467	0.8252137	0.2209058	2.275111	1.988407622	0.443208694	0.250649887	3.61097	0.720379564	0.584111871	2.547608	0.413462987
AL445524.1	0.999242711	3.330149533	1.293615	1.18184467	4.630920285	1.34788	1.82963573	6.308707128	1.930090731	3.925338145	0.786322	0.9677514	1.905474602	1.33883	2.773905	13.25052	0.966599399	1.904641202	2.113173998	1.018414	1.253303	1.833079514	1.440044573	1.666077	2.421253002	1.280957	2.475409	2.399315905	1.689579	2.799154	0.9103519	1.929340806	1.939796	2.972587454	2.182774895	1.429884124	1.822404	7.833152445	1.896027	1.209832	0.6743976	1.89705295	0.870204968	1.733976769	1.465565	2.855147848	1.141163516	0.5711532	1.005576101
PAN3-AS1	0.436721454	0.426942812	1.303509	1.286154928	0.917411622	0.8017091	0.584641052	0.704191118	0.836924589	1.465390029	0.838048	1.176114	0.987793763	1.920959	1.003377	0.6242432	0.643271222	0.210644906	1.274013392	2.359153	1.510105	0.373817879	1.151080439	0.6122304	0.38235238	0.6002007	2.582638	0.503098428	0.7410446	0.9110216	0.9549658	1.081796283	0.9528834	0.848965307	0.420933088	1.04059281	0.4984358	0.385709293	2.019082	1.459695	0.4569427	0.183021975	1.7770425	0.3640082	0.7685258	0.735592983	1.470353554	0.7399565	0.76933266
LINC01507	9.701222009	4.968890839	3.227158	4.83386836	0.823400167	3.314182	2.558059489	0.069937676	0.905417296	0.43306178	8.631143	1.227458	1.658313015	0	0.7055698	0.7878854	4.458578013	1.878775189	1.413219049	5.321656	3.681119	3.630179835	1.046037896	4.863784	0.24818613	2.697821	6.218434	2.412936014	2.555543	0.6080517	2.115116	3.882439045	4.588676	2.809023844	1.654143065	2.909639642	1.470103	0.35559103	1.104844	5.927903	2.022984	2.248402625	5.170998534	5.696945973	2.099745	2.723380001	6.466747056	1.727775	2.699879697
AC073335.2	0.353646334	0.666091257	6.722056	2.702514578	4.062173297	1.881188	0.925450406	4.931287006	3.027740698	5.430640032	0.01794726	2.921919	2.518532902	1.623553	9.328039	5.01412	0.607856594	0.850003788	3.304145501	3.31084	1.013886	0.941040515	1.795416044	0.9614917	1.469017624	4.560965	2.008482	1.633702245	4.811828	7.196114	1.906939	2.276015699	2.215939	5.16388704	2.02785954	3.263209385	1.895152	3.687151391	5.160409	3.344152	1.083325	0.387233698	2.367783775	0.519262652	0.7987166	1.193737082	2.514532857	1.119715	3.624650127
AL162724.2	3.3124247	1.232056859	3.353631	2.768535091	1.043285439	2.192696	0.895521611	1.11400726	1.258647628	0.731611947	3.007623	0.08670359	1.096256331	2.186907	2.672143	2.167708	3.538982894	0.461982578	0.550957776	4.109885	1.13664	1.63970115	1.468816692	1.824089	0.359386409	4.416139	8.423673	0.965463034	1.400211	0.3386502	1.621482	1.805220824	2.625705	1.94787075	0.299410636	0.760736411	2.013717	1.029828566	4.971027	2.955117	0	0.446000521	2.270912758	0.958003399	0.3635428	0.286806961	2.232521087	0	0.946526519
AC009309.1	1.362796417	0.692951632	0.7730322	0.699515019	1.097717723	0.6371229	1.062945216	0.440759394	0.983204451	0.349901366	0.8502709	1.596477	0.559249607	0.4737367	0.2631138	1.756984	0.352234843	0.446806339	0.579703399	1.277638	0.4986222	0.290617109	0.983468568	0.5767471	0.922425118	0.51177	3.45219	0.892703501	0.6026997	0.4081471	1.568215	1.484990347	0.6458255	0.613753648	0.400949895	0.50936264	0.5778491	1.379074776	0.6121245	0.9422112	1.290405	0.388214366	0.28766674	1.069076257	0.8187617	0.816152853	0.290659146	1.222436	0.385767708
AC116345.3	5.666862082	4.834272812	0.9051093	2.04245922	0.357830641	1.220325	0.558454457	0.104205579	0	0	0.9169491	38.86754	0.14323765	0.04412206	0.1617359	0.9391454	0.065611673	1.408469529	0	4.379911	0.2957482	1.720257672	0.157431633	2.363507	0.123263936	1.456411	10.16197	0.78842564	7.306672	0	3.614929	0.21228432	1.83791	5.698408732	0.1711553	0.883116313	1.854951	1.059645429	1.215047	4.19903	2.749798	0.214159716	0.378918327	2.300061613	1.677641	2.410072749	2.935259722	7.004077	0.59282788
LINC00893	0.064801858	0.15583263	0.8786035	1.290143266	1.159077386	0.7813772	0.69574376	0.450053987	0.407849793	1.482711893	0.4912191	2.085842	0.620116881	1.500652	1.961235	0.204754	0.200266708	0.135991172	0.598654454	2.182664	0.7134616	0.185465969	0.79238259	0.2424921	0.342966054	1.081413	1.334283	0.553989333	0.6495987	1.065038	0.1963114	1.079926775	0.7830903	0.675656936	0.063969531	0.865172861	0.4769446	0.150873885	2.846829	1.62351	0.6258678	0.030492377	1.972207042	0.118258898	2.10984	0.067404411	1.250751424	0.7512403	1.596712543
AC002091.1	0.353088381	1.389813224	0.4864082	1.242047314	0.329655722	0.6863084	0.83281902	0.67200438	1.014977665	1.329248277	0.406536	0.02397191	0.750518996	0.07113395	1.694888	0.1261748	0.502453489	1.163757431	1.610339784	2.881346	1.105327	1.013362671	1.09139409	0.5883807	0.927393296	0.6574504	0.2810846	0.737241671	0.8295687	0.5243302	0.2988727	1.882355932	1.777856	1.647328014	3.090505476	0.323583503	0.2545164	0.650807281	0.8846683	1.206098	0	0.91249945	1.221790512	0.676889695	0.5665264	0.713670463	0.514374996	0.5982533	1.001274481
AC003070.1	0	0.398571742	2.519584	1.901088957	2.008952268	1.589322	0.630980216	1.467466894	1.519833077	4.860336698	1.576571	0.3798262	1.090659107	1.560589	2.171697	0.9995973	0.128926221	0.518930103	1.060925258	4.451626	1.373608	0.58504976	3.402865804	0.3756391	0.847742997	1.316442	0.7341237	0.526744237	3.201797	3.332258	0.5464073	2.120443191	1.191786	4.092810159	0.369950122	0.907095898	0.7367471	0.099151985	2.1565	2.892609	0.5715053	0.180352071	1.902790937	0.179349044	1.982382	0.483241488	2.63310474	0.6835894	1.941500498
AC109454.2	0.094552994	0.204331891	0.260509	0.525981485	0.617945991	0.4655898	0.265212169	0.269932528	0.434878892	0.371433758	0.6729877	0.6162625	0.401960655	0.2666839	0.4655091	0.5406106	0.396572096	0.273635835	0.372956033	0.4781693	0.5571648	0.714123239	0.462182945	0.5402111	0.354778891	0.4024174	1.290364	0.626313199	0.7108766	0.8023404	0.3201387	0.733197381	0.5078286	0.40720194	0.325129242	0.554572342	0.4089394	1.263520433	0.9476158	0.5417715	0.3196233	0.237752585	0.181767445	0.504384696	0.3327815	0.212347462	0.293853203	0.6408213	0.390006913
AC005261.3	1.491001728	1.490495241	4.010146	2.311682485	4.457879588	2.116076	1.665605537	4.875893149	1.562782939	3.927990208	2.184888	2.284843	3.714871033	2.817855	5.348145	6.216046	1.978156425	1.426901666	4.813421727	3.182564	2.449246	3.37829275	4.134029652	2.253588	4.355711386	2.474068	3.55277	2.412844319	2.079592	4.608968	2.48406	1.640209303	1.847066	3.68196796	2.885295275	1.860920548	3.313836	3.795122745	5.196981	1.736798	2.331486	1.834881565	2.60695201	1.988404648	5.526901	1.61046768	2.785770798	1.308247	2.187277039
AC097534.2	4.286149758	2.299655115	5.972391	3.172630042	9.042922208	6.603607	4.251125434	3.619295732	2.337116106	1.470847906	4.6864	0.2194174	4.375651857	6.955618	3.288976	7.309619	2.886926781	1.514471679	2.77885878	6.822079	3.236916	1.690769056	4.635014437	2.383136	3.03901181	6.971741	8.668623	2.315563445	4.142269	6.287519	4.342509	4.749865196	6.727457	4.031217599	2.149916372	4.421019592	4.268595	1.480146388	5.826223	4.047543	0.1522626	2.4555591	6.334103713	3.278500521	1.162754	1.071014211	4.088033938	0.1252106	3.459650505
AC092718.4	2.472111804	1.589972818	1.679119	1.348227271	8.398739206	1.672893	0.928040552	4.508928827	2.910183168	3.349474808	0.891272	5.128348	4.558548207	0.9684053	5.950195	15.80304	1.501783395	2.053542672	8.803012513	4.893403	1.365676	3.526731525	5.113933535	4.119487	6.699176832	2.118874	2.967596	3.777351647	1.591861	2.359956	2.809411	3.483370237	1.336951	4.879598662	3.134054348	2.970370016	3.811437	12.15082644	1.917164	2.81479	2.188642	2.954566578	2.666599505	1.831564537	5.587186	4.811627399	1.733980143	3.025106	2.018122366
AC084824.3	0.043079051	0.265986107	0.830829	0.808201348	0.589895038	0.6103281	0.29292763	0.346175153	0.773666387	0.733321321	0.2885819	0.343168	0.544713037	0.4628693	0.6504076	0.3284083	0.172077345	0.295515336	0.368163374	0.8186161	0.4371835	0.208230328	0.858811629	0.3646285	0.17241591	0.3666888	0.2874175	0.363928433	1.295523	0.9748061	0.3889535	0.816567176	0.2892131	0.968848852	0.053865932	0.673779481	0.5589475	0.238208009	1.541932	0.6835434	0.6934418	0.192572187	0.795020228	0.153200959	0.4399888	0.077397673	0.557840485	0.194642	0.518262691
AC022034.1	0.154485412	0.597746296	0.6455429	0.802083204	0.153848544	0.234884	0.414933767	0.098006504	0.554887664	1.948717536	0.5260645	0.04475024	0.943016199	0.3153794	0.2940879	0.02944255	0.178954671	0.993510921	1.350735193	0.1136374	0.5107928	0.149346594	0.971314264	0.3530496	0.819246439	0.2301214	0.2811014	0.106779322	0.4903967	0.2097446	0.4184468	0.392656327	0.1106288	0.251338161	1.229837236	0.279377143	1.135847	0.056949045	0.6340502	0.3086758	0.02984095	0.759639597	0.388054839	0.267828907	1.663129	1.239746219	0.352082179	0.1308757	0.318606402
PRKAG2-AS1	3.79431491	1.292102416	5.24154	1.784575289	5.644326727	1.840699	4.592339541	4.961786421	5.597176059	3.792052293	0.708014	2.720987	2.709691774	3.151332	4.121136	9.970849	2.368423448	1.332232937	3.084984556	7.696758	1.598515	5.721828019	2.224537404	2.643509	3.537417046	3.868467	15.19293	4.164026293	2.926839	4.609835	2.636166	2.253809661	3.604579	5.188936153	3.052804232	3.269974063	2.148426	1.655872243	2.163884	2.645969	0.1224941	3.259983858	2.340627051	1.931017074	1.024047	3.323064318	2.693443803	0.7879402	3.302315631
AC107464.3	2.635167573	0.844418671	0.9649791	0.98235827	2.61599931	1.123826	0.697461879	2.031513918	0.767086241	1.856328821	1.284848	0	0.349056742	4.354614	4.335488	0.3337555	0.859406092	0.665009748	1.348613064	4.631288	0.5732926	0.382932841	2.18678306	0.0635255	0.675861009	1.064741	5.219816	0.749314594	0.7732511	1.783221	2.032902	1.163963277	0.4030933	0.670382207	0.417089443	0.146732166	0.8415532	1.782986772	3.987738	2.175907	2.64174	0.465970693	3.257509386	0.26690642	0.33148	0.359578877	0.751578409	0.2825874	0.189182458
LINC00173	0.351196836	0.588046121	5.543228	1.877681235	2.61200277	5.325299	1.444977243	0.37762958	0.586657793	2.657894831	0.5881573	0	2.001043841	5.804135	1.734895	3.488444	0.970099571	0.44406009	0.692632633	3.885981	0.6898231	0.417200133	4.48424757	0.6877264	0.357355978	3.521396	7.159383	0.966865644	1.715513	3.606452	1.182368	2.100175548	4.315928	2.255879026	0.171188454	3.534895133	0.7551681	0.164573088	7.653038	3.46314	0.02299607	0.006652211	3.808226031	0.254024253	0.2809755	0.053472484	1.137702837	0.1109412	2.258829387
ZNF528-AS1	0.481629314	1.028957025	1.961958	2.374651706	1.732455725	0.974063	0.880022198	2.643089341	2.034611959	1.373531083	0.6779362	5.517475	1.259992052	3.371647	4.30014	0.4392461	0.570072387	0.535870177	1.794850909	1.90181	1.63377	0.249943134	3.051766796	1.30551	1.374768204	1.823454	2.897942	0.40846513	0.9885628	0.9277061	1.000433	2.069755106	2.320935	2.718921284	1.064059337	1.135140262	1.827448	1.710109552	3.494333	2.068108	0.6963222	0.65051749	2.299358183	0.784160581	3.100251	0.875933279	2.796196884	1.717201	1.145645308
AC022893.1	0.062342634	0.171078507	1.297774	1.020002881	1.578009647	0.7288586	0.812504814	0.364743994	0.527953443	0.621323868	0.394425	0.06019658	0.901551652	0.4186561	0.5115485	0.1287168	0.157715747	0.677128969	0.894821252	0.4076302	0.646284	0.288788299	1.326497915	0.2638394	0.613390611	0.8402122	0.3781285	1.141108934	0.3775718	2.580421	0.1016313	0.82809228	0.3022789	0.800482445	0.46771839	1.300096333	0.4294113	0.095757517	1.204975	0.6716806	0.113733	0.112247863	0.761692152	0.249421003	0.3040279	0.292463903	1.313190138	0.1584448	0.660725998
C6orf99	0.486524138	0.441761947	0.354826	0.243486601	0.641274403	0.5933625	0.350285519	0.127092796	0.338472179	0.487173497	0.2636095	2.953373	0.336916963	0.04612528	0.8735747	0.5727074	0.291509839	0.147241634	2.060158763	0.1578885	0.224855	0.795428539	0.411448215	0.6358713	1.202696312	0.4872109	1.406031	0.395626296	0.6096381	0.2428504	0.6782915	0.425351216	1.037531	0.328669008	0.71570412	0.902229159	0.3713303	0.422001927	0.3277966	0.5297882	0.5251752	0.847556752	0.308094762	0.59158042	0.5688028	0.411345956	0.511420883	0.5333961	0.501696902
LINC02532	10.93252903	30.13283772	31.4069	16.88476865	52.41522867	28.73511	7.199939558	5.216789823	20.99599426	15.58654427	31.11495	1.486737	9.639758395	13.66976	27.79533	1.865965	21.3727247	9.299478662	8.050151592	11.03544	15.21681	24.3300599	12.67229378	17.35795	4.446061157	28.26237	25.26276	12.18713287	27.06475	9.878133	24.43983	24.33120869	25.69547	6.620368398	6.071165925	21.44017784	10.27318	30.72815252	16.5842	34.20783	1.012958	13.66823587	15.80656304	19.74292182	0.2094359	16.10037087	26.15115683	0.2867215	16.556413
AC008870.2	0.108034183	0.133408657	0.7772022	1.052688129	0.672430068	0.647078	0.269356109	0.898603513	0.709833013	1.508949641	0.1005152	0.8606009	0.361136526	0.5417017	0.9692045	0.9265348	0.215768858	0.216153307	0.402457438	1.125803	0.3418801	0.275606937	0.92500309	0.2590856	0.648580161	0.332073	0.6771049	0.179767206	0.8122321	0.8759927	0.1896655	0.977357837	0.3868226	0.499723735	0.090057105	1.232082107	0.2941914	0.199127008	1.581122	0.9100067	0.556487	0.067074297	0.738430247	0.080041517	1.600441	0.043133078	0.727458857	0.6304956	0.903604885
AP003352.1	0.685972703	0.564726796	1.634566	1.561159964	2.342540358	1.06988	0.81312822	1.944611969	1.567350628	4.14322623	1.117765	0.9331207	1.333806094	1.852594	1.752505	4.328418	0.503583613	0.270257615	2.925145358	1.738797	0.8436374	5.108081518	2.565906083	0.9729292	1.307812384	0.9337136	3.069885	0.875663808	1.076382	2.737397	0.3347855	1.190048036	1.286167	1.321853791	0.811374222	1.223321342	0.7662045	0.706227333	4.990246	1.372815	0.8594913	0.338413266	1.31157686	0.38735426	2.190396	0.488537951	1.046731997	0.5863724	0.605402888
LINC00926	0.02345141	0.165483134	0.8722685	0.530594249	0.775710733	0.2882595	0.324623533	1.292236277	0.986152189	1.868810893	0.1234345	0.247468	0.622277601	0.3023726	0.8576837	1.379154	0.140513416	0.189600191	3.838834721	0.9795841	0.513278	0.121453503	0.481648973	0.1999146	0.532990256	0.7057934	0.6522743	0.1003443	0.4323902	0.7903129	0.1361178	0.969869525	0.4183461	0.495360586	0.167563325	0.761422233	0.2608117	0.327277217	1.587661	0.7383094	0.3623966	0.45302664	0.685256828	0.084888948	0.5354553	0.397261645	0.786091356	0.1475863	0.50438343
AL031710.1	0.052529441	0.097300901	0.2894545	0.550045998	0.343303328	0.3811847	8.3582017	0.066650007	0	0.309528131	0.3958751	29.24394	0.377911727	6.47661	0.9827414	0	0.37768771	0.641861835	0.51799449	0.1931997	0.6706614	0.253910485	0.211456249	0	0.078839754	0.1676739	0.7168687	0.302566763	0.06582191	0.8914893	1.007844	0.339443232	0.3526588	0.150815533	1.182288153	0.038511968	0.302918	0.726161169	0.3008304	0.3241368	28.6139	1.526312893	1.090604672	0.315240435	8.634919	0.660636547	0.08162589	25.89986	0.541676268
AL590094.1	0.375252648	0.358251033	0.3518676	0.350834239	1.195308561	1.036265	1.572791418	3.412897563	1.769414886	1.746634371	0.2693332	0.07193418	1.625166731	0.1219752	2.397049	0.8654208	0.385439125	1.074825211	0.628131441	0.8930406	0.5357721	1.021243864	0.507755385	0.5364847	1.831598361	0.624067	1.027083	1.307759061	1.497558	3.85321	0.5196025	0.309731064	0.5207914	0.841982461	0.37064036	0.915513858	0.4273336	1.53443928	0.8578066	0.4336395	0.06700306	0.359454909	0.218232849	0.378482615	0.4256566	1.563679204	0.406705498	0.03740042	0.40971737
AP001029.1	0.073166007	0.180701673	0.4031687	0.861902434	1.77606926	0.3792398	0.074626801	1.578176952	1.153760326	0.766450611	0.2450656	0.6358263	0.574229507	0.2358429	0.7204307	1.673319	0.175355008	0	1.154387722	0.4036494	0.7185658	0.265245774	0.504905738	0	0.54906257	0.6227889	0.3993983	0.337145821	0.183361	0.6208586	0	1.040151046	0.5894439	1.050322463	0.091486583	0.75098338	0.4219216	0.269717005	0.942781	1.289932	0.5653202	0.163533524	0.675136225	0	0.4847238	0	0.682159221	0.1239684	0.829925426
LINC02365	0.019387838	0.03591232	0.01335417	0.342585826	0.036202334	0.1205911	0.009887463	3.284037175	0.063693393	0.177710157	0.1623463	0.1053025	0.494525727	0	0.01909028	1.302496	0.127782356	0.02493702	1.051512475	0.1782679	0.2951333	0.058571622	0.189538747	0	0.145492921	0	0.2822246	0	0.06073473	0.9542029	0.0109406	3.695862191	0.01301611	0.556637772	0.024242502	0.042642589	0.04192596	0.250147633	0.06939503	0.01709058	0.01872512	0.227502474	0.029816742	0.025855682	0.08830536	0.034833022	0.948997528	0.09854902	0.089966106
AL354836.1	0.68589103	0.534940635	6.042202	6.378837398	4.314084871	2.058253	0.883686523	7.099547003	2.300743792	10.68303847	2.56941	1.764628	3.045693067	8.203594	19.72774	1.702804	1.838523875	1.601901412	5.588863903	5.277671	2.65901	4.362338726	6.912982525	1.970814	1.598328398	6.068762	4.893655	1.164415524	3.460435	4.901228	1.792651	3.895671839	2.641678	5.389496059	1.331593264	5.399140421	3.74711	2.162488766	12.58518	5.441581	2.928707	0.847204513	8.744055078	0.698065456	8.983405	1.07015637	6.815581998	7.278638	7.519516552
AC004847.1	0.154372235	0.969037542	0.3987383	0.589334998	0.420371422	0.6734633	0.68230218	0.881412338	1.141081641	3.764872782	0.1184932	0.02096131	2.179127359	0.1140339	1.013353	0.5148672	0.277484848	1.522267381	2.549801451	1.939883	0.3221701	0.963823473	3.003541825	0.375657	15.48477121	0.492756	0.2106716	0.874356196	0.7737432	0.5894746	0.1597064	1.679204886	0.6909233	1.865188023	1.150117046	0.914855734	0.3709201	0.829898478	0.3039001	0.9752453	0.1490954	0.726016965	0.45503687	0.583302029	0.889548	0.93606228	0.529735366	0.1089832	0.192350348
AL355574.1	1.936664223	1.366592714	1.578969	3.414353051	1.992641643	1.065286	1.410950448	1.203557683	2.181386082	1.811386493	2.780036	2.447216	0.827185913	2.293212	2.802035	1.355872	1.752422398	0.610034873	1.403082182	3.05268	2.134903	0.859703346	2.000141058	1.405051	1.423678638	2.523196	0.575339	0.910618939	1.981007	0.4695368	2.0073	1.787807118	2.547307	1.475179588	0.840146887	1.854518442	1.595433	0.655646483	4.413792	3.135655	1.52691	1.060075836	2.674494629	0.579799128	1.276491	1.633231923	2.518066836	1.07147	1.50798493
AP001094.1	0.382131272	0.314589441	1.316043	0.333447574	1.070313559	0.2640924	0.454720818	1.616176336	0	0.250188541	1.173267	0.1383664	0.583155354	0.7185267	0.3762664	1.638638	0.305281258	0.245752391	0.376820862	1.171211	0.1876462	1.462287585	0.87900688	0.2425818	0.477940475	0.4065876	2.433639	0.807053728	0.798048	1.18896	0.8625498	0.24693176	0.5130911	0.822843298	0.637087916	0.093386534	0.3672685	1.643456987	1.003028	0.449137	0.123023	0.142350425	0.979472244	0.25480574	0.1582259	0	0.593796628	0	0.328373696
AL662844.4	1.628523734	1.080389705	1.742234	2.318653201	2.264495527	1.342493	1.665455624	0.599004609	1.0700131	2.722277012	2.422678	0.9739031	1.467340516	4.907328	2.021471	0.4333647	1.567443922	0.740922964	1.887777807	3.488623	1.076178	0.418710736	1.848118677	1.12729	0.767062466	2.387138	2.923854	0.623684131	1.812677	1.359851	1.691313	1.466566995	3.751007	1.958529414	0.731118995	1.117742705	1.292525	0.646636542	3.609011	2.206793	0.577272	0.174251366	2.531166116	0.872187418	0.7711515	0.630308322	3.243981976	0.3375715	1.384538285
AC005104.1	0.139048521	0.206048966	2.068748	1.82000514	1.090492925	1.153164	0.283649379	0.635135361	2.119577793	2.949621017	0.8848974	0.4531342	1.054919365	0.8515957	1.752505	0.2385047	0.666507724	0.03576939	0.987236558	0.9716809	1.256352	0.436875393	1.40733907	0.4943108	0.876512555	1.006044	0.9108449	0.512583692	2.334742	2.595807	0.2824753	2.336168125	1.754996	1.756557387	0.139092724	1.671872501	0.5211972	0	3.981579	2.892716	0.5909002	0.093236308	1.28306432	0.44504532	1.312702	0.149892326	1.426052308	0.3769537	1.118402178
AC123912.1	0.714964475	0.950806117	0.1515265	0.791844742	0.770210727	1.140265	1.178001582	0.662921546	0.433628042	0.936201418	0.8749992	0.7169049	0.899240838	1.063667	0.3790723	0	0.32952619	0.459800707	0.325397881	0.8596739	0.7831885	0.398758748	0.506035281	0.1396519	0.371446356	0.1170342	0.85062	0.34845944	0.7580563	0.2800114	1.458648	1.314943848	0.9230665	0.35527686	0.103152658	0.040321255	0.1585745	0.10137015	0.7086676	2.520995	0.478056	0.276580189	1.099550721	0.183361327	1.070296	0.24702613	0.640954973	1.211396	1.843153477
BX539320.1	0.238269233	0.830774395	0.3668513	0.550359593	1.413253252	0.6683616	0.986401227	0.426803238	0.957739472	0.991054724	0.8450151	2.54258	0.403335663	1.106875	1.048855	2.203743	1.04133282	0.288439142	1.07804281	1.546479	0.60566	0.592795573	0.419123577	0.1957435	0.504862094	0.5666882	1.453682	0.35521407	0.2458752	0.356799	0.5061866	0.670216534	0.6398525	0.583485866	0.157728294	0.287719972	0.404121	0.361672974	0.5819371	0.2223919	0.893425	0.281941492	0.150885633	0.168224086	3.574907	0.780625104	0.892951865	1.709831	0.867176147
AC104794.2	3.495212783	3.562995577	6.72153	2.875932295	5.752670603	2.569567	2.926965672	2.529901984	4.120362893	6.092112205	3.038065	2.565147	6.003839805	4.56203	4.696549	5.409545	5.706400002	1.900829082	4.950208417	3.364772	4.277386	1.067732354	4.42467013	2.620872	3.56764931	2.545828	4.040732	3.152699475	2.929577	3.118511	3.009276	4.931514189	5.543473	3.232748223	3.891322456	4.586158044	4.768358	4.986676238	6.963306	4.935221	1.510397	2.036054795	3.73987675	1.720587106	3.075776	4.467401559	3.511471003	6.611017	3.394573531
DGUOK-AS1	0.08526166	0.210574897	1.037519	1.097389457	0.557222974	0.707096	0.159433905	0.775297538	0.746943101	1.209485646	0.523562	0.4785236	0.59480883	0.5267613	0.7555778	1.178094	0.221373028	0.237607995	0.78471674	0.731702	0.334943	0.291923673	1.389220412	0.3969181	0.405227219	0.8164654	0.25857	0.229181206	1.549136	1.13348	0.2084911	0.826436354	0.7441304	0.6935771	0.159916432	0.479240261	0.3277818	0.31430606	1.871756	1.177492	0.3568379	0.047642137	0.633769497	0.07580348	1.659268	0.051061586	0.706606546	0.3370794	0.351682535
AC096677.1	0.216915693	0.357151541	0.1992128	0.662481871	2.295227966	0.2248669	0.110623258	0.550450646	2.042834459	1.230829511	1.089821	1.021062	0.614763354	0.757472	1.210324	5.477657	0.129969006	0.744003316	0.499102927	0.3989006	0.2485392	0.131062618	0.706868033	0.321302	0.596863311	0.3846637	0.3289162	0.91624335	0.1812038	0.4294881	0.6120298	2.149274675	0.4854244	1.193660588	0.768487299	0.477095324	0.3127183	1.266083355	0.7246474	0.5736404	1.047505	1.818108005	0.7227929	0.241066215	1.287369	0.649533412	0.337066909	1.960159	0.708321379
AC137932.1	0.118877072	0.234877223	1.408361	0.840229839	0.310765876	1.109112	0.315251321	1.659159749	0.437402367	0.684913312	0.2389034	0.258266	0.497591526	1.226201	1.732378	0.1359369	0.512837084	0.825670991	0.703350353	1.661443	2.241592	1.350342124	2.37901427	0.8150187	0.142735028	1.011881	0.08652342	0.766892623	1.37042	0.9683953	1.261152	1.567085311	1.883484	1.331085644	0.327015872	1.22016642	0.2056562	0.175289969	1.66795	2.221577	0.7348069	0.053140488	1.206626445	0.253655746	0.5906692	0.128147791	1.773350084	0.6445398	1.103259402
FAM13A-AS1	0.087215179	0.228862074	1.723345	2.372302043	2.605668999	1.822369	0.511499705	1.611481899	1.110270469	2.441085716	1.022429	0.6098858	1.076648494	2.525768	2.291832	0.72461	0.271080957	0.301478062	0.989036398	3.944487	0.7120015	0.747628444	3.024956328	0.6090185	0.953104445	1.618146	1.091039	0.389324931	1.642687	4.135166	0.4675491	1.398385692	2.089585	1.889742039	0.224923112	1.146956434	0.6993981	0.261224807	2.910984	1.532817	0.6422839	0.088329859	2.03708509	0.352566021	0.9750364	0.12731431	1.668643132	0.5818544	1.059547607
AP000692.1	0.164991802	0.152808126	0.7671029	1.700666548	0.4236159	0.7482988	0.315536138	0.811206629	0.948561342	1.026220785	0.9325649	0.5152754	0.971180105	0.6980318	0.731068	0.2358368	0.17300125	0.238742675	0.935518909	0.7585358	0.3645877	0.42368117	1.850191496	0.6546182	0.495261808	0.1755512	0.525383	0.38013757	1.938212	2.415098	0.3025919	0.746319481	0.7476839	1.48032025	0.23209348	0.514096005	0.5351891	0	2.421281	0.8362915	0.19919	0.069145047	1.300430179	0.247537791	1.861632	0.148215678	1.089623454	1.257988	0.723083287
AC092119.2	0.032976229	0.122164511	0.76091	0.41004435	0.892845218	0.27348	0.235442301	0.428866645	0.75834012	2.22378628	0.2623237	1.262697	0.269591318	1.009806	1.996912	0.7306039	0.118549865	0.201469711	0.504028442	1.68282	0.3076676	0.129509674	0.597353267	0.05233434	0.160852133	0.8245374	0.9900577	0.541332727	0.8987273	1.007365	0.06512993	0.969564611	0.7637865	1.408319697	0	0.302206591	0.2020469	0.136757918	1.038682	1.090083	0.7325275	0.027639469	1.090360852	0.065965805	1.317629	0.059246508	0.871114123	0.8101597	0.688593695
AC066613.1	0.029196887	0.288435924	0.6301307	0.955394622	0.381629353	0.6356096	0.357357792	0.691513612	1.099863367	1.083225923	0.6519559	0.158579	0.572865541	0.2823393	0.7091366	0	0.163275922	0.150214446	0.422270093	1.449686	0.4970222	0.305778185	0.716382488	0.3706912	0.408992926	0.5591786	0.4604306	0.1681725	1.207308	0.5615747	0.1427908	1.056547294	0.4835027	0.698551757	0.170369314	0.413843573	0.2244903	0	1.630272	0.857912	0.5075796	0.108763389	0.838173873	0.090853142	1.765039	0.1748546	1.345954694	0.7915132	0.481718753
AP002884.1	4.360215796	2.922051919	1.413903	2.23473999	2.323586702	3.346863	2.655869392	0.630930377	0.717823782	1.042452256	1.251212	6.814543	2.608178342	0.2487208	0.9020746	0.5812264	1.458892165	1.165748519	1.681200771	1.058594	2.874836	3.205784321	2.890580318	0.7712859	2.577202102	2.658457	5.85678	2.122043369	4.300251	1.280419	0.7326144	2.811223118	2.65426	4.332234798	1.127155544	2.44600884	1.740994	0.7088537	3.675431	4.525919	9.7756	2.912708702	3.262396013	2.976000374	3.807564	2.442545932	1.59487684	15.28591	2.571418638
LINC02482	2.388471371	1.151009707	3.651447	4.575027138	7.723278939	2.204264	5.793303311	2.734861425	1.76071481	1.907045359	2.487822	6.043364	2.743238592	5.633405	3.154872	6.411744	2.897097435	2.659988158	3.159520897	2.838937	1.172863	3.55504763	3.149080337	3.587184	5.683187928	4.586796	8.162111	2.516609805	1.094952	0.8897993	5.654266	2.333953747	3.637232	4.766771521	1.675375155	1.238588702	4.325196	5.100335791	2.877493	3.337928	7.201804	0.878895813	2.060605351	3.418341776	2.556861	0.784981138	4.073557434	3.109198	1.051262711
AC006942.1	0.945529942	0.525424864	1.465363	1.144783233	1.191752983	0.9801891	1.157289466	1.529617661	0.341690558	1.238112526	0.2375251	3.10699	0.432880705	2.628742	2.5603	3.243664	0.566531565	0.304039817	1.771541157	1.477978	0.5571648	0.856947886	1.549672226	0.3001173	0.674079894	0.553324	3.483982	0.544620173	0.9478355	2.045968	1.013772	0.610997817	2.443925	1.051938344	0.768487299	0.935840827	0.6815656	0.392127031	2.165979	0.916844	2.009061	0.501922125	0.76342327	0.567432783	1.52688	0.339755939	2.02024077	2.363028	1.023768147
AC008554.1	3.789115058	2.339540769	1.524186	2.817035822	3.141434085	1.571203	3.571044253	0.423075507	0.159335581	0.67477896	3.553602	0.1152484	1.367954879	0.4885526	1.67147	0	3.596183104	1.169672291	0.388591674	1.839566	0.922883	0.677668612	1.28996879	1.789602	0.523200437	1.87067	4.798689	1.990449067	0.911605	1.929178	1.522402	0.998992732	3.907337	1.871154001	0.644354332	1.777913797	1.354727	1.033638043	2.386984	4.1685	0	1.219544704	2.004596832	2.182971987	0.1004113	0.599076439	2.0725528	0.4108842	3.375892147
SNHG4	0.063820816	0.165502467	0.3780492	0.476149631	0.345595073	0.2183287	0.29292763	0.664008481	0.922529025	3.058639355	0.4168405	0.3397016	0.267138961	0.1028598	0.7289592	0.200694	0.160605522	0.229845261	0.981768997	0.4929301	0.4324826	0.663252154	0.367013517	0.4375542	0.335253158	0.5839858	0.5225772	0.389660747	0.6797496	0.8664943	0.1872739	0.808319023	0.4970181	0.72377361	0.135662348	0.467902417	0.1472125	0.117633585	0.8680504	0.5513354	0.1849178	0.078455336	0.402417646	0.144689795	1.125737	0.275191726	0.228094776	0.5731125	0.414610153
OCIAD1-AS1	0.324691414	0.343674125	0.7028828	0.789264116	0.43306188	0.769356	0.378484605	1.118211061	0.121906751	1.093276721	0.2330435	1.20927	0.728079677	1.121366	0.6394163	0.1326026	0.166752687	0.119321287	2.561433888	1.70599	0.6833154	0.616571309	1.280364739	0.6478003	0.62655291	0.3948246	1.266017	0.427475457	0.6974638	1.338243	0.4187977	1.019098246	0.6850895	1.198556653	0.173997124	0.544108713	0.9361882	0.427476009	2.058702	1.226652	1.343969	0.414696333	0.85602178	0.371151002	1.574895	0.833363623	1.297389613	2.043374	0.860958658
RERG-IT1	0.081673683	0.252141869	3.656646	0.748318392	1.830082099	2.667026	1.541130214	0.155442874	0.375642897	1.283359163	0.4787327	0.8428396	1.335417458	0.4607164	1.688824	0	1.027661909	0.472726359	0.724848104	5.55722	3.288692	0.49348051	3.663502098	0.2592375	0.245162822	2.693924	0.8173732	0.893828457	1.330434	7.692871	0.4608862	0.686103861	0.9321439	2.520773912	0.051062279	1.137702396	0.1766183	0	3.15722	0.6479659	0.07888188	0.045637263	1.570084245	0.163380425	1.14981	0	5.901470471	2.144942	0.968538763
AC048382.2	0.024983515	0.185109031	1.342257	0.850223539	1.306227298	0.8287778	0.254823223	0.950981807	0.295475205	1.014145016	0.3347237	1.248391	1.307189121	1.409305	0.7872024	0.7856435	0.329325259	0.257074316	0.29563588	0.551326	0.4661914	0.271715183	0.804565241	0.1268789	0.337472604	1.329123	0	0.143903704	0.9391662	1.399203	0.2819649	0.968655076	0.6373662	0.71729339	0	0.58613337	0.2161062	0	2.217707	1.145208	1.206476	0.027920358	1.191093991	0.066636189	0.8275772	0.044886455	1.009373807	1.523904	0.43796508
HSPC324	0.419292452	0.953793389	1.246421	1.126508029	2.101555229	0.8235701	0.585224176	0.308002007	0.289993619	0.780210945	0.628283	0.07191573	1.847431375	0.6757726	0.8257145	0.6939615	1.1635765	0.425764914	1.436248996	0.1623294	2.080616	0.320009265	1.522875475	1.65307	1.324847566	0.7983326	1.164493	0.203377013	0.3871321	0.3745215	0.7222757	0.171123267	0.8592971	0.601908313	1.683221732	0.711883706	1.431655	0.569456371	2.906767	1.672975	0.1278821	1.085134481	1.629054016	1.147769482	0.1644754	0.356835232	2.366124982	0.3739083	0.409612288
ZEB1-AS1	2.188219386	1.188640604	2.223269	2.67517477	1.527755498	1.852662	1.498847447	0.850844491	2.538212484	2.159506107	1.327231	1.024691	2.09846335	3.578459	1.585963	2.916842	1.684067205	0.804741253	3.436043641	3.150804	1.991502	1.837818803	2.745548507	2.354562	1.48801546	2.765241	3.613872	1.55240206	1.567974	2.014752	3.143169	1.84112733	2.158371	2.14637549	1.805373451	1.519609282	2.238794	0.686014748	3.284517	2.364505	0.9854367	0.706382866	3.745234942	1.660216918	1.089395	0.668692189	2.926642902	0.9948537	2.200215195
LINC00958	2.84689533	3.315654125	2.191612	1.468600333	4.346548873	3.842413	2.260358362	7.578487174	6.491866682	4.553802609	7.357309	7.755522	4.220404331	4.390406	5.639383	0.8457782	8.488711381	2.053442394	0.176146355	6.190024	9.413016	2.69823131	1.303307999	3.990115	4.214167431	1.924367	7.333547	7.877453457	2.154367	9.672537	2.545214	3.95345	3.800066	2.51619485	4.683514784	6.719971169	6.37366	0.977448548	2.733294	4.851832	8.647704	2.457904414	6.558816591	5.263169547	6.199049	2.968621371	3.079320008	6.488243	14.41936323
AC092611.2	2.142993849	1.697644662	2.116636	1.58771501	0.30200368	3.017951	1.81460958	0.051302966	0.850139187	0.37061921	3.724352	4.348299	0.687564278	3.649359	0.1592531	0.1155911	1.502054084	2.548333726	0.239231666	0.5948517	1.310437	0.92836021	0.697567138	1.848091	0.364115178	1.89295	1.177174	1.21106328	3.242595	0.5489697	1.232113	3.135383536	3.257453	0.348264817	0.960609124	1.719356685	0.7577933	0.298108269	0.5789006	2.851429	7.732241	0.677803423	2.11424239	1.294144943	2.913126	1.089677764	1.130948182	5.754744	2.793552808
HCP5	18.37124302	39.11310164	10.85703	29.26549705	15.7403779	16.8194	11.98195358	20.05426072	19.73525788	34.42726149	30.15665	108.5081	26.0185622	8.245033	17.67273	12.14996	12.62220773	33.41880095	26.79150701	66.45885	17.55004	13.87865971	27.66201225	20.46498	27.08484714	17.99657	36.84952	13.85778915	20.78676	2.67907	17.86472	54.36050306	33.85039	34.23368421	23.18686344	12.03870871	26.98201	31.94831451	12.65774	29.7301	20.959	25.1754076	22.97614652	41.56632991	46.72116	16.3977173	31.58453714	29.01667	12.56616443
AC138028.4	0.146569953	0.386672197	3.276483	2.040536494	0.908138979	1.685182	0.543622875	2.172465107	1.295713493	2.660767569	0.5913452	0.07960753	0.871459414	1.503259	1.390724	0.4380557	0.423133061	0.531286921	0.814641091	1.114904	2.604129	1.086860734	1.609130482	0.6766872	0.849931003	2.169128	0.5940102	0.452816989	2.312436	1.809071	0.5188155	1.334591438	1.950117	2.859609647	0.274906026	1.514177871	0.5378642	0.147357583	4.635723	2.161213	0.4632868	0.156354004	2.459032756	0.284314408	1.031713	0.215454985	3.561277842	0.1354582	1.243477327
HMGN3-AS1	1.71485624	2.385556502	1.069095	1.42538651	1.324469634	1.293277	1.604400224	0.667043044	0.487978739	2.425792769	2.78107	2.04863	0.998761708	0.6657399	0.9695736	0.1908469	0.674991783	1.143090634	1.24255379	2.163758	0.9055977	0.912603927	1.012553666	0.9535295	0.356946583	1.527165	1.169182	0.33645917	1.605063	2.549187	1.44095	1.747130215	1.949607	0.664847702	0.860830987	1.284778083	0.8060335	0.376834757	1.415772	1.07398	0.9590869	0.503589997	2.117535208	1.023835872	0.4975576	0.727142292	1.180001151	1.208881	1.48867201
AC011468.1	0.309573507	0.764568855	2.909982	1.549296227	2.516249919	1.227052	0.984410422	3.257852343	1.124702658	1.740694499	2.622746	1.641845	1.738852018	2.494694	4.088204	1.249411	0.589192828	0.562135839	2.262599934	1.205566	1.251901	0.550139384	2.366698896	0.9710461	1.995171366	1.588804	4.175043	1.300633658	1.255004	2.101537	0.9042929	1.129667075	1.71157	1.620764263	0.796949792	1.548694614	1.470162	1.510415231	3.206852	1.669459	1.371844	0.264560901	1.624327748	0.50998897	3.04622	0.621627532	1.895897332	1.326737	1.295689634
AC010531.6	0.73567417	0.151410878	0.3800443	0.361096282	1.144752103	0.1271068	0.312650936	0.777860431	0.886180001	0.642212981	0.4620189	1.365203	0.400958259	0.6422456	1.02621	7.273302	0.293861759	0.157706439	0.544087978	1.52199	0.240836	0.074083608	0.211531581	0.03891795	0.322043682	0.5870678	4.685211	0.317808281	0.4993273	0.4681986	0.2421664	0.356542367	0.6585309	0.57204595	0.114985631	0.449466362	0.2651477	0.564993228	0.658301	0.5944624	0.5328953	0.137025596	0.659983542	0.36791153	1.066151	0	0.476320653	0.467432	0.316090391
DICER1-AS1	1.238435913	0.358878765	3.27561	1.448082542	1.04216423	1.201667	0.670317896	1.680289296	1.397407724	1.305972535	0.4037458	3.00984	1.075638936	3.268091	2.633966	2.860646	0.633200245	0.344066552	1.647840399	2.708637	0.6389482	0.38710775	1.602892584	0.7295704	1.100367416	1.307154	3.040664	0.875021127	0.9641972	1.602956	1.367886	0.977399517	1.906745	1.422252879	0.668967987	1.181557945	1.014108	0.578275579	2.780216	2.008717	2.156175	0.129174788	1.940155042	0.488868294	1.837835	0.249203039	1.637035509	1.633905	1.151054794
AC068790.3	0.133365887	0.219586843	0.4286857	0.931000098	0.290535186	0.5069333	0.272057198	0.282027154	0.467345955	0.378374352	0.6328275	0.1448718	0.319824029	0.4298909	0.6128221	1.779225	0.319634445	0.285896392	0.306862559	0.4087589	0.5239163	0.214882653	0.639121187	0.5926367	0.166803819	0.5203046	0.7280171	0.179242082	0.7798646	0.5281228	0.476638	0.402175778	0.2089168	0.414810897	0.111173569	0.358516478	0.4165808	0	0.6046528	1.175634	0.2576142	0.049681071	0.820418704	0.207500033	0.4233663	0.079870293	0.449016196	0.3012903	0.435495966
AC100823.1	0	0.031622793	1.587477	0.569813276	1.769238224	0.4778422	0.966417072	0.227443149	0.168256714	1.542481855	0.3430918	0.05563481	1.339868849	0.3301801	0.2521508	0	0.030687126	0.527002349	0.252522314	0.988941	0.5532956	0.309453403	2.50349095	0.09753812	0.807121978	1.416845	0.6523505	0.796507003	0.6096754	6.823236	0	0.761201447	0.1031527	1.507212735	0.160101521	1.164024239	0.03691814	0	2.27315	0.7223619	0	0	0.78765893	0.068302094	0.2756867	0.322060317	2.506935138	0	1.425962777
HNF1A-AS1	2.25197349	3.445647029	2.549397	3.25195632	2.908438651	2.288293	1.760875352	0.521351934	0.292999513	5.000896589	0.8054966	1.096838	2.266562282	0.8778564	8.280006	1.802969	0.709962853	1.184014087	1.928566375	4.639196	1.388942	1.812936653	2.337298808	1.079769	0.387232104	1.931791	4.555562	1.662227623	2.263052	4.632741	2.092225	2.107697057	5.136517	3.429402187	0.36642048	1.630017307	2.107749	0.927619616	3.301729	7.24421	0.03691647	1.719326807	3.448635728	1.937025444	0.02110225	1.178888836	3.697341868	0.08095371	1.862361336
DARS-AS1	2.192172146	0.839164698	0.9284055	1.073243116	0.762046446	1.112006	1.12465294	1.950106526	0.718332655	0.713338362	0.4796806	0.3355374	1.895324683	1.019807	0.8553003	6.3686	0.437452792	0.394890581	1.362374422	0.8296759	0.4964079	1.092654235	0.96244292	0.9388378	0.525414246	1.211052	1.369366	0.386028371	1.559937	0.6735456	1.121899	0.98228647	0.9451212	1.056145147	0.409641417	1.100740793	0.4102265	0.772920374	1.316007	1.320186	0.03977732	1.089991038	0.788858532	0.886283647	0.4108267	1.012385766	0.942514233	0.08564128	0.710399434
AL133367.1	0.30555767	0.205474213	1.237786	0.617735636	0.525365988	0.9596831	0.648002347	0.514368107	0.548625387	0.788333031	0.3343942	2.405593	0.474873528	3.598419	0.8638786	0.9340602	0.35528487	0.217908921	0.477324975	0.9569163	0.7665645	0.259566133	1.37789683	0.4301952	0.249733603	1.088003	1.189053	0.268355793	0.6634032	1.088481	0.3346104	0.680323437	1.043967	1.155225455	0.22697139	0.842846225	0.5844387	0.139405787	1.256113	1.157415	1.262265	0.148761975	1.321359405	0.181556145	1.127403	0.342431841	1.941543006	2.542466	1.266586567
AC018816.1	0.422502988	0.327603033	1.475385	1.196053258	2.0732275	0.8148655	0.330720211	0.822815914	1.471943629	1.415268515	2.007539	0.1067334	0.88681967	0.3483915	1.547976	1.685357	0.730015094	0.770914707	1.647147948	1.355178	0.49214	1.781026782	2.1019577	1.571837	1.917110556	1.651809	0.9833307	1.233775836	0.5786645	2.184469	0.5101064	0.406355063	0.4749476	1.07198379	0.860017761	0.83562659	0.424957	1.847270426	1.378626	0.5543305	0.09489787	0.592956088	0.634660433	0.681383002	2.009802	0.882659313	1.160379554	0.2330725	1.38809415
AC007991.2	0.361526154	0.595252569	1.826117	3.94334447	0	1.374187	0.860403116	0.152902957	0.475077781	1.735785208	3.430918	0.3927163	0.788158147	1.165342	0.7119551	0	0.577640027	0	0.950672241	0.4432229	0	0.728125655	2.079023627	0.153001	1.627809031	3.333752	0.8771099	0.2776495	1.812038	2.045181	0.1360066	0.778722708	3.721587	1.210960017	0	2.297125632	1.042394	0.222119887	2.242956	3.824269	1.396673	0	4.633287821	0.16071081	0.7983686	0.216511137	0	1.429283	1.739736721
UBA6-AS1	2.11883508	1.927657377	2.183837	2.11247262	1.897937386	2.278786	2.235350446	3.404566045	1.593534441	2.075809467	3.013054	4.500282	1.655428992	2.601168	2.414134	3.693607	0.776783369	2.050346358	1.856752412	2.963909	1.654338	1.204287182	1.567154957	1.662784	1.912687778	1.994042	3.053051	1.884630023	2.928514	1.870928	1.80407	2.014594059	1.637121	2.079468919	1.552137576	1.519478479	1.573408	4.315859125	1.445767	1.896929	2.585161	2.498498917	2.031100408	2.16410438	2.74245	1.536976641	1.904906682	2.839154	1.684724931
LINC01504	0.200030745	1.012752743	0.434005	0.320729628	0.345498107	1.918108	0.04080489	0.875615145	0.387716041	1.460247442	4.078577	0.6029745	0.719539008	1.128362	1.60523	0.1143684	1.600025275	0.77185047	1.09474279	1.894426	0.4665708	0.531786483	0.989270152	0.9206201	0.93068116	1.330204	2.074661	1.659119551	1.904926	0.5092152	0.07901442	0.452406846	0.2752976	1.371145126	0.737847854	0.865250175	0.8434998	0.230433569	1.310228	0.4849053	0.06761763	0.340905524	0.969031979	0.240085473	0.1490851	0.619937097	0.194268289	0.1779335	1.258240367
AL138900.2	0	0	0	0	0.441389994	0.08168243	0	0	0	0	0	1.540656	0	0	0	0	0	0	0	0	0	0	0	0	0	0	0	0	0	0	0	0	0	0	0.098524013	0	0	0	0	0	0.1522016	0.176113026	0.242356594	0	41.56506	0	0	26.56738	0
FTX	0.218495748	0.480220884	0.5163873	0.734650477	0.254526258	0.4114493	0.374156289	0.345901798	0.426733271	0.480344047	2.474155	0.3897703	0.513922298	0.681683	1.026367	0.1489941	0.362720634	0.304238147	0.632541217	0.4091788	0.7244718	0.210743218	0.468017647	0.397024	0.22263359	0.5716007	0.3501574	0.274796937	0.4370523	0.4218437	0.2420705	0.593261742	0.3633558	0.299269962	0.240622246	0.487918752	0.3265557	0.181042921	1.219732	1.367681	0.2632998	0.277782973	0.63814246	0.315446071	0.6723053	0.252102009	0.576253223	0.3600178	0.91364144
JPX	5.061692817	3.353287512	3.935881	5.800270458	3.058921392	3.652627	3.262474031	5.774115788	3.604882047	3.944788158	2.882994	5.462189	3.261447192	2.107723	5.878012	6.437381	2.325761162	1.467797371	3.039166229	3.262749	2.298761	2.164146684	2.442981908	2.45707	2.241991025	2.582035	3.976119	2.127057328	2.769427	2.096923	2.494387	2.38988891	2.494119	2.535009139	1.985880891	3.594949126	4.267059	5.117738527	6.511514	4.669979	3.298446	4.14866118	3.006163378	3.158528286	3.869797	2.090185902	2.709529646	4.469247	3.404301366
AC023043.1	0.645879238	0.672957954	0.7229232	0.871809359	1.695981256	1.715733	4.714355146	2.279233245	7.850874859	1.400754565	0.4394279	0.482351	1.742489538	0.520481	1.351429	21.81084	0.266055875	0.649017671	4.657357359	4.825234	0.4955626	0.585369985	0.696421707	0.07687733	4.089569487	0.5583624	1.799588	2.511155084	0.1264559	2.466307	0.0683383	2.530273391	0.6775217	2.694620389	1.690924435	1.302197782	0.9020392	2.678568882	0.3756675	0.2846747	0.9357023	0.609021401	0.31040746	1.157434503	1.420742	1.087888473	0.345000066	0.3077836	1.477735554
LINC02027	2.165517401	2.190249805	1.022804	1.646677134	1.270847699	0.9193385	1.346287522	0.18317569	0	0.972209164	4.490127	0	0.782339529	0	0.365534	0.5306329	0.247144643	0.769281952	0.203373676	0.1517072	1.093763	1.071664135	0.426967268	0.3927709	1.021477479	0.6583171	0.1501094	0.617723552	2.196641	2.100086	0.6517364	0.293196939	2.159976	1.569139465	0.515763288	1.360842366	1.30824	0.266096643	1.210641	1.708944	0	1.751674529	0.697791803	3.383016478	0	1.556264618	1.378053192	0	2.211784173
AP001528.1	2.285426644	1.165934411	0.9359997	1.074129667	0.576690444	1.619106	2.574062117	0.716547383	0.579779058	0.231090637	0.6354464	1.361116	0.946468735	0.3697638	0.6429573	0.6810995	0.454689368	0.226993115	0.522084899	0.9249453	0.6759573	0.511831042	0.53788953	1.187542	0.556236252	0.8074348	1.252385	0.264295217	0.619189	1.452622	0.9560494	0.27369895	0.6279503	0.506688224	0.540644331	0.672812102	0.6869477	0.569251971	0.7327477	1.337899	0.5283897	0.266255587	0.692099447	0.729601695	0.3653697	0.998780021	1.384886057	0.8372539	0.555052911
U62317.2	2.99030756	2.574206285	6.515772	6.77425071	10.44261613	5.335439	1.774284922	7.314662875	11.97751655	21.23471588	3.804105	1.967715	4.607268323	3.429239	13.61791	12.9051	2.274077581	2.736713951	11.31299967	14.19713	2.922672	5.785149941	11.54137747	3.577538	15.79450728	4.130074	4.52558	3.759471651	10.79064	3.6354	3.894084	11.85407227	5.057498	15.27205715	2.786328219	7.314841621	2.98454	6.86311482	8.644916	17.81826	1.444046	2.586698693	6.035954745	2.147321979	8.012399	1.730569722	6.322139963	1.656392	2.253373277
LINC00623	1.166989003	0.738830357	1.289363	1.605007713	2.887009635	1.258894	1.909295232	2.074469423	1.876042091	3.622448744	0.7837374	1.422106	1.201039065	1.661244	2.799785	0.7959351	1.987638455	1.577197391	2.874008178	2.429289	1.326455	1.403054274	2.636702928	0.3534875	2.018221703	0.9328327	1.584504	2.047246916	1.298991	3.066294	0.3075388	0.474664328	1.662374	1.573205887	1.622156323	1.945680313	2.314367	1.211971739	1.060155	1.065266	1.212918	1.277689395	1.421202425	1.271900202	2.673573	1.117510497	1.196655212	0.3512936	1.716500306
AL138976.2	0.867871143	0.481176788	1.683549	0.950493751	0.760666329	1.193458	0.541958323	0.337091534	1.559405166	0.626192358	0.1779727	0.5964308	1.899756409	0.9991041	1.360306	1.41774	0.636735765	0.159467569	1.921207231	0.5211381	0.695787	0.749109103	0.937058488	0.7195896	1.169645682	1.733758	1.289124	0.714127316	0.7323873	0.210412	0.71962	0.25179449	0.5231952	1.017026939	1.328796483	1.402412767	1.021366	0.522333797	0.9128946	0.5932944	0.376337	0.752159956	1.225751648	0.472406415	0.7187043	0.668251954	0.605490029	0.4501446	1.150632788
AC104825.1	1.354415621	1.775314679	2.793516	2.277891321	4.796736809	1.972748	1.755762592	1.099263551	0.467327974	0.966025008	1.165815	1.697298	1.039233456	3.067047	1.676349	0.540777	2.158016205	1.308990137	2.499574522	3.346476	1.742605	1.723566878	2.045109114	1.657157	0.891478876	0.9580483	0.475	1.664871517	1.303675	0.7833252	1.383425	4.977497761	1.833826	1.613015994	1.376606981	1.825104576	1.347188	2.370919568	2.843722	2.321163	0.7161766	2.904645312	2.036421979	0.676083518	0.7299949	1.114742476	2.463247763	0.3846111	1.135269431
AL606489.1	1.694560864	1.873943273	0.7665183	1.489707911	0.519496042	0.8127906	1.857378156	0.577633394	2.060625438	1.821502996	1.27071	0.3296877	0.628580448	0.08152595	0.8467285	1.084558	0.484932369	1.659081468	0.349166657	1.302309	1.838109	1.405911759	0.465427511	1.605566	0.455518577	1.668459	0.9664452	2.068660164	1.140913	0.3433885	0.9134272	1.144049411	2.037584	1.125530739	0.600874843	0.778797579	0.3646236	0.093235508	0.9414878	1.694429	0.09770966	0.876216661	1.828146652	0.87696516	0.2094486	2.908198981	1.807862298	0.2999729	2.00821461
AL035587.1	0.288735654	1.008533631	1.136449	1.673671841	0.970465516	0.7953347	0.5637579	0.753637126	1.496016744	1.771581144	1.367762	0.6004078	1.359652148	1.010484	1.965761	0.4952574	0.820520213	1.230851123	1.56190983	1.638437	1.045151	0.867300277	1.299878128	0.9112286	1.064812887	0.7899805	0.8556237	0.807792337	1.664278	0.7700314	0.4375945	2.388222341	1.251678	1.24346901	1.28940822	1.342697801	0.9633404	0.653837466	1.46458	1.090815	0.4939912	0.958811321	1.002282772	0.583089019	0.7924746	0.755899957	0.781965067	0.3634188	0.978289153
AC008760.2	0.01811627	1.487692769	1.697052	5.619832525	5.108023919	5.681052	4.388517842	9.286403925	3.511444469	21.85993957	0.6826439	0	1.208547879	0.7153497	4.22766	11.44565	3.907690088	7.165212479	10.86162301	3.564727	4.287884	2.72556159	0.625085954	0.5750221	1.536242274	0.8481311	0.4285364	3.109592558	4.154202	26.42579	0.1840149	12.59637062	11.91919	17.50238158	10.89587003	3.307204626	2.494219	2.20384831	10.88077	2.49127	0.2099642	2.429503205	2.173172463	1.703274037	0.2850476	1.676246138	0.32373658	0.0613904	5.408220406
AL356488.3	0.732065426	0.515074851	0.3576587	0.467958108	1.064960344	0.4765185	0.707610913	0.27001561	0.486592824	0.423564811	0.1781986	0.425352	0.417549157	0.5487758	0.6789212	0.9855661	0.596741351	0.229924847	0.898168009	0.4461388	0.5099627	0.267450033	0.474835175	0.2864	0.319399279	0.606831	0.5963315	0.191220518	0.3786583	0.7006587	0.9030689	0.627076707	0.4286123	0.488792725	0.372535394	0.536713884	0.6749576	0.886479853	0.7190555	0.592797	0.1644283	0.19026061	0.37964724	0.493818465	0.09516565	0.909976518	0.390210192	0.1514406	0.140445703
AC093726.1	3.893069804	2.380083091	5.960868	5.062222396	4.004136016	4.062238	3.788530677	4.259371477	3.455290529	5.682717927	3.95464	6.89109	3.923603483	4.402401	5.303807	3.503022	2.799124805	2.823813208	3.776034603	6.408091	3.484932	4.41139805	2.950788674	3.986605	3.390846227	3.531077	4.018038	5.205279411	4.302415	1.55969	3.860724	3.150794559	2.707892	6.706358009	3.44741966	3.275316921	4.397974	2.258564831	4.605236	3.848096	7.273434	2.054103333	4.554189948	4.085358905	7.674038	4.288404396	5.49410895	10.18626	5.278053061
ENTPD3-AS1	1.249530113	0.90735308	0.8292122	1.27145891	0.759649918	1.110285	0.770614341	0.463511295	0.87282105	0.657734212	1.995286	3.255792	0.890530866	1.806457	0.8992611	1.198618	0.711369253	0.384439403	1.080703399	1.015326	0.4892363	0.958145492	0.864188544	0.8959935	0.691585195	0.7332124	2.930809	0.344319137	0.5825939	1.049735	1.002618	0.686727705	0.9977349	0.738950272	0.700748297	0.602612803	0.6942256	1.216595854	1.051992	1.112452	0.6174419	0.417532402	0.881028833	0.76398695	0.9522588	0.477333571	1.290135643	2.1101	0.415230258
GABPB1-AS1	0.135948481	0.189968695	1.10791	1.895559879	0.507705121	0.5518592	0.229158449	1.107587403	1.893674029	1.253607851	0.9885932	1.116906	0.670129411	1.511844	0.8524894	0.5011481	0.298386262	0.663546237	1.028728193	1.767138	0.5340618	0.411571766	1.359504035	0.8257724	0.577757394	0.8800758	1.514175	0.394825056	2.38221	1.780197	0.93109	1.733869468	1.463196	2.315197089	0.220091828	1.837087464	0.4115817	0.269041889	1.566344	1.011702	0.5500839	0.114346859	1.527358651	0.21469894	1.344467	0.253249595	1.410936693	1.40752	0.944425612
AC010894.2	2.703904841	0.844340559	0.6208084	0.813595218	1.189688326	1.095433	1.775193281	0.532357452	2.368782261	1.058108808	0.4163946	1.519231	1.219602492	1.026856	0.7038545	5.997292	0.651761978	1.279196599	2.206617238	1.257386	0.4273241	0.657246166	0.643419701	0.3551325	1.072858544	0.3306844	0.7068996	1.038289786	0.9151825	0.9494192	0.7366022	0.642667742	0.6676887	0.825386148	0.816092707	1.002577053	1.321772	1.002487985	0.6452071	0.6027293	0.660374	0.659922894	0.286783529	1.036188534	0.7849952	1.340124562	0.458797352	0.4739323	0.656996475
LINC00115	0.289330726	0.299660177	0.3985768	1.026167818	1.359360527	0.5031191	0.361744493	0.852634258	0.944383926	1.686540525	0.2344591	0.5880307	0.708085588	1.624576	1.249841	1.947758	0.413821842	0.132050702	1.233275265	2.145441	0.2841527	0.281962099	1.55650516	0.3910412	0.476271131	0.4568064	1.205776	0.322554089	0.7017005	1.568128	0.2844056	1.037350888	0.6516555	0.92447517	0.315097298	0.574784546	0.7669554	0.309652325	2.418635	0.921464	0.3605687	0.041721537	1.478430428	0.149362211	1.283027	0.167685163	1.595330601	0.5534808	1.000928904
AL117336.3	0.661603104	1.741493174	1.043328	1.937042298	1.918108357	1.164148	2.76140304	2.949121203	1.647295196	1.196900565	2.041056	0.4255353	1.947174843	1.922153	2.297215	3.857402	0.95973336	0.324711079	1.613853656	3.794076	1.299525	0.915210632	1.281573771	0.3868367	0.601013533	1.611665	1.884979	1.052983762	1.036276	2.171774	1.051258	1.473837511	2.816974	2.836763276	0.304782498	0.829698352	0.8534051	2.005685947	4.511817	1.795673	0.3867559	0.778289861	1.191529372	1.033238479	0.9371784	1.126103253	2.583702206	0.811238	0.709166253
AC025265.1	0.034690186	0.057117368	4.476197	0.620548131	8.096994237	0.5993631	0.401004973	2.318141166	0.926915633	4.073075731	0.6971573	0.01256101	0.998284222	1.509572	0.7970146	0.7603131	0.207852597	0.743653361	1.641988932	0.9569111	1.101576	0.461123416	1.276751292	0.2348989	0.590074393	0.9104552	2.461766	1.85160612	2.564639	16.0136	0.2349089	0.49316663	1.117892	1.211773724	0.144588391	1.25470036	0.1833751	0.085253917	5.546119	0.7543008	0.02233626	0.142149554	1.849479481	0.092525885	0.4883718	0.207752926	0.161716015	0.09796186	1.72898173
XIST	3.616458711	3.936578369	0.04927595	25.53986156	0.042608717	11.16268	0.001887106	2.571310521	0.00891471	0.004037796	0.01962393	0.001339858	0.012100567	0.001987939	6.036133	1.008474	0.681395549	0.00158648	0.072978201	0.01701197	0.00121137	0.001490519	0.000709315	0	0.353586268	0.09974121	0.03927654	0	0.003863912	0.001046653	0.000696035	0.007173423	0.001656157	0.003541301	0	13.73721963	13.49569	0.140954911	15.99951	13.97825	0.5920673	0.973176672	0.000948463	1.376802437	0.008171551	0.003324089	0.010541621	0.007314577	0.000635955
AC016957.2	0.101466067	0.375893574	1.437715	0.474317377	1.948778462	0.7362977	0.517459421	0.680490284	0.419054458	1.290673906	0.6797101	0.1732027	1.061782862	1.16809	1.91254	1.367464	0.260551074	0.447454824	1.057734976	0.879651	0.9537944	0.43790576	1.667141587	0.7177333	1.087765469	0.7094505	0.8703868	0.484249541	0.6357092	1.107003	0.6707308	1.011604877	0.9731385	1.47738754	0.924359723	0.765152877	0.8149853	1.576317782	1.847021	0.8177682	0.4199902	0.518370417	0.891689354	0.483269534	0.4681471	0.182298293	0.968537385	0.4666358	0.55304636
BX470102.1	0.34722851	0.028585575	1.084228	1.030170894	0.648369482	1.079869	1.487476574	0.998620444	0.243354344	1.24277585	1.240558	0.2514567	0.575310918	2.499669	0.7749718	5.691174	0.110959101	0.178644864	1.141343792	0.595972	0.6365599	1.174873938	2.555907012	2.380591	1.146517095	0.9852027	0.9266642	0.186668308	0.2900626	2.396444	0.02612557	0.388921398	0.4662268	0.299074871	0.839402323	1.45953832	0.1334893	0.426670969	1.093697	0.693794	0.1788584	0.02586971	0.569606458	0.216097021	1.246041	0	0.251795117	0.1176649	2.387047963
AC084036.1	1.185634987	1.165312362	3.333285	1.425193001	7.99715256	2.132104	3.159005367	7.368236996	1.494437587	6.812056121	3.606516	2.050164	3.13339408	3.197807	5.28921	9.822512	1.072841271	2.769874549	5.535607263	9.032847	2.091196	4.561391899	3.923952467	0.7680167	4.46686179	2.986444	5.239351	3.37278556	2.092048	12.60685	2.485066	4.159115063	1.819386	6.912279645	3.086051359	4.789736516	3.139495	19.98029596	4.053216	1.877003	1.215216	1.919909328	2.418795138	1.387554355	2.304346	3.086562316	3.872730696	1.311918	0.898244269
OIP5-AS1	9.864161104	11.58213167	10.87229	12.76265787	5.701394806	12.02354	12.71042872	4.706027987	10.23353453	9.639750881	20.77556	13.26385	10.80310889	13.87835	10.83399	3.202584	9.091506153	12.08242187	7.253704967	10.80543	11.92902	8.693313569	9.186551333	11.55711	6.224713648	9.977399	8.159033	7.837064093	12.40159	8.385163	10.27452	14.67127592	8.81938	7.896091059	9.399158161	12.19967256	7.092198	6.732688107	8.827757	13.48508	13.48204	8.130660231	11.17850426	11.13831294	10.63302	11.47336475	7.749905786	12.65247	10.07276791
AL049840.5	0.066803746	0.274980806	0.7975729	1.632201711	0.166320867	0.8310299	0.227125046	0.42380711	0.731550931	0.641485838	1.379826	0.4354028	1.10684818	0.5742263	0.6139323	0.5092709	0.320213493	0.343697184	1.800593892	0.3685494	1.487119	0.618906807	1.511058476	1.102605	0.300790799	0.7581778	0.486224	0.205219196	1.032402	0.4534967	0.3267116	0.805808716	0.5381879	0.447528702	0.250593685	1.077497893	0.4494382	0.205219461	1.849126	1.374058	1.333418	0.074656609	1.164365374	0.118786251	1.973142	0	0.899659263	0.7923198	0.688870907
AP001062.1	0.485577619	0.63797568	1.287288	0.81663639	1.839767019	0.4536245	0.126697591	1.103261209	0.370984028	0.924176782	0.397148	0.3281355	0.402514574	1.242157	1.573365	0.6375828	0.500692114	0.395796436	1.124692861	1.069476	0.5988818	1.722818213	1.198136445	0.6810195	0.368631076	1.1054	0.2773956	0.315464418	0.9162156	0.622855	0.8315958	0.879309215	0.8111961	0.725431721	0.405953328	0.641630265	0.4599081	2.913984368	1.560186	1.164672	0.21813	1.691073357	1.15923712	0.31625407	0.4675792	1.019501915	1.881969813	0.5166015	0.786015311
LINC01534	1.112534792	0.640236506	1.279653	1.526885156	0.544561996	1.030146	2.071188822	0.822290069	0.936796609	1.230496719	2.442042	1.208517	1.059650232	1.375267	1.318806	0.80284	0.763672602	0.569607108	1.086422891	2.562358	1.198704	1.174726452	1.366528711	0.973667	0.470128795	1.608962	2.220907	1.082540274	0.9744881	1.246518	0.9874224	1.130721795	1.116732	1.069889103	0.418683766	1.0928194	0.8097335	0.218996936	1.438197	1.161619	0.5424689	0.241420317	1.661143613	0.648209681	0.9302608	0.582182847	2.601556256	0.4758295	2.093973849
AL158206.1	3.828313598	2.765425293	4.308673	3.430649485	0.946124505	5.855695	2.941321362	2.611255695	1.463191212	2.694863752	4.221862	2.276355	4.042108162	5.020754	2.143474	1.949224	2.398749426	3.604535148	6.242505816	2.611293	3.378905	2.963193505	4.79878858	6.480701	3.10761032	5.364542	2.390292	3.819270221	2.759094	2.685901	4.377129	2.239392509	5.635864	4.328290677	5.373544779	5.0172569	4.851776	1.752542863	6.842399	3.2975	2.694549	3.649169452	9.63950226	5.147162396	2.056561	1.899348084	3.927015323	2.098567	3.754188685
AC010776.2	0	0.014041573	0	0	0	0	0	0.014427476	0	0.01488942	0	1.815722	0.044620979	0	0.02239267	0	0	0	0.022425663	0	0	0	0	0	0	0	0.02069038	0.013099098	0	0	0	0	0	0	0.042654244	0	0	0.167668666	0	0	12.16824	0	0	0	5.292054	0.040858716	0	21.71293	0
AL445222.1	0.645911378	0.314213737	1.051577	0.896671322	0.986801833	0.5681351	0.419241009	0.471856578	0.925947777	0.666372665	0.3933536	0.6165896	1.280129474	0.4100963	0.8094521	1.566738	0.586378212	0.226577443	1.50548335	1.295792	0.519015	0.544007257	0.607816462	0.3479067	0.411272345	0.7080752	1.673911	0.338219534	0.6867279	0.9301016	0.1988122	0.50592176	0.867271	0.786738355	0.269215296	0.459200028	1.128707	0.541151954	2.662205	0.7591702	0.4536964	0.196865198	0.722438763	0.261027112	1.572265	0.492321503	0.486635877	1.260214	0.6660548
AC009090.1	0.206009317	0.127197825	1.229777	0.988699999	0.705237643	0.7118692	0.315183584	1.742581189	0.315833832	0.944147261	0.8625212	0.6713474	0.404206245	0.9407366	3.042713	0.8834	0.329158004	0.176648832	0.541723847	0.9471103	0.6406877	0.497891509	1.263674696	0.3051472	0.257660647	1.315163	0.7497085	0.355980784	1.247674	1.223681	0.2712534	0.70998629	0.7837299	0.837910881	0.128796754	0.503452545	0.6434893	0.379713326	1.720531	1.150129	0.7958697	0.038370995	0.792059259	0.13736734	0.9098726	0.061687531	0.907004998	0.5817512	0.531084833
UBXN10-AS1	1.349697643	0.684540454	0.8632553	0.694028627	1.350134098	0.9494381	1.622474448	1.865416079	0.665108894	0.189358386	0.5247286	1.20433	0.504421214	1.048807	0.9492735	9.577288	0.63540403	0.899004007	0.522869733	0.1772891	0.5207488	2.708627437	0.360364095	0.5202033	1.953370837	0.7693274	5.043382	0.7774186	0.5134109	1.104398	1.169657	1.30825415	1.747528	3.286891474	0.271230811	1.307594591	0.5906902	0.444239774	0.5521123	0.2974432	0.419002	0.484828801	0.741326051	1.253544317	0.5788172	0.129906682	1.460623273	0.2450199	1.118402178
AL391834.1	0.351196836	0.379473513	3.809944	1.982375598	0.614793205	1.86586	0.738805329	0.584853812	1.24029235	1.552062488	1.911511	1.406766	2.009803274	2.58248	1.945163	0.4392461	1.104736552	0.42348403	1.818160661	1.654963	1.250304	1.299704294	3.00418914	1.254062	0.790650101	1.915076	2.516209	0.657434352	1.12767	0.9312879	1.139541	1.588594325	2.033582	1.922090108	0.521473524	0.901180056	0.5063059	0.323660407	3.613994	2.244482	1.950355	0.53966063	2.700544902	0.6732635	2.253966	1.222514672	3.2402563	1.933907	1.10908216
AC003984.1	1.267708877	1.338274222	2.914582	2.114576973	0.075147782	1.406558	0.765256306	0.003647358	0.022665077	0.00376414	1.31909	0.006245254	0.699388978	0.009266046	0.1415252	0.02465366	0.161904016	0.340160543	0.096378956	0.9779719	0.2653786	1.782034753	0.631486409	1.459878	0.099231888	4.294272	3.185472	0.052984563	5.626388	2.024615	1.300969	0.085448245	2.261833	1.357657231	0.826716926	1.407830396	0.5138839	0.021193853	0.7819762	2.376902	0	0.118863937	0.114943679	1.828630436	0.002380542	0.051646717	0.79957484	0	2.543344897
AC147651.1	14.91358591	8.916300718	42.33271	13.36049228	2.046444515	10.55931	4.865876164	5.071459625	0.056477778	4.811755498	5.758184	0	7.364593814	2.736108	23.27545	1.105794	7.00439026	4.339477382	1.864780166	10.07712	15.89186	27.55217295	16.33705489	21.49931	1.064336674	13.62732	38.00708	6.436420227	10.0169	9.482204	38.58641	2.471763897	15.29257	11.32144787	5.965181133	6.774605313	20.81873	14.45720872	10.27609	10.60811	0.04150952	3.698373549	20.06051624	11.03341522	0.03559161	8.378072577	19.43438229	0	10.19336251
AC008770.3	0.236382486	0.129734534	1.085454	0.928202621	0.343303328	0.8440518	0.428625728	0.233275025	0.552227164	0.928584394	1.847417	1.597717	0.44662295	1.185262	0.9310182	0.07508481	0.125895903	0.91211945	0.466195041	0.676199	0.7480454	0.349126917	1.178113388	0.4001564	0.157679507	0.3353479	1.099199	0.695903555	1.843013	1.069787	0.3260672	1.289884281	0.6347858	0.754077666	0.492620064	0.8472633	0.3407828	0.145232234	1.504152	1.389158	1.927887	0.264169539	1.090604672	0.245187005	1.283275	0.188753299	1.183575401	1.20154	1.218771604
AC009812.4	0.565222608	0.470925578	2.101391	0.56154973	1.551345218	1.256597	0.632074533	0.91589295	0.349004508	1.105727087	1.265923	1.427703	1.149095279	0.658531	1.3679	0.6424431	0.979267858	0.332843589	1.463929914	0.8140076	0.6821797	0.814693946	1.292334908	0.5533464	0.807441377	1.289742	1.387826	0.768804544	0.8874471	4.17217	0.2920563	0.642478591	0.338318	1.006913014	1.217658546	1.038478956	0.6185066	0.615044429	0.9554907	1.260632	2.065219	0.669717347	0.460813202	0.699292355	1.060216	0.758568661	1.089943044	0.9576817	0.379203398
SNHG16	3.420272055	2.561906221	4.222218	3.363594878	2.217322056	6.342712	4.9312143	4.552014	5.157278531	6.910062559	8.772451	2.33579	4.710780967	4.924992	2.121791	3.532319	5.532610757	3.673880603	3.00653199	2.2343	5.664475	3.540303912	2.430929976	3.830217	3.275452115	3.287935	5.176535	4.238530366	3.80893	4.948713	4.214582	2.610129803	4.460074	1.8626084	4.66653235	4.907582548	2.911589	0.794362356	3.12127	3.043297	2.878262	1.841993796	2.295110615	3.341478058	3.014653	3.715011317	2.507781158	1.281762	5.016192983
SNHG6	27.45221456	25.24548726	44.55289	24.08811101	49.84344292	38.55437	20.84188307	37.32058324	30.82862394	53.8107334	29.36778	43.97603	37.48194461	51.37783	58.37118	50.10294	37.24388504	33.88958969	37.9670438	48.96102	31.73352	35.80626517	57.71716369	25.55546	30.43189201	38.95252	78.7215	31.5451691	30.02651	86.45459	17.12113	15.18528015	35.41769	24.25360497	29.58090646	26.94145347	55.29372	44.6220506	46.51557	19.75923	34.74883	20.03790567	24.14897851	28.78875759	25.26433	27.43249934	38.5991617	26.17115	13.96612567
NRAV	8.955426939	7.353921203	4.783307	7.727046756	6.725102458	5.382533	8.850636519	6.194138211	6.899498886	10.371879	9.605126	2.029895	5.802104348	5.366947	7.703796	9.390301	5.857835058	7.15237275	6.121109013	6.349675	5.759715	8.008999183	4.209229949	6.001083	4.619404061	6.398247	13.18918	10.80817499	9.131206	8.241188	6.881606	9.050224376	7.44045	7.342201552	4.228499289	6.409234273	5.322737	10.10651327	5.647098	8.78918	2.085826	4.935426278	4.454975703	6.812244639	3.073572	6.15707106	6.309883085	2.081574	5.587500412
POLR2J4	0.858849246	0.7487992805	1.5290024	1.319383036	1.351106177	0.8967626	1.2327382995	0.6651897095	1.0962842755	1.600275461	1.08093965	3.02048385	0.793280053	0.74199495	1.8283011	1.70921845	0.8805348725	0.6070572005	0.921208996	1.5626891	1.3147925	1.276414148	1.2689694715	1.5085971	0.899227512	1.00873205	1.44698315	0.719226972	2.1223725	1.6869865	1.480626	1.3137553375	1.0081499	1.836560235	0.7916361655	0.81792211	0.94443765	1.413034166	1.80752395	1.5716949	1.28011005	0.673799709	1.2579575145	0.752817486	1.5355687	1.8085392965	1.975804595	2.86130565	0.951234712
SNHG5	19.45849182	29.68965994	42.94483	23.401957	10.99967876	82.2787	15.93413076	46.29708913	11.85143928	59.15111395	24.97669	9.772929	58.05267122	37.29593	43.96845	9.432629	58.23920158	16.67017451	26.94053378	20.94585	33.67949	24.51881053	54.31296683	37.04354	31.79296307	71.81509	119.2603	26.10044423	35.5786	57.4756	29.23987	15.83477163	38.07715	9.340577062	14.82514868	47.92316846	82.30551	26.71067163	41.92417	35.15116	16.38417	8.146708725	28.43691179	40.62336723	25.89976	26.25751604	42.67181819	4.457538	31.21625664
AC244035.1	0.468262448	0.698713134	0.5375583	0.612908398	2.258795776	0.5663315	0.417910085	0.32182432	0.179473828	0.20438683	0.6535082	0	0.331777048	0.06289145	4.111258	3.569746	0.070142003	0.1003814	0.384795907	0.3946794	0.3640733	0.424393239	0.695647906	0.297259	0.146416685	0.9549429	0.5680331	0.202287493	1.417992	0.6291367	0.3523219	0.630394573	0.7073327	0.644197778	0.4391356	0.600786704	0.4500497	0.287698139	0.5028165	1.651113	0	0.06541341	0.090018163	0.130099227	0.01615746	0.455704394	1.000500191	0	0.402388085
AC116651.1	0.663231434	1.146610614	0.4263727	1.012787033	0.784340492	0.3437714	0.473531211	1.654982009	0.087154557	0.289486742	1.629069	0.1681052	0.694032785	0.4275714	0.1741473	0.3792053	0.370894766	0.284353785	0.610413651	0.6911407	0.5862256	0.854892855	0.381403615	0.3087538	0.530892154	0.8468136	0.4424988	0.382017747	0.6371466	0.6378317	0.4241645	0.80001153	0.653053	1.110772677	0.41465142	0.875246817	0.6693072	1.059463921	1.04452	1.247244	0.04270404	0.617662592	0.33999666	0.501209612	0.201387	0.754673713	0.755773526	0.07491616	0.182377334
EPB41L4A-AS1	8.351427146	7.789193155	21.79426	7.649899594	6.946084635	21.4686	24.2872745	3.968984	5.670814806	11.315919	7.270181	10.13805	17.49682802	23.68529	17.74948	4.823301	27.77698843	6.656871773	5.545824984	11.36978	15.45449	7.395788277	14.17963746	10.04316	6.272711476	22.63718	35.12794	8.502849879	13.87315	10.1497	15.95109	1.980992325	16.78576	6.891421981	10.09788634	11.70671699	29.90369	4.641003736	25.58741	11.2113	7.000909	2.633163601	10.67861999	15.53464138	5.10482	10.1769299	16.87854484	5.393515	6.527134241
AC125257.1	3.977034474	3.408785957	5.519146	3.431920955	1.966219179	5.792817	3.756911822	3.614250176	2.001163814	3.98815905	8.550362	4.028492	5.454592366	3.935116	5.163497	4.077643	3.453715637	3.215973377	4.385097386	4.582592	4.321989	2.631093237	4.053031725	4.474103	3.702293305	4.365474	6.915997	2.600050164	3.490493	2.947574	3.891925	2.813926466	3.227658	4.119271499	3.981446144	4.010712603	3.858638	6.580358505	4.474724	3.809042	2.884869	3.680341499	3.658178401	4.257574909	3.991775	2.555126999	4.439389771	1.769913	2.51341486
AC008759.3	0.193573059	0.209158629	0.1666642	0.031670956	0.31627157	0.6772567	1.604182413	1.228039499	0.317965444	0.855467513	0.2026133	0	0.348154898	0.5069695	2.048973	0.2766905	0.40593994	0.964787764	1.336181064	3.693233	0.8317257	0.584793833	0.584418452	0.829458	0.508423293	0.3604329	1.056676	0.306616869	0.4244736	0.9034226	0.2184673	0.469073127	0.8122259	2.084104416	1.240471625	0.212877178	0.1395331	0.668983124	0.6582146	0.51191	0.2804344	0.351532694	0.930305822	0.935792472	0.08015118	0.043472709	0.639188562	0	0.848341809
SLC25A21-AS1	1.833561442	0.536469831	1.276142	1.429933768	0.679979179	2.410735	1.61603484	0.178333803	1.368441301	0.276065631	1.305318	0.02081968	1.462434815	3.923034	0.2893705	1.351527	2.090042126	0.180780431	0.844191021	1.210109	1.229778	0.355131556	0.991966574	1.0788	0.354778891	0.8293062	3.022473	0.64029669	0.5203489	1.225195	2.343357	0.090824	2.359001	0.119225793	1.046484784	0.833732068	1.169714	0.094204692	1.600702	1.036236	1.456199	0.085676607	3.320940352	0.979801351	1.058129	0.436173164	1.677742949	0.2489677	0.895961828
AC005696.1	1.470587201	0.959391274	2.59921	1.743260905	0.31086609	2.473705	4.10363176	0.246439529	1.385554161	1.816643661	2.602231	10.91095	1.560659878	9.748884	3.333171	1.824408	1.961759415	1.534611806	1.86057073	1.632821	2.398031	0.536479038	2.393458351	0.7750207	0.832889497	2.479909	5.351757	1.054817401	1.981789	1.318519	2.004179	1.613696267	2.83146	1.951750456	1.873513054	1.017133246	1.800072	0.97171183	2.423281	1.956737	8.629108	0.83723258	2.603008291	1.480135676	3.079036	1.495539685	2.845666457	6.393747	2.288979627
AL391095.2	0	0	0	0	1.821609497	0	0	19.06190201	0.897369142	1.149675917	0	0	0.42535519	0.05240954	0.1280766	20.73056	0	0	0.51306121	0	0	0	0	0	1.464166853	0	0	0.11238194	0	4.139057	0	11.76736537	0	0	0.040660704	0.047681484	0	10.24924621	0	0.05733031	0	1.853379942	0	0	0	0.05842364	0	0	0.100597021
HOXB-AS1	1.222092902	0.963896799	0.8363359	3.477832529	2.429202145	2.74629	2.517110775	1.590622297	1.916766673	3.314075414	1.082753	2.192561	2.495817279	2.795624	3.043277	6.22101	2.541579068	0.253529032	2.938912679	4.552772	1.146018	0.733636805	2.511897949	1.441487	1.313523901	1.35903	2.682809	1.671239838	1.985803	4.857273	1.112306	3.189416444	2.487839	2.591918269	0.670393026	3.526105413	2.341543	1.395123754	3.363936	2.933003	0.6701165	0.83707346	3.843815995	1.398462378	1.919618	0.679947741	3.736779826	1.055362	2.309021045
AL031847.1	1.138137893	0.361403345	1.343896	0.553320081	0.18216095	0.5056531	0.497512006	0.412595282	0.170927456	0.723870022	0.4901311	0.03532369	0.212677595	2.672887	0.5763446	2.695902	0.389677796	0.334604666	0.705459163	0.657799	0.2874263	0.157182681	0.785408926	0.08257195	0.634472303	0	2.248464	0.374606468	0.5297096	0.6070618	0.4404024	0.882552403	0.3056376	0.373447987	0.44726774	0.715222266	0.5625621	0.299685562	0.8845847	0.5159728	1.381894	0.10902235	0.900181634	0.086732818	1.077164	0.408965482	1.465379068	0.9917472	0.335323404
AP000873.2	0.259339927	0.315168892	0.6237908	1.012961468	0.622617097	0.6017035	0.902719373	0.428292142	0.622087784	1.3098451	0.8479629	0.6886344	0.543844958	1.088068	0.9160521	0.6943207	0.365039093	0.248852415	0.438404446	1.29449	0.6266394	0.407906429	0.596553062	0.2404155	0.222419988	0.8497126	0.9962218	0.388858074	0.9129979	1.096836	0.2787544	0.803341403	0.8014542	0.520025697	0.13897627	0.609639555	0.3145336	0.060699875	1.520574	1.066851	0.445289	0.069006109	0.955953101	0.236060821	0.8658797	0.251460356	1.157797365	0.9904187	0.598528694
GARS-DT	0.180912631	0.384017611	1.385468	2.09403697	1.143366337	0.8916669	0.435106908	1.066905103	1.628276601	1.729044494	1.519374	0.9058553	0.877959784	0.8885317	3.259152	1.216462	0.416911973	0.385527518	1.3881305	4.315155	0.7091226	0.516146447	1.551323704	0.6449026	0.645878332	0.9203119	1.14729	1.124670894	1.635806	2.453523	0.7677845	2.428027903	1.392078	2.155253462	0.39219121	1.325576411	0.7423174	0.483411798	3.201692	1.334317	0.7113212	0.202777298	1.306351113	0.289804313	1.221593	0.432739438	1.467986445	0.828896	1.310297557
AC010245.2	0.31598687	0.49425856	1.712171	0.965054996	1.081726976	0.8516811	0.408241214	1.122598576	0.705899634	1.599891764	1.09366	0.9153284	1.033317879	0.7808887	2.17796	1.204445	0.328170812	0.433523783	0.893240885	1.04596	0.9723728	0.496398261	1.34468469	0.8023701	0.932700633	1.300012	1.533251	0.934301274	1.240633	1.43005	0.380399	0.993722243	0.7778437	1.421310398	0.619004337	0.756775025	0.8807206	0.46593786	1.779462	0.6870795	0.3458771	0.329589417	1.18250081	0.379260986	0.8809761	0.43524861	0.883825829	0.6781613	0.847187254
AC004264.1	0.061923875	0.095585268	0.4478524	0.344471502	2.254757952	0.4333078	0.189480643	0.805340261	0.528927907	7.155791411	0.311116	0.08408283	0.303748606	0.2994077	5.060799	0.08851307	1.15018751	0.457974333	3.724863152	0.5693795	0.2888743	0.654762869	2.011992134	1.159647	2.439663409	0.3953219	0.1408457	0.945197227	0.1163904	0.6831009	0.8910661	0.480179645	0.1247186	0.333351714	0.71622242	4.562649652	0.08927308	0.057068586	0.775756	0.4639856	0.02990358	0.086503879	0.309508295	0.082581877	0.4871657	0	0.192447941	0.02623009	0.893970507
AC090198.1	0.741166995	1.920732175	2.1427	2.18617008	1.091573385	1.66653	1.490634698	0.715235235	0.754475967	2.18706926	3.400324	0.8844871	1.33816201	2.422723	2.343557	0.7013016	1.319741897	1.6447844	0.82351226	1.094224	2.665559	1.330846739	1.422740754	1.941651	0.806877173	2.199198	0.90225	2.260809687	2.544163	2.808021	1.201709	1.544747772	1.492757	1.416129039	0.757066044	1.637813434	1.076034	0.240511979	2.256803	2.567376	0.9981321	0.857457307	1.460931722	1.016265554	1.426385	1.144061398	1.516681818	0.9374222	1.641589609
AC073257.2	0.535442145	0.316227927	2.020425	1.249323225	0.956344986	1.785875	0.546132497	2.126741133	3.793424101	2.194835841	0.2729139	0.0505771	1.735739191	0.4877661	0.4584559	23.29335	2.733943993	0.449149729	1.652873329	0.428113	1.737623	0.731435317	1.231663997	1.241394	2.236182103	0.9908005	0.3388834	1.314102463	0.08751322	0.7506745	0.2890141	0.270783124	0.7502014	2.372773929	0.78595292	3.515967641	1.443164	0.729461901	4.932935	0.5746061	0.04496865	1.352868246	1.503712502	1.614413136	0.09639394	0.669216243	0.976727976	0.1972225	1.368348119
LINC01011	1.893414459	1.079967308	3.313126	1.614035721	2.784321368	1.894823	1.387086835	1.797629645	1.298647339	2.39914583	0.7396429	0.4940038	1.607270637	5.391415	2.970912	1.712607	1.226175042	1.079876744	2.406103757	3.313055	0.9791513	0.792623445	3.505421693	1.132566	1.187897163	1.879666	2.188094	0.760647029	1.610916	1.313543	1.515088	2.175769531	2.601018	1.820409478	1.120881511	1.032301593	4.173286	1.450772367	3.505942	1.457059	0.1013594	1.163060198	4.075315359	0.629807998	0.4490291	0.832770693	1.936545921	0.2074519	1.312163067
AC098614.4	3.033063581	0.657096992	0.9895959	2.820771602	3.427937872	0.1930676	1.709632166	0.101273387	1.398497364	0.59225729	6.10436	0.8381347	2.053305509	1.886743	1.100294	2.281798	0.701420033	1.57416286	1.88899809	1.859234	1.201965	0.771624071	1.774820169	0.7093681	0.878500112	4.812459	5.809429	1.287284045	1.23352	3.973495	0.690631	1.65048761	6.323126	0.725677338	0.365946333	1.794557687	1.572617	1.275025844	6.323299	3.893249	0	0.386533785	0.941098981	1.738598761	0.3525264	0.382409282	3.555496546	0.04507942	1.563826422
AC020910.4	0.978798588	1.068147665	2.351817	1.072589696	2.592757517	1.132663	1.114426893	1.675136843	1.226404494	2.444125838	1.944187	2.522111	1.399418576	3.962161	5.289563	2.472793	1.582091852	1.141838422	2.244642792	3.558095	0.8942152	0.742688168	3.58670076	0.5202033	2.083997488	1.356296	5.467319	1.783126789	0.9127305	2.047454	1.207437	1.088481297	1.344805	1.633834943	1.394662135	0.801048938	1.443909	1.678239145	2.020578	0.923018	1.626866	1.475435797	1.820367304	0.789268644	2.865256	1.185999897	1.980788257	0.771359	2.652408128
AC063965.1	0.049266089	0.091256155	0.3054064	0.612601329	0.781941391	0.7660797	0.125624274	0.593839541	0.485550438	0.709619604	2.268944	0.08027467	0.418876835	0.3970101	0.7276495	1.549245	0.147593394	0.063367016	0.971628944	0.6341906	0.4354595	0.208369426	1.019929827	0.1563737	0.406680413	0.3145146	1.075734	0.28377003	0.4629958	0.5852743	0.05560191	0.509368922	0.4630501	1.096208294	0.184806565	0.469552734	0.1775622	0.499435898	0.9874954	0.8251429	0.04758206	0.027528689	0.719784513	0.09855212	0.08159679	0.044256786	0.344497242	0.04173686	0.177808763
AC073655.2	0.033042713	0.149613213	0.3944984	0.576661127	0.678696442	0.5023909	0.202214557	0.405275043	0.593421529	0.663433056	0.3873617	0.07178685	0.216107879	0.603555	1.279733	0.8816409	0.329969102	0.311668056	0.999228082	0.3443317	0.3353307	0.372675066	0.544719094	0.3635829	0.446334734	0.726587	0.6012447	0.266453956	0.9936985	3.084265	0.3107678	0.412806769	0.5915566	0.458527871	0.082633043	0.258402883	0.2699391	0.22331408	1.293086	0.8738249	0.02127549	0.110780775	0.677556069	0.117508979	0.1094538	0.059365957	0.342302118	0.07464764	0.31801639
LINC01150	0.351196836	1.397426269	0.2150233	1.225816795	0.364321899	0.9304018	0.238805763	0.693160073	2.256242415	1.788384759	0.8495606	0.1271653	0.510426228	0.6289145	2.074841	0.1115546	0.42085202	2.660107094	1.693101992	3.372715	0.6898231	0.754476869	0.987371221	0.4954317	1.112766809	0.7473466	0.497029	1.393536062	1.173511	0.9271489	0.6165634	2.017262635	0.4715551	1.624498743	2.342056531	1.31600897	0.6750745	2.013886974	0.1676055	1.582317	0.6030082	0.872178796	0.240048436	0.832635053	0.807873	0.911408788	0.485091002	0.132233	0.523104511
LINC00924	1.439095162	1.228124568	3.295701	1.691668312	0.171157939	2.10949	1.299541428	2.587720071	5.94431774	2.544547443	0.1458332	0.04978506	5.671212221	1.048894	2.012693	0.275143	0.812831269	0.436221184	12.37415832	0.1011381	1.872451	0.110766319	3.927044628	1.076483	7.236325308	2.974618	1.70124	0.886987664	0.7121135	0.248899	1.096572	0.918091426	0.4799946	0.967142564	4.916943346	1.760694814	7.446396	2.415988568	3.103702	0.8484117	0.2655866	3.334327831	0.655501391	0.98403912	0.6376232	3.911247056	0.256381989	0.628994	0.751439495
AL117209.1	0.089071661	0.109992323	1.820102	0.660653073	0.221761156	0.415515	0.151416697	0.828778348	0.370652472	0.583168943	0	0.8385536	0.485459728	0.4067436	1.637153	0.3395139	0.12452747	0.152754304	0.55628104	0.3548995	0.6269226	0.358786555	0.853705354	0.3769589	0.378773599	1.200448	0.5672613	0.119711197	0.8742866	0.9321877	0.1005266	0.383718436	0.518255	1.065544528	0.129937466	0.848937734	0.2996255	0.246263353	1.339022	1.465662	0.9176211	0.13272286	0.936058438	0.118786251	1.794883	0.053343324	0.484431911	1.00612	0.520480241
PCAT19	1.96530979	1.883689321	4.555889	3.086042701	0.750499361	2.463848	2.301518208	1.232750567	1.172771824	1.682481439	1.637724	0.350654	5.054520695	1.423073	1.726363	3.872242	3.83036017	1.123475656	1.84125436	0.4655894	3.294598	2.026903857	3.436062941	4.110463	3.472156339	2.841995	1.911847	1.647882666	1.399851	1.847614	2.093045	1.218849405	2.813062	1.721836557	3.68414869	2.626508298	4.585301	2.006627855	5.11555	2.717227	0.7335771	1.743627783	3.956951863	3.059877546	0.8150698	1.90478516	2.449028882	0.6917207	1.155259922
BX322562.1	4.404045881	1.866928512	6.761161	2.695813674	4.459533838	2.793801	2.793516611	1.862636025	2.360992609	5.479916936	0.3669431	0.1190049	4.786269472	10.17025	10.26941	15.6594	6.091476651	3.184559647	10.67345653	3.183146	2.797411	6.275119282	11.56693145	2.837473	3.51869831	6.341123	9.090048	3.912333864	2.745513	7.176727	9.644106	0.764564114	4.471788	11.26035548	3.835587233	4.272974952	6.285954	4.563554039	5.897563	5.717089	2.877993	2.522089219	3.538147064	2.133070749	0.6350659	3.346081213	4.460178294	3.155559	7.388232569
AC016590.3	0.408097253	0.826476176	2.091337	0.876019473	1.097320143	1.20148	0.682641971	0.352103224	0.600629545	0.812254433	1.066182	0.9930037	1.195739531	2.894009	4.500539	1.259989	0.547722416	0.566894957	1.802868473	4.412805	0.6252381	0.729866194	2.42193828	0.5595812	0.808500103	1.285277	8.762363	0.54534344	1.984098	0.3324438	0.6816587	1.540071523	1.621949	1.241974929	1.755376035	0.430843054	2.212147	0.661934962	2.383871	1.669203	0.0630636	0.437826806	1.782431363	1.371484282	0.5812823	0.439923028	2.840971205	0.2765829	0.723817611
LINC01801	0.260375412	0.904305811	0.3811065	1.00821538	0.081031879	1.034692	1.554714041	0.013765315	0.185334845	0.298327202	1.008381	0.04124734	0.638595921	0.6819254	0.07477728	0	0.949052878	0.558166654	0.353040905	0.1097299	1.070809	0.294977648	0.237078422	1.24656	0.113980156	0.8542047	0.4836491	0.349941294	0.2243057	0.386653	0.434669	0.736109462	0.6846498	0.155740665	0.379834852	0.485189615	0.07820259	0.109981692	0.2485236	1.367578	0.01047813	0.200050719	1.01776935	0.70170907	0.04941359	0.155933882	0.497319962	0.0551457	0.212558931
AL117335.1	1.262079481	0.897323801	1.074782	2.873365675	2.156685892	2.204358	6.537809295	0.756998088	1.839411297	2.313660183	2.292972	0.03323548	2.361237449	1.417699	8.194351	4.089062	1.95236578	1.180590202	1.131400536	1.097163	1.119299	1.765444183	0.950115091	0.9905551	2.296017717	2.034625	3.771791	0.90758732	1.945658	0.3634747	2.201327	0.701868059	2.177311	2.360774572	0.459083887	2.57960688	1.609971	0.817710797	3.800067	2.036279	0.02955003	0.889003652	2.246813026	0.999667241	0.2280343	3.339418202	0.808233452	0.06479991	7.777082475
AC010761.3	0.024633045	0.243349748	1.662768	0.838296556	0.137989657	1.276799	0.276373403	0.062509425	0.744510671	0.580597858	0.4950423	0.3210987	0.225549065	0.6352162	1.212749	0	0.177112072	0.411885603	0.145744342	1.540177	1.161225	0.446505913	1.473231973	0.3440222	0.295767573	0.6290292	0.537867	0.170262018	0.8951252	0.7524956	0.1112038	1.050573401	0.4630501	0.707231158	0.092403282	0.902986028	0.2840995	0	0.8816923	1.302857	0.09516411	0.082586068	0.795551304	0.065701413	0.4283831	0.309797499	0.765549427	0.08347372	0.533426289
C9orf147	0.522297972	0.530114337	0.2365507	0.580621896	0.414156385	0.3708515	0.846523339	0.771634831	0.601728319	0.281061633	0.239645	0.4274618	0.542810663	0.2421577	0.8735747	0.6749766	0.21434547	0.193254645	0.649091117	0.6841834	0.3372826	0.198857135	0.493737858	0.1544259	0.279197358	0.3045068	0.6379213	0.288477507	0.5648117	0.4249882	0.5894676	0.767481542	0.3554505	0.349210821	0.223657538	0.304240065	0.7736047	0.936316776	0.6863241	0.4036481	0.2625876	0.999477302	0.341104915	0.29579021	0.2784764	1.645383824	0.422478121	0.2060848	0.376272677
LINC02062	0.411443992	0.381061268	0.6376476	0.706832122	0.672242501	0.5598151	1.258975988	0.978834831	0.743427155	1.548935754	2.325559	1.340822	0.571826873	1.782144	2.734622	5.219494	0.369786294	0.297679151	0.659305121	3.168394	0.4293355	0.559346738	1.390075211	0.3591362	0.578927898	0.3830542	2.854277	0.444355371	0.9344508	1.876604	0.522402	0.498512863	1.104899	0.959792577	0.353697083	0.527887899	0.5560891	0.37918374	2.098575	1.17875	0.2980349	0.172428653	1.50281369	0.342939385	0.8731113	0.277206728	2.437506171	0.6099868	0.928102226
AP000866.2	1.462558994	0.118431265	3.787374	1.014706117	0.701402564	1.607306	0.554315067	0.273793722	0.189042654	0.586050662	1.445536	1.102568	0.846783174	2.537535	0.661035	0.2513242	0.93857115	0.575659263	1.276731804	0.6319816	1.875933	0.49255002	3.281559009	0.9842598	0.395839127	1.309557	1.83235	0.662892694	1.231786	1.098653	1.037294	0.640395632	0.5365549	0.722796681	0.719519968	0.949227367	0.6106615	1.163746455	2.563122	1.155403	1.559225	0.866366161	4.473984661	0.351724698	0.4368187	0.25846193	2.28510033	0.3385353	0.601619897
AC011472.4	0.250343977	0.401886409	1.931268	1.802212829	2.337299355	1.349507	0.408547537	0.698806998	0.296076988	2.097982936	0.2515541	1.03338	1.015134851	0.7666096	0.838106	1.145082	0.74999087	0.289797626	0.740594974	0.5524489	0.8359364	0.726049533	1.727579714	0.8899608	0.225439947	1.385103	1.184366	0.461429719	0.3764316	0.8072427	1.44095	1.294170529	0.9411895	0.89844284	0.970391294	1.211362193	1.876735	1.153575787	2.508962	1.721311	0.4352159	0.67145333	1.001016644	0.133543809	0.5597523	0.179911495	0.816923874	0.3393351	0.903529254
AC097376.2	0.761868418	0.517160281	0.8558085	0.883935813	0.649266146	0.6904702	0.55640782	0.441177127	0.430520574	0.412807948	0.9731142	0.6328686	0.475035222	0.7920337	0.7760436	0.4329507	0.490747106	0.367722283	0.670514367	0.9918184	0.6480643	0.407105911	0.545658753	0.5493723	0.178593749	0.651133	0.7676642	0.347149142	0.6274018	0.6215767	0.570325	0.8148686	0.8548938	0.541297692	0.313037321	0.593686635	1.087215	0.276295469	1.048746	0.8936436	0.6716464	0.229695315	0.834201512	0.469888181	0.5874092	0.419248747	0.730014998	1.178277	0.573683793
AC015813.1	0.162848498	0.316010289	4.661551	2.137059304	1.097855084	2.780013	1.41508439	2.216514101	1.156142487	1.935775726	0.9279771	1.307207	1.416406437	3.047292	3.744257	6.324177	0.575304421	0.579412424	1.668419969	1.971854	1.732273	0.368021666	4.901373319	0.6981393	1.364909844	2.893847	1.254545	0.662689928	1.388647	1.288549	0.3461008	1.544314855	1.79754	2.650455846	0.253870546	2.099445622	0.5122296	0.206603597	4.850813	2.438531	0.6005311	0.139448064	2.527230509	0.487939255	3.431014	0.319178841	1.866665563	0.5375093	2.50582126
C10orf25	1.685242776	1.104640245	3.212775	2.352170385	1.722539507	3.067629	1.65371827	1.281940778	1.4641286	2.598910016	1.591732	0.5726155	1.697689575	1.699172	0.9201291	3.230842	1.938134302	1.258436408	1.212894702	1.975495	2.231616	1.302961699	1.575410886	3.138458	1.282644413	1.912071	1.533233	1.237515754	1.586269	3.585247	1.974084	1.718654679	2.155549	0.750990798	1.677789035	3.00978914	1.422032	1.751846125	1.538017	2.36563	0.8331034	1.428129023	1.983733601	1.603035505	1.504722	0.81075613	1.954725254	0.9202177	0.827719351
LINC01355	0.144504209	0.295548805	2.161737	1.731826493	0.834781663	0.9385977	0.267143111	1.544140115	0.833742307	2.037063536	1.005831	0.4046911	1.113439874	1.561138	2.512244	2.142979	0.478908571	0.299125139	1.104344462	1.615191	0.618674	0.362885843	2.643613731	0.8227315	0.759086063	1.22041	0.7436262	0.462987171	1.43159	2.571203	0.2497285	1.33647355	1.064117	1.494220686	0.121399537	0.844235541	0.4589676	0.183114264	3.859791	2.284914	0.3881644	0.088315313	1.885520053	0.261966886	1.303252	0.093301824	1.322717255	0.5164591	1.217697008
AC096540.1	0.818219557	0.390381223	0.4867301	0.438122871	0.486129978	0.3277183	0.246573273	0.47189415	0.17105675	0.535703755	0.1868579	0.1414016	0.65675871	0.5095064	0.6957988	2.870716	0.401114633	0.191347298	0.733499006	0.5129584	0.5478928	0.292131503	0.470532427	0.3777573	0.446559815	0.4748647	1.15046	0.171378209	0.6058404	0.3471548	0.3987607	0.576796729	0.3245954	0.320340406	0.558054317	0.381740417	0.2680893	2.056541161	0.6656044	0.3278496	0.07184099	0.311728049	0.20019168	0.223195951	0.2617948	0.400922288	0.606822424	0.1890471	0.210934148
PVT1	0.798872103	1.702207783	2.524704	3.125213559	4.859548743	4.836706	2.01765437	4.664918077	2.896478225	7.650692419	2.492147	0.2139099	3.099773045	1.651802	3.335937	10.03717	2.003126899	2.253647401	6.902368528	4.744736	1.929571	2.909639428	4.91834994	1.710335	2.518910753	2.685713	5.948875	2.317486242	3.003075	12.4603	3.187205	3.108936645	3.548467	2.110511418	1.491366213	3.025261283	2.096934	3.922460088	3.36401	2.363161	0.5835364	2.965931881	2.763474038	1.805473162	1.145229	2.203187062	1.613437575	0.549767	1.019925234
AC020913.3	0	0	0.2709294	0.772264581	0.183618237	0.7135777	0.300895261	0.374306439	0.129221156	1.030109621	0.6587362	0.1068188	0.385882229	0.6339458	1.742866	0	0.117838566	0	1.163622823	0.7233397	0.2897257	0.237660214	1.017889968	0.2496976	0	0.2092571	1.431443	0.113280996	0.8625303	0.5006604	0.3329442	1.397963006	0.3961063	0	0	1.009321662	0.2835313	0	1.548675	1.386935	0.1899476	0.109894528	0.604922058	0	0.5700352	0	0.611214662	0.1666135	0.304205392
PIK3CD-AS2	5.655054479	3.523971279	4.814839	2.313092794	0.928846248	3.066875	3.231125897	0.680979944	1.169733578	2.03978709	1.030371	0.01421976	3.116372275	0.8650086	1.520961	6.69862	2.462813471	3.030684434	1.368299823	2.31099	3.034046	2.784091962	2.439033469	3.024824	1.218111976	3.649185	15.12524	1.809600575	2.968926	4.887526	4.432165	1.116583871	3.497744	1.127502708	3.437323383	2.66803041	6.454187	2.147395456	4.366847	2.907911	0.05057177	1.111818977	1.570284895	3.840628939	0.5311829	1.575758373	3.498699477	0.1330779	0.782921226
AC109460.2	0.033768927	0.180701673	1.318052	1.650137993	0.56750142	0.7818175	0.459241852	0.471310764	1.346053713	1.532901222	0.5089823	0.7581006	0.765639342	1.088506	1.21919	0.2252544	0.269776936	0.188215125	0.421795514	1.511098	0.6632915	0.272046948	1.385254204	0.4859042	0.473038522	0.8383696	0.553013	0.272310087	1.438679	0.668617	0.3303018	1.905731287	1.178888	1.050322463	0.14074859	0.940792366	0.3083273	0.020747462	2.127301	2.262342	0.6088063	0.050318007	1.852296824	0.135103043	1.360955	0.060670703	1.399300966	0.7056663	1.033054026
HOXB-AS3	0.173487198	0.404665952	0.4691341	0.44574428	0.683889148	0.3929979	0.235934601	0.179359245	0.591053382	0.437513888	0.05380425	18.25915	0.832077466	7.766913	0.3289955	0.6612801	0.184796496	0.090909971	0.64628816	0.05908094	0.2271765	0.062117149	1.248935678	0.2528955	0.202518844	0.4102007	0.6079706	0.518143604	0.6038549	0.4470961	0.08702149	0.249126136	0.3623555	0.636452587	0.393684032	0.697201507	0.3427423	0	0.671561	0.8043026	6.602987	0.021542315	0.760895819	0.171380059	4.448411	0.150075153	0.33947495	11.072	0.629454441
PTOV1-AS1	1.494445731	1.408466999	3.376142	2.155132044	2.970744739	2.249561	1.563061274	2.374852498	2.194423041	2.97936476	1.312614	2.138028	2.207292865	3.78022	3.467118	2.508186	1.584077791	1.625017949	1.909148002	3.205378	1.757793	2.067440297	2.842272129	1.604053	1.817197234	2.109747	2.676719	1.573347167	2.86572	2.645452	1.693239	2.917903447	2.87836	2.489586607	2.369639638	2.487196918	2.002697	1.067316972	3.152922	2.433653	2.073244	1.375969439	2.392774022	1.641980394	2.605953	1.245286756	2.299507934	1.26853	2.270864665
WAC-AS1	5.463061889	7.772566546	10.4717	9.058517461	11.30066369	8.248177	9.781055608	7.344953067	9.720126916	8.947392863	11.64623	3.49348	9.921312253	9.222156	12.44458	9.969976	7.99804739	6.956860771	6.721572544	18.41837	7.592625	8.479212521	8.834049016	13.11909	6.644720521	9.412302	9.271794	8.665438065	9.624491	7.846742	12.89692	9.00365387	9.926212	11.62570992	9.280339318	7.085731052	9.068088	7.036287058	9.914524	8.276604	4.695442	5.456451903	11.767512	7.263276724	4.869967	3.827016434	11.41614202	4.033712	6.120113583
AC073957.3	0.098218707	0.190915943	2.179903	1.004660073	0.726810868	0.8843168	0.285697631	0.911580371	1.708958399	1.617167692	0.1127055	0.7626529	0.571000634	1.899586	1.192772	0.1923895	0.165650543	0.229267077	0.523727842	1.582105	0.501954	0.547290186	1.765601124	0.5218968	0.256608349	0.71218	0.3806045	0.305915682	1.429011	1.654545	0.5173001	1.217655905	0.8987319	1.268966092	0.122812412	0.797433669	0.490348	0.077107614	1.151017	1.590522	1.089149	0.284574467	1.848982134	0.118856559	0.9037466	0.31044583	1.249245712	1.263531	2.374494591
N4BP2L2-IT2	0.100547151	0.176932435	1.991109	1.036398019	0.657120481	0.708783	0.284589076	0.631498594	0.700278251	1.247480657	1.561804	0.2976291	0.506355344	0.8993863	0.945488	0.4096037	0.307247794	0.200454881	1.239373321	1.229604	0.4838637	0.385772586	1.523596946	0.4212689	0.501769082	0.6900348	0.9605161	0.191118245	0.8063386	0.8233423	0.1588691	0.68871574	0.7594063	0.725302432	0.163441062	0.556557008	0.2391752	0.231658778	2.216917	0.8065636	0.228209	0.028091648	1.047634699	0.184373751	0.697348	0.045161832	0.722614471	0.4514579	0.523598238
AC027796.4	0.084383679	0.086836044	0.8330923	1.601521228	1.102969961	1.005984	0.545100111	3.26554531	1.145839774	3.130696432	0.329745	0.7944192	0.662269271	1.518677	3.434328	1.688635	0.235946785	0.289429208	2.052538352	1.474198	0.6491757	0.288917594	0.986703662	0.3214071	1.329811954	0.448921	0.4350425	0.453642433	0.8106488	1.527568	0.2380894	2.581011374	0.623165	1.009463237	0.140684174	1.752867385	0.446059	0.129612291	2.617638	1.834832	0.1901649	0.094303085	1.232857455	0.075022895	1.805236	0.151607341	1.617201266	0.3097792	1.508264722
TRAM2-AS1	6.778402399	5.240490458	7.429009	3.703088541	4.083810953	4.754649	5.835311674	2.836211728	4.853406554	3.211506331	4.794661	4.940266	3.227052546	4.614222	2.624111	1.739042	4.252324513	3.862475973	2.332806295	3.764435	5.063941	4.23559788	3.770333028	3.935238	2.463664886	5.095812	5.50812	2.358166845	5.680591	2.933301	4.980214	4.367698458	5.237855	3.139581334	4.050706816	4.403252118	5.756097	2.429359925	4.27868	4.519727	1.501451	2.789447719	4.425244827	6.52223297	0.9995286	3.955367643	5.041440654	1.897798	3.549660329
AC112496.1	0.021871689	0.378123073	0.2410404	0.74432381	0.285882487	0.2267341	0.156158573	1.137793892	1.954412509	0.630071499	0.6959513	1.021621	0.143046496	0.1410022	0.6030082	0.1250523	0.157257872	0.084395394	0.30194839	1.085975	0.1288815	0.475743311	0.729507934	0.1666132	0.29543865	0.6981441	0.3581792	0.201567609	0.9592196	0.2969516	0.2221603	1.469873753	0.8222848	0.408168018	0.082044907	0.384845575	0.252252	0.241881443	1.095997	0.8868857	0.2112406	0.097770933	0.538186884	0.087504462	0.9056227	0.157182463	0.645745028	0.4817562	0.699167198
RMRP	0	0	0	0	0	0	0.02339049	0.058194409	0	0	207.73695	0.049822215	0.0599941275	0.03696046	0	0.0655591	0	0	0.045227877	0	0.02252221	0.083136735	0	0	0	0.09760125	0.3755536	0	0	0	0.07764555	0	0.030791845	0	0.028674899	0	0	0	0	0.36387635	0	0	0.0705366205	0	0.018991045	0	0	0	0.023647807
AC025175.1	0.809742375	0.899937184	2.877955	1.971360508	0.816484257	0.8897896	1.139754777	0.698639599	0.574600004	0.911864166	1.491703	1.671243	1.948900144	0.5742263	1.658414	0.9722444	1.610770906	0.812375162	1.149824924	0.7147626	2.735662	0.606675447	1.713619474	2.385122	1.118091052	1.96437	1.532342	0.466407263	0.6493734	0.7420856	1.096654	0.544182509	0.8915436	1.278653434	2.956499227	0.807381341	1.330804	1.582055479	4.753239	0.799452	1.501562	0.615351443	1.394747828	1.231057508	1.622771	0.552830809	2.41586823	1.097586	0.701395832
AC145098.1	0.396512556	1.538878761	0.6242612	1.037990028	2.538500977	0.3229655	0.577755878	1.257750132	3.051882152	4.042408868	1.138369	0.06153158	0.740941299	0.3651762	5.187101	0.7287032	0.746672938	1.967151624	0.893719526	2.968776	0.6953862	1.095208359	1.66130275	1.15068	2.933056826	0.6629688	0.1546058	0.71779433	1.916418	0.7209971	0.6712585	3.184509361	1.559174	1.585648106	2.301920481	1.162812975	0.6124668	1.461692159	1.257041	0.8987914	0	1.266065994	0.566243286	0.79318561	1.266536	1.984519134	0.57213354	0.2879266	0.934578778
AL121944.1	1.415538266	0.730182269	1.012036	1.336828265	1.706364815	1.151651	1.206212782	0.772984629	0.729930002	1.055824821	0.9602569	3.912278	1.031269318	2.05039	1.305597	1.331825	1.159490259	0.875776498	0.95413679	1.6805	0.8622789	1.299162976	0.947986283	0.8872272	1.39842875	1.105768	2.966959	0.474756361	1.100166	0.9426915	1.354911	0.903136715	2.141245	2.109218988	0.851385346	0.709383717	1.47242	2.245806903	1.539234	1.168836	0.7960631	0.700857961	1.129819806	1.911662112	1.973518	0.579467126	1.921183113	2.30733	0.923850196
AL355001.2	1.837074968	2.26855702	3.966693	1.594024989	2.601643791	1.294574	1.768486002	1.466635923	2.373394457	1.824422739	1.088906	6.468772	2.348989217	3.925567	2.21537	2.714401	2.164331336	1.526581111	2.727495423	4.403201	1.246721	0.897960506	2.445252977	0.8910283	1.657422126	2.020534	6.554022	1.070034597	1.538939	1.891664	3.168235	2.34754493	1.884637	2.622366815	1.961546087	1.256052806	1.859856	2.16860625	1.536736	1.94692	2.791001	1.937686897	2.317344156	2.408638082	0.9315976	2.540324629	2.950868436	4.406655	1.649588435
AC092118.2	0.221143435	0.022757032	1.218573	0.699515019	1.789383122	0.6686448	0.131575889	0.748238759	0.508554027	1.037638534	0.2160398	0.1201111	0.168739105	0.6534299	2.104911	0.8429311	0.309171649	0.189626033	0.399795448	0.6100129	0.5429642	0.111347551	0.890208617	0.1403847	0.248930317	0.1568644	0.2682615	0.127377432	0.808218	1.688884	0.1455903	0.833595223	0.5691183	1.084650844	0	0.540437814	0.3985166	0.237771513	1.688619	0.8122511	0.03559737	0.144164486	0.510147912	0.098305863	0.4425739	0.066219298	0.429545537	0.06244885	0.931163432
ADIRF-AS1	1.105585724	1.375822548	2.274242	1.752195067	2.104358278	1.611651	0.911724507	0.708173718	0.806508175	2.273750143	0.8201255	7.688986	1.504904887	4.628725	2.32463	0.5746574	1.199296466	0.431833866	1.556254428	2.721333	0.8106742	1.953626497	3.003082353	0.9204014	0.78313058	2.111501	1.836621	0.941052115	1.610438	1.738404	0.6178505	0.807010339	1.395468	2.517265528	0.708591281	1.505102389	1.085193	0.350801032	3.674025	3.528866	2.362779	0.141000721	2.272535784	0.504779569	3.215975	0.238207452	2.40251066	4.57622	3.526041104
AC015911.3	0.014478079	0.607872765	0.4986185	1.061219487	0.189241411	1.065624	0.457781365	0.477619132	0.970300203	3.052260914	0.8486369	0.03145431	1.5529222	0.1166714	2.081358	0.1241685	0.052048836	1.042831503	1.484795515	2.316348	0.2985984	0.419894371	1.531963699	0.3492531	1.716645095	0.6778056	0.1317215	0.650465083	0.9433698	0.7862747	0.09804011	0.954279276	0.4859962	2.223862968	0.4163771	0.467042667	0.563556	0	0.5596721	1.531509	0.1118655	0.210339939	0.957437003	0.4633923	1.127026	0.390179081	0.652430256	0.0490617	0.358310238
CPNE8-AS1	1.729277195	0.808004438	2.768527	2.141101104	2.61813076	1.574638	2.407352771	1.779023001	1.351171788	2.417379399	1.095806	0.5584634	2.139714512	0.7155995	2.761195	7.148188	1.232152301	1.472801241	3.779193263	6.575034	1.032768	3.275734886	1.316978465	1.750494	1.753659919	1.442123	4.464756	2.745879656	1.874047	3.886622	1.8198	1.90268902	1.349221	1.979238832	1.022701729	2.295781891	1.212824	4.26419509	2.342016	1.441977	0.09027926	0.914046695	1.904756955	1.714044949	0.5418585	1.343521582	3.268139234	0.3959447	0.698824175
AP001318.2	1.152975303	1.713362124	3.068954	2.353217456	1.423114319	2.47151	2.96988566	1.661269968	1.129914723	2.917142708	0.3272736	2.101563	2.044950867	2.330683	2.001171	1.675979	1.756337921	1.608655818	1.965579093	2.659337	2.552565	1.534967597	2.382448696	2.009688	2.287731611	2.328775	2.702447	2.138651554	2.399727	1.724585	2.381954	2.475075419	2.387763	2.272303352	2.810048948	2.378313024	3.380739	1.800972056	3.049674	1.860455	2.415867	1.244830706	2.133816878	1.798223656	1.585948	0.877747854	2.854440493	1.622429	1.874079325
AC004148.2	0.114166154	0.344619908	4.753147	2.424119127	1.06589534	2.228944	0.769834367	2.003833493	1.333551666	4.302089653	0.6373222	2.363187	1.211274625	2.892909	4.696406	1.813193	0.554838447	0.620002763	2.264100996	2.682665	1.588409	0.582500524	3.180541408	0.7488995	1.047128616	1.741109	2.38897	0.642977789	2.519369	3.186177	0.5225518	2.991934616	2.827384	2.567599434	0.317229019	1.636818264	0.8137992	0.596216538	5.984243	3.142163	1.151643	0.099233965	2.750709822	0.270670838	2.389853	0.216511137	2.76946788	1.149874	1.765898176
AL035446.1	0.271344134	0.837689873	0.8597372	0.639291872	0.101334568	0.9845167	0.498170962	0.240999363	0.53485578	1.030393868	0.5907541	0	0.177466073	0	0.8015388	11.2478	0.585290889	0.767817992	0.642175951	0.09979853	0.1865416	0.655795292	1.029873955	0	0.52942722	1.270324	0.938101	0.562653954	0.5440115	0.7368071	0.2449921	0.66629784	0.5100707	1.207523044	1.526795959	0.477446387	0.1955928	0.150041248	0.1165469	0.2391927	0.1048276	0.54583375	0.542493567	0.1809327	0.3370596	0.633761078	0.295150568	0.09195007	0.391728798
AC106782.2	7.112443981	2.708339183	3.430998	2.805816795	3.794530106	3.403983	8.985909388	2.625553401	2.344738726	2.871871897	2.261916	4.18607	3.241618183	3.474879	5.221961	10.87488	5.271256398	5.10002273	4.349900507	4.192745	3.322208	2.620371561	3.819367598	2.186742	2.826786651	2.003974	3.855482	4.510684821	2.142662	8.895302	5.551867	2.64231919	3.111218	3.059487692	1.921218248	2.452808619	2.947496	7.376977613	1.951455	2.79624	2.202013	1.883273167	3.773140357	2.296933329	2.2267	1.78097871	3.658353887	1.21769	4.612657369
AL031600.1	0.043129436	0.159778321	0.7723864	1.326624097	0.60400736	0.4247486	0.241947944	0.848209037	1.416898645	2.033111095	0.5056089	0	0.394908713	0.7646276	1.52883	0.43154	0.103367163	0.110947863	0.467830813	2.458721	0.5294695	0.26059234	1.438538453	0.02737912	1.035705395	0.4588971	0.4316304	0.248423237	0.648519	1.500517	0.1947042	2.926357967	1.042385	1.362102395	0.0808934	0.948610585	0.2798006	0	1.481986	1.5968	2.249379	0.024099677	1.52557098	0.143793883	3.285917	0.038744098	1.977064971	2.484588	1.134099051
SRP14-AS1	1.187284757	0.968976483	2.467522	1.156116901	1.02027179	2.555306	1.780866839	0.89135474	1.241680564	1.710680876	1.286594	4.922341	1.429432275	1.324252	1.092204	0.728162	1.378459156	0.692218994	0.753515782	1.866069	1.182175	1.112046455	1.705744384	1.757772	0.63509216	2.010742	2.676182	0.520592813	2.841606	1.171331	2.768044	1.072513548	2.250604	1.102838587	0.996567754	1.69272457	1.066085	0.507342014	2.417452	2.737829	4.253505	0.610627184	1.680619855	1.610760617	1.187346	0.922632688	1.56404153	1.301668	0.241473197
LINC00342	0.380306734	0.597185207	3.919576	4.449321656	3.410403663	3.348668	0.967354895	2.239929036	2.165614301	6.535323527	0.4639209	1.254652	2.333766979	3.00416	6.851412	5.301825	0.984613683	0.682405639	4.565078717	4.636572	2.798948	0.612760292	5.362260938	1.979077	1.712370539	4.306235	2.52881	1.097977568	5.271384	3.896469	1.033297	3.428402573	3.511447	4.246223435	0.757332785	3.111790566	1.671892	0.778861941	8.537126	7.15188	0.5713664	0.230870858	6.079836383	0.381949068	2.752816	0.489258934	3.34148581	1.972888	2.880732882
NDUFV2-AS1	0.686697723	0.498191483	1.537221	0.921288635	0.993743952	0.9788202	0.919285452	1.219806832	0.78958458	1.337541953	0.8768966	1.65972	1.044199466	1.715461	1.436837	1.7668	0.853753574	0.298094904	1.5913138	1.483806	0.8598703	0.94391932	1.451251409	0.5340076	0.914695298	1.041171	1.280752	0.444975979	0.9895349	1.777251	0.9009489	0.987324685	0.9220352	1.28151076	0.601051519	0.566384113	0.5197414	0.980926092	1.51161	1.664661	0.9782565	0.508415677	0.950471111	0.744073093	0.8601139	0.539765894	1.227124409	0.9453456	1.212643702
AP000695.2	0.10434541	0.025770697	0.3593609	0.423390669	2.182220138	0.4975833	0.383143372	1.919723886	2.509281795	1.420991625	0.978598	0.5213992	0.791637283	0.9585874	2.54805	5.309732	2.350769347	0.791845634	0.987795266	0.9210608	0.6661068	0.907870087	1.02009818	0.3179511	2.114217163	0.6883456	1.120214	1.117904566	0.4183994	2.408383	0.2708587	1.308095497	1.345013	1.003601838	1.030738483	2.157324072	1.158314	0.86547562	0.4780599	0.1287742	0.06046718	0.851262794	0.240710709	0.500959333	1.175188	1.106081515	0.178357419	0.0176797	1.667792721
AC083799.1	6.402588466	6.488580063	6.047531	6.948259622	12.40936439	4.592886	5.924219886	8.997750947	10.77434643	5.90756548	4.388559	4.710006	8.251236297	5.007127	6.65013	8.57254	7.138297721	5.107868918	7.832076695	12.34546	4.908357	8.194054075	5.546195336	5.539308	8.007866406	5.461379	9.167727	5.508444036	4.26526	4.40141	4.847814	7.558915853	5.966986	5.836561135	9.846771328	4.060261789	5.783571	10.35713301	7.000753	6.048789	2.113428	7.185411467	4.819433978	9.168993216	10.90629	6.94072846	5.436284254	5.675846	3.273272308
LINC02446	0.240739766	0.402206949	0.2731143	0.166819826	0.317312622	0.2642445	0.563311981	0.125775013	0.8932338	2.781473992	0.9486409	0.0153829	1.833829715	0.1597646	0.4462023	1.740791	0.35636663	0.29142987	2.234298816	0.7291731	0.06953862	0.376477873	2.149921206	0.2517113	1.806592972	0.1808097	1.288382	0.766734852	0.3726369	0.2162991	0	0.494148004	0.1521146	0.609864656	1.876950546	0.186880657	0.3674801	0.261016457	0.06082458	0.6491271	0	0.569729697	0.130671527	0.415478177	2.955251	0.25442553	0.264061634	0	0.262850281
AL117379.1	0.217876914	0.269050644	1.725824	0.998126305	2.813942706	0.6587682	0.351859303	0.737186488	0.73963365	1.997073675	0.4256973	0.6508533	0.97373039	1.463132	2.467129	4.567641	0.435149799	0.303590718	1.897833876	2.804678	0.6241014	0.241346229	1.482647868	0.5532443	1.117265283	1.120468	3.667149	0.39740379	0.9327849	1.109292	0.1434398	1.407912252	1.38959	1.563847922	0.385946354	0.585700479	0.4973315	0.334656255	3.249368	1.952618	0.9469321	0.202907179	2.150064552	0.387415128	1.984718	0.228344095	1.664589414	1.045949	0.954854444
AC008736.1	0.822344703	0.801704604	0.9539767	0.878088395	1.414313007	0.6281494	0.331090736	2.059344407	0.966883653	1.445191205	1.775862	4.489964	1.2172048	0.6626854	1.406362	3.031417	0.648319573	1.224723768	1.920592248	1.989821	0.7651207	0.862982731	1.095147657	1.071546	1.331670064	0.3684103	0.9450551	1.04705146	0.9762038	0.4039953	0.5128982	1.510283337	0.929827	1.1494374	1.623564717	0.60290215	1.372731	3.709558533	1.27032	0.6867526	3.218742	1.886393752	0.832034081	0.779221075	1.845876	1.166415634	0.941571883	3.593338	0.781043774
DANCR	3.485839927	1.99285871	9.196481	4.513326006	8.83938998	3.016924	4.224824054	5.091768851	3.053804135	9.847464789	3.378365	12.49336	4.798900071	20.01888	9.841494	9.53462	3.64216573	4.891781101	6.789921653	5.490338	4.902725	5.824495393	9.261982017	4.323265	3.74621667	6.502079	8.95631	6.240369966	6.086784	10.21588	5.913342	5.325440931	4.557678	4.803260225	4.210705026	3.115677216	6.196431	3.857012197	6.261551	2.873641	10.25592	5.200151367	4.525333229	2.424799073	6.174342	2.222910846	5.55041761	8.102814	5.719105754
AC132938.3	1.725177439	2.563110568	2.339439	1.517149899	1.409350506	1.11776	1.594656903	0.581433614	1.487743578	1.341288569	0.3611492	1.874014	1.02253149	0.8254503	0.6900968	2.851247	1.905832064	0.762766557	1.063251849	1.933268	1.350147	1.172665529	1.27112234	0.9240453	1.051888292	0.5162592	1.37337	0.931587138	1.148419	1.784152	1.338591	0.905777466	0.7600724	0.967402269	1.348223332	0.711457939	1.360142	0.248423558	0.3859338	1.853429	0.2603448	1.476105232	1.160760528	2.552341415	0.6250386	1.791914545	1.633591819	0.5023983	0.972879087
AC018690.1	0.314169693	0.290970106	1.514781	1.105144335	0.953289571	0.6513717	0.260359318	0.871986514	0.90310313	1.131310487	1.479789	0.6612188	0.590740898	0.4114065	0.8507067	1.010406	0.352950975	0.656648294	0.619607467	0.8305119	0.4821048	1.162674768	1.084014875	0.772826	0.29470451	0.7103375	0.7145784	0.497640158	0.6397132	0.9330731	0.4432165	0.964322434	0.4745683	0.98656487	0.417389268	1.065292718	0.4812332	0.434304699	1.967892	1.419337	0.4172171	0.394988321	0.694549088	0.340419383	0.92686	1.305292384	0.640750195	0.5323116	0.526447032
AC139887.1	1.633188082	0.636878623	0.8288923	1.743895834	0.642021809	0.7574189	0.789061	0.436254591	0.960122229	2.363669367	0.8637276	1.027104	0.674619281	1.593177	2.539141	0.4914642	0.103005739	0.4975197	0.508576409	0.9484349	1.181865	0.415489884	2.02668457	0.5456678	0.387031518	1.006044	0	0.445598323	0.9693772	2.334081	0.6305762	0.833178842	1.269572	1.480734326	0.268701853	0.945293765	0.4956841	0	1.476804	2.879345	0.8301904	0.384246602	0.660972528	0.515847984	1.174523	0.154434518	1.402481196	1.092309	0.753422446
AC008966.1	0.969804662	1.668067664	0.9118631	1.057813883	1.063537066	1.551915	2.080391469	1.015650952	1.370496768	1.179191704	2.410451	5.087606	1.062162782	0.8621484	2.417616	1.496242	0.797826857	1.504778153	0.660321342	1.500352	0.8315025	0.520858327	0.385081521	0.7817708	0.808638174	1.457724	2.576957	1.706840305	1.924085	1.743847	1.885016	0.820657682	1.348671	1.452957036	1.328130836	0.677154707	1.35929	0.815737718	0.7548545	1.282339	2.207828	0.774147429	0.763491561	1.508890346	1.644479	3.235872152	0.992697577	2.380007	1.162755426
TMEM246-AS1	2.215398644	0.511847994	0.3544134	0.916690031	1.014170497	0.3111531	0.801804233	0.036270004	0	0	1.436198	0.01552599	0.149566755	0.02303582	0.6192354	0	0.205532382	0.827271129	0.169131224	0.4993988	0.1263339	0.259077268	0.082193957	1.197677	0.064355241	0.1216611	0.07802199	0.708006225	0.01790968	0.2183112	4.11341	0.443328649	1.823164	1.497808685	0.393179548	0.838307028	1.071485	1.607011553	0.306952	3.956192	0	0.319460838	0.197830615	1.067418774	0.1183628	0.770376838	1.354799941	0.04843417	1.046442968
HCG18	1.967691425	1.259640486	1.612038	2.55470243	1.621072777	1.559161	1.64125343	1.07910949	1.817433638	2.153308794	2.174213	1.808391	1.348147964	1.985636	1.647042	0.5907952	1.501768614	1.449464715	1.69823887	2.132457	1.882169	1.306294464	2.022380017	2.328917	1.374557906	1.791044	1.208468	0.893274128	1.887941	1.236543	1.34361	1.88216126	1.386239	1.393326175	1.247867004	1.875138268	1.79397	1.139485553	2.278534	2.073975	0.9758048	1.119237634	2.405421407	1.133035458	1.819647	1.45820671	2.113429057	1.084879	1.538184688
AC253576.2	0.105964562	0.18319411	0.5255096	0.721224106	0.751885023	0.2636371	0.064848117	0.295788135	0.445590195	1.581795485	0.1774613	0.5294899	0.831642734	0.546505	0.7512354	0.727028	0.177773698	0.109034969	1.880855857	0.5456226	0.2081363	0.307319242	0.731242793	0.6995837	0.699770779	0.4960836	1.812442	0.170898054	0.4248918	0.2877359	0.1674288	0.273895573	0.5122064	1.15607907	0.105998248	0.310751743	0.2138706	0.039062463	0.5461628	1.307724	0.2456219	0.094736662	0.358520616	0.226103484	1.246074	0.228456579	0.164659122	0.3231728	0.174830685
AC108062.1	0.194693342	0.217304357	1.567974	1.867148983	4.621217441	1.513725	1.779586655	1.700701915	2.548604898	0.980533831	3.091275	0.9679744	1.307627107	1.991339	3.421201	8.73408	1.337035202	1.155777311	1.188847057	2.313453	0.7648359	0.203600168	1.472731449	0.2899702	1.635246477	0.8445495	1.526059	0.590903764	0.877318	8.762446	0.5197499	2.153288074	2.362803	3.294742874	0.294941821	1.152895594	0.3670448	0.655602103	1.940507	1.300384	0.781082	0.477001836	0.783100441	0.669081739	0.5550036	0.181624024	1.093781949	1.287791	3.258571317
INE1	0.390218706	0.481871127	2.687791	2.928340122	0.971525065	2.049581	0.663349341	2.277525954	1.19649219	2.316384069	0.3703213	2.938931	1.173980325	1.86578	3.611759	0.8924365	0.561136026	0.501906999	0.949163238	1.387358	1.27745	0.754476869	2.273945842	0.8587483	1.112766809	1.079501	0.7100414	0.629338867	1.515785	1.589398	0.9835653	1.496136454	1.11776	1.325740354	0.357814192	2.47943719	1.012612	0.431547209	4.115647	3.256362	1.658272	0.377944145	1.120226033	0.537743472	3.403838	0.327172385	1.47548513	1.851261	2.199721532
AL158163.1	0.096903918	0.211713543	1.376006	0.731754644	0.695945411	0.6181908	0.136853515	0.170242468	0.499566327	0.702773392	0.9237887	0.1943338	0.321763532	0.7328437	0.7486538	0.2983357	0.151853822	0.210928775	0.470435748	0.8635992	0.6588668	0.333286382	1.071661663	0.2271355	0.190190746	0.5234599	0.8409405	0.29196133	0.8126152	0.8728918	0.2019067	0.857397786	0.4103588	0.428027105	0.111847757	0.666731151	0.2794047	0.439659982	1.451429	0.5650982	0.2159804	0.074973526	0.940032003	0.139172248	0.5555658	0.107139532	0.59073582	0.2525978	0.407390484
AC064807.1	1.764529114	1.477269149	1.054713	1.589311739	1.038716306	1.370357	1.720447357	0.774113074	2.004342755	1.308001116	1.512609	2.534023	1.134487493	1.233958	0.8834479	1.72706	0.931813475	1.269421716	0.613426468	0.9349738	1.122012	0.917969804	0.832418803	1.131537	0.493755537	1.260125	2.318259	1.006023444	1.45404	0.497412	0.8775902	0.997219795	1.78296	0.944523558	0.972295366	1.412068019	0.6812339	0.705595436	0.9334526	1.718905	2.888497	0.588243217	1.186662796	1.49965474	0.480478	1.214358817	1.171122984	1.206023	0.949870852
AC073508.3	3.153099145	3.615561587	3.245806	2.27896965	1.358697316	3.484196	3.295570015	2.121245678	2.777480812	2.69959137	2.582255	2.869956	4.487002658	2.862026	4.486471	11.3913	3.653909009	1.615546312	2.391754687	2.708064	2.866971	1.30847105	3.078537311	2.518532	2.483202219	2.046118	3.546454	2.564589145	3.245451	2.572691	4.086525	4.42209132	2.919388	3.705662002	3.086946868	3.416736222	3.858843	4.694102302	3.571805	3.161288	1.907507	1.810278083	3.796749175	2.737859843	1.255363	3.392770719	3.47281058	0.4843417	2.197396245
ALOX12-AS1	1.283828035	1.023882527	1.431706	1.775424349	0.606448173	1.509132	1.301665854	1.115046123	1.205046532	1.93125541	1.004639	1.282523	0.914626047	2.198464	1.279173	0.7209262	1.048532465	0.589744624	1.130345453	2.663057	1.144523	1.117379774	1.691912917	0.9944825	0.785652727	1.471694	2.044045	1.166438605	1.393247	1.925916	1.129823	1.925868159	1.616069	1.524844897	0.735760299	1.361434588	1.079658	0.507071324	1.816204	2.061325	0.4575983	0.678941172	1.93327787	0.937587964	0.9017942	0.686482313	1.597147421	0.504968	1.205663274
LINC00886	0.910152972	1.465470708	1.103176	1.494385173	2.155904866	0.7668146	1.295718081	0.293804113	1.212927522	0.345323902	0.7109594	8.353081	0.88763682	1.466891	0.7853487	5.194643	0.64361069	0.74045071	0.862619396	0.8279988	0.6474988	0.68011737	0.17754927	1.110638	1.168115534	0.4995999	2.311536	0.855831701	0.2377648	0.4148154	1.422839	0.727378354	0.941383	1.643581525	0.6514649	0.353681341	0.8299336	0.60464032	0.7919821	0.8901949	4.758629	1.725188828	1.884446168	1.213782898	2.410302	1.328977311	1.649176139	5.280237	1.200531485
AC129507.2	3.385199446	0.66965914	2.467522	3.333918506	2.239995208	2.572341	3.821530724	1.125921776	0.259133335	1.484741892	1.458599	7.140296	2.020550885	3.363599	2.815459	2.207975	0.767998673	0.78204894	1.588054767	2.870875	1.129724	2.045371158	3.458739306	1.752557	1.23318866	2.902463	6.040098	1.306214693	1.441394	0.7808874	2.244109	1.083132494	2.956676	2.854405753	1.047937226	1.662604915	2.582295	1.393297472	1.693981	2.028021	4.094792	1.450813459	1.794346011	1.840869277	0.734862	0.29524246	2.196041985	1.336472	1.084511203
TRAPPC12-AS1	0.988224576	0.685392688	1.417307	1.222610501	1.440836939	0.3227715	0.276152039	1.425634842	0.925041318	1.453555014	0.4534253	1.970501	0.460395464	1.570901	2.452638	0.2709007	0.340667659	0.626830987	1.788792428	1.17005	0.8641782	0.621633268	0.934186828	0.7046807	0.528261081	1.353948	0.5172823	1.076044703	1.390959	1.1717	0.4583483	1.767048753	0.6180073	0.932797395	0.761716486	0.893240143	0.5659697	0.57389125	2.131986	1.551328	1.176713	2.178525892	0.957682223	0.324961505	1.188321	0.535078185	0.715215395	1.169781	0.711934426
AC084824.5	0.357149324	0.330775943	1.394007	2.064670238	1.945108446	1.943765	0.758916619	1.623807193	2.190189093	2.922904873	0.8473453	1.066895	1.712955817	1.103265	3.633902	3.488444	0.962966486	0.382810423	2.171814188	2.079821	0.6430555	0.359655287	1.643083079	1.360338	1.340084917	1.900034	2.870252	1.474298677	1.939276	3.636758	1.04129	1.615519652	1.878228	1.495374355	1.190876202	1.178298378	1.115589	0.493719264	2.769752	1.469211	0.5174117	0.498915837	1.510474267	0.555678054	1.05982	0.74861478	1.341194401	0.7564174	1.043480967
AC245884.8	0.041904168	0.224234348	1.654824	1.572318986	2.164817286	1.071525	0.24219789	2.339415246	0.624079449	2.21312614	0.2339262	1.623525	1.900177641	0.8104421	5.859067	2.395888	0.06695373	0.089829946	2.479309993	0.9760976	0.5350049	0.320706254	0.706868033	0.3014815	0.838568289	1.248409	3.151615	0.466640466	1.365206	3.579532	0.2837593	1.570542117	2.156829	1.864799792	0.069862482	0.819254596	0.6242521	0.978337138	2.559793	2.14246	0.7284921	0.078050091	2.083715896	0.167650595	1.619418	0.100382436	1.692995158	1.325335	1.82926538
AC079015.1	0.206239753	0.993252818	0.4261683	1.133777699	0.154042145	0.4062193	0.378643366	0.18317569	1.029866599	3.375726266	1.312499	0.04480655	0.350703927	0.1329584	2.071359	0.05895921	0.296573571	0.530539277	0.650795762	4.475361	0.4050975	0.373836326	1.019977363	0.6284335	0.680984986	0.7460927	0.3002188	0.64148215	0.904499	0.6650271	0.1629341	1.465984696	0.221536	1.65795868	0.41261063	0.21168659	0.2081291	0.152055225	0.8563067	1.199897	0.517894	0.299628538	0.634356185	0.605092378	0.6490094	0.407593114	0.544811727	0.314497	0.467877421
AL445673.1	1.68422521	0.802732431	1.099022	0.696151966	0.331042495	1.960378	1.416474086	0.224943774	1.514310427	1.160730493	0.6432971	0	0.463800755	0.04762213	0.2327545	0	0.283265783	1.444189129	0.05827438	1.086748	0.493323	0.856947886	0.10195212	1.68816	0.31043153	0.3772663	0.5914167	0.510581412	0.9256206	0	1.600693	0.496435727	1.34892	0.169667475	0.184732524	1.083149105	0.2129893	0.381234613	0.5922599	1.093962	0	0.330211924	0.318093029	0.236430326	0	1.539519097	0.826462133	0.05006416	0.487508642
AC135050.5	0.63383591	0.419307749	1.777506	2.814807213	0.549502091	1.806942	1.916383263	0.45955364	1.100640605	1.659937235	0.3032856	4.967174	1.036362646	1.64178	1.471112	0.1941419	0.976562698	0.553206885	1.473279357	1.706775	1.578463	0.957424894	1.744388884	0.8622154	0.645527707	1.300631	1.070946	0.547629124	1.361532	1.190951	0.9197354	2.662285148	1.003032	1.039877268	0.367968136	2.389869761	0.3263482	0.125172533	1.879775	3.272579	3.104576	0.354172053	1.183664248	0.271698938	2.38077	0.813412008	1.723614091	3.873841	1.937465283
LINC01948	0.487091182	0.796098278	0.9078344	0.600050179	0.802527261	0.4158378	0.423754981	0.072709099	0.263562965	0.562778421	1.487531	2.20983	0.318570216	0.8081331	0.1410634	0.2047767	0.360520087	0.423813078	0.254288204	1.26458	0.3236058	0.484738198	0.477836199	0.3274007	0.150512257	0.8840989	0.6777668	0.973714855	0.8257658	0.7537137	0.3072038	0.629512903	0.846381	0.185091791	0.465749878	0.588182787	0.1445745	0.184841025	0.3281786	0.8840094	1.328305	0.224143851	0.484713187	0.267476733	4.448951	0.231651776	0.445232126	2.087524	0.960244294
AL138756.1	1.164120198	1.079726124	2.409008	0.47574543	0.887526116	1.127744	0.254064444	0.445050047	0.671356815	1.005134362	1.200396	6.529842	0.887704672	0.8684638	0.8809635	0.5667692	0.548256353	0.611348878	1.944985764	1.117131	0.9336006	0.463796168	1.069949132	0.6357323	0.911743603	0.4813864	0.3191222	0.696879576	0.554178	0.3839156	0.2467018	1.711450875	0.4061264	0.492582992	1.245852032	0.741665968	0.6815656	0.67462715	0.7314546	1.035146	5.616729	1.357774621	1.250872742	0.413541215	6.12941	0.936155476	0.327820105	3.303158	0.875418744
LINC01117	3.147708406	3.648157375	3.391462	2.83108439	1.543286329	3.044336	5.811281869	1.204849054	2.264605389	0.875003702	2.768294	0.01910208	2.300204033	2.380698	0.2077809	0.7037992	1.875470732	1.085670075	0.416174114	0.2910433	2.003349	1.551251396	1.698910294	1.227948	1.451598898	2.207827	3.615726	1.114172886	1.961097	1.044535	2.460961	0.659073468	1.086128	2.069991739	0.725610325	2.062786966	1.419685	0.097237032	1.812729	3.007258	0.6793547	0.137564681	1.649689089	2.509295821	0.6698758	1.326943795	2.240683221	0.1191799	3.264006356
AC002553.1	0.459796356	0.454232634	1.625745	1.765359599	0.572376051	1.54117	0.547139139	1.477934819	1.047303637	2.207607122	0.6416929	1.714828	2.064935034	1.630316	3.984108	0.4819658	0.293861759	0.256272963	1.632263935	1.46562	0.5870378	1.129775019	2.379730286	0.8561949	0.920124806	0.7175273	1.282855	0.512024452	2.419817	3.407446	0.3978448	1.782711836	2.119646	1.870150222	0.459942523	1.213559177	0.928017	0.932238827	3.467052	2.026577	0.799343	0.291179392	1.390679606	0.654064942	1.548457	0.192754304	1.238433698	1.064706	1.027293771
AC092747.4	2.873171318	2.862873787	3.876139	3.777982512	4.328989877	3.622118	3.125904558	1.961035886	2.022335401	2.681135668	3.672428	2.023301	3.429949058	3.214865	3.147752	1.699394	2.493225964	2.140858547	2.956994233	4.469859	3.016354	3.456034141	3.038658928	3.1447	2.230474492	3.724686	3.557456	3.150076058	3.16985	3.923319	3.026494	2.953539153	2.359043	3.963344689	2.477659213	1.646433202	3.208962	2.544412546	4.709346	4.762698	2.640996	1.616530206	4.357730435	3.082953204	3.292788	1.518951859	6.784203581	2.260608	1.82534133
FGD5-AS1	15.5211753	17.93605853	21.90312	27.17638343	11.06683685	14.96761	17.07721838	10.06709972	25.90530346	19.80014839	32.64955	65.33311	22.62448589	30.32046	12.04898	5.86917	19.38617797	14.77475889	26.43437641	21.44573	24.49672	17.6589274	19.11891359	22.83582	16.66873064	21.26318	18.56957	15.17294182	16.87622	13.57927	16.53041	19.45880985	19.20317	14.19611829	23.93378881	18.26246388	18.28711	10.24409472	19.77311	20.26865	26.66799	12.92294115	27.07176526	23.1846407	43.17679	18.78722543	22.11573224	45.33083	21.14596049
AC011445.2	0.994719361	0.350958162	0.2936373	0.185998213	4.378180514	0.441935	0.579759655	1.532564901	0.280103663	2.046821863	0.951931	0.5402686	0.557633278	1.946727	0.699609	10.15598	0.085143472	0.091387691	0.840767936	1.306611	0.4884586	0.257579711	0.73546963	0.1804173	1.173026161	1.511973	3.749265	1.22775646	0.7122463	0.8440806	0.4811333	0.550957569	0.9540133	0.917969691	0.266527387	0.729278658	0	1.309608581	1.322437	0.5010603	0.1372454	0.158807122	0.546353015	0.473771752	1.412143	0.255307931	1.545701819	0.6019275	0.366335973
LINC00662	0.874240929	0.66758346	0.8681451	0.907752149	0.637403092	1.063206	1.170547348	0.601659111	1.055463077	1.009253073	1.319252	1.57047	1.068797117	1.272094	1.049414	0.8831287	0.838478107	0.72116808	1.236781819	0.7782855	1.04518	0.69247879	0.936213756	0.8785539	0.765017062	0.9038969	1.422135	0.800710735	1.033531	0.5531087	0.7949158	1.032047331	0.8233549	0.605327839	0.722327846	0.919525264	0.6613533	0.817081876	0.9199559	0.7461442	1.530584	0.654216295	0.997688114	0.848669399	1.380165	0.666020689	1.06327004	1.627821	0.844165504
MIR99AHG	0.486940188	0.598551715	0.6738771	0.874171322	0.271106338	1.01421	0.637914722	0.283410897	0.815997672	0.26616157	2.476396	3.394502	1.133641534	1.0944	0.7961787	0.3001209	0.374736489	0.1953634	0.696030976	0.1601981	0.432158	0.210538532	0.755294209	0.7855514	0.311777343	0.8936109	1.276216	0.133804556	1.791294	0.386663	0.4487255	0.505186274	0.3658987	0.256520696	0.572560045	0.789330886	1.101305	0.6422627	1.336763	0.976626	1.48855	0.409383578	0.408786826	0.488528153	0.6159683	0.321048679	1.016978784	1.858242	0.161233096
AC127024.5	0.266058209	0.82137124	2.272405	1.950163083	1.291686734	1.0205	0.651288444	1.35031183	1.503384667	2.996125116	1.737738	1.069344	1.287666167	3.344682	4.086807	2.586038	0.542006389	0.479093044	1.311804229	2.006015	0.9145382	0.385812035	1.989022604	1.992987	0.958363759	1.188961	1.742829	1.134035945	1.733595	1.399754	0.480439	1.616102452	1.428955	2.749935177	0.499017727	1.248387956	0.9589127	0.833670744	4.913889	3.61181	0.3597492	0.386533785	1.923115309	0.354816074	1.145711	0.573613922	1.322975459	0.3155559	1.234599807
AC055822.1	0.441955569	0.443429723	1.864542	0.867713012	11.34719444	0.9735811	1.211469685	2.488366779	0.290384621	4.448858266	1.341527	0.4500793	1.914958625	0.5787427	2.991811	4.737936	0.364107927	0.746093213	2.505929301	2.133446	1.030859	0.700964114	1.048388543	0.6663278	1.202261951	1.939742	6.634499	1.336461189	0.6922394	2.906455	0.280571	0.999564968	1.261013	1.467147063	1.036162651	1.255576707	0.7167926	5.753154642	0.8304947	2.142737	1.120477	0.555646491	0.509765779	0.663067521	0.869235	0.397018175	1.373516095	0.9360311	0.370287463
AC008443.4	6.221820484	1.499154618	2.090504	1.886963354	2.361345644	1.258514	6.60401122	1.444083485	1.030312719	0.89419238	1.863708	5.577218	2.084240432	2.934934	3.586144	15.11151	2.273120478	2.244639633	1.04749997	2.790662	1.291644	2.536753825	2.065334582	0.7706715	1.328595848	2.15285	9.940579	3.933367917	1.426141	2.489566	2.140845	0.915239529	3.395973	4.247970852	1.391499636	1.409252762	2.698214	1.864710161	2.462353	2.051151	0.9282417	0.932746768	0.894624957	1.787659749	2.324879	1.090574618	3.026204281	2.271224	0.938905532
AC099850.3	0.536094858	2.41160737	1.055021	1.102662304	1.215541291	2.024503	1.87473683	0.291515919	8.353080987	3.610197271	1.603233	1.039903	2.25398498	0.9874545	2.036058	1.204164	1.835491675	3.201416137	1.132810381	3.027999	2.068395	1.573295808	1.717623258	1.458514	2.758654557	1.14081	0.6967696	3.88190329	0.9596465	1.884625	0.9939923	4.008602502	2.570783	1.264313395	3.064373031	1.347558962	1.214503	0.141160302	0.3289454	2.362866	0.5177699	1.583371319	1.707821231	0.868138767	6.691	2.339129671	1.011550745	0.2595226	7.739389526
GS1-124K5.4	3.346125407	1.433566603	3.919696	2.979415822	4.632960154	1.510217	2.855718914	5.227582217	2.871581255	3.427737455	1.867944	5.63766	1.548292892	1.173974	6.58954	24.66286	1.718479081	1.288227964	2.962928485	4.479013	0.9612813	2.008008751	2.722750942	1.271608	1.810686342	1.1141	5.135966	2.700912636	2.538532	5.79468	5.060958	2.029870526	1.436497	4.051910659	2.22007442	2.303015698	3.248796	3.398434269	1.662088	1.565118	1.275111	1.017541929	1.260254287	1.123189993	1.376077	4.335034105	2.086901914	1.234174	2.159482724
AC093157.1	0.566985032	0.87118567	2.367055	1.523908247	0.840506016	1.144129	0.81227594	2.108768673	2.058893426	1.836242943	1.152498	1.231802	1.619165454	1.506737	1.679111	3.204641	0.81947594	0.551125696	1.425506246	0.9391955	0.9606516	0.988507491	1.23950803	1.06605	1.325174113	1.510482	3.425825	0.832655208	2.191035	1.821652	0.95741	1.107541114	1.865465	1.286127253	1.131083419	1.80870645	1.1793	1.18865424	2.460083	1.152218	1.655353	0.594939568	0.998440897	0.998557377	1.04301	1.189743947	1.36527923	0.8873344	0.923863208
LINC01273	0.384980871	0.458424378	0.4166979	0.953812984	1.103968709	0.9977317	1.02373947	1.604967954	1.21054495	1.206259519	0.4144733	2.195521	0.791331938	1.817099	0.9206041	2.908654	0.214192024	0.795808916	0.705028743	0.6826822	0.4186007	0.3821438	1.059511369	0.5760641	0.515897717	0.9362732	4.178046	0.601884487	0.6719136	1.446726	1.13278	0.746319481	0.6276852	1.164518597	0.223497425	0.483855063	1.050556	0.557535823	1.496076	1.115055	0.717084	0.445601415	0.465194536	0.751781439	1.184157	0.222323517	0.512763978	0.5591058	1.261851227
LINC00861	0.118108649	0.461414334	0.7898557	1.045606307	0.417022552	0.7279497	0.490628192	0.286092011	1.015889595	3.793287799	0.3416532	0.03499044	1.005603874	0.0934472	1.310973	0.3990356	0.154400636	0.502696161	2.202291041	1.026753	0.3711837	0.269879698	1.711598696	0.4253234	1.530929178	0.5437978	0.9964024	0.749566339	0.756124	0.5284457	0.07028434	1.135106707	1.043781	0.986466381	0.330272319	0.358960609	0.4117495	0.546219344	0.7932274	1.351589	0.09540518	0.167990413	1.221944671	0.32074778	0.5868511	0.100312288	0.43046106	0.1819243	0.341017575
MAGI2-AS3	2.265937089	1.677844177	1.737735	2.395680985	1.356405688	1.214507	1.407413318	1.098770516	1.285264191	0.834887233	3.42472	4.157894	1.88930152	2.472729	1.742866	0.2297304	3.067603948	0.873123891	2.039467959	0.303336	1.65424	0.706591926	2.697347608	1.482076	1.180704151	3.181607	0.9658395	1.207112549	1.151365	0.7913664	0.5393935	0.375796507	0.9256678	0.66483379	3.646430918	1.049632512	1.757589	0.557391943	4.717176	2.419679	7.726577	1.284466154	1.969248958	1.315630532	3.427216	1.33929599	1.66769592	1.323951	5.668687581
CKMT2-AS1	1.889355788	1.449893648	1.560774	2.195439774	1.341443739	1.446814	1.297630182	0.682630607	1.709252552	1.897971673	1.181918	1.980164	1.303991825	2.106556	0.9036917	1.673749	0.629544345	0.667572491	1.385621925	1.344389	0.7708116	0.940789338	1.565155789	1.671508	0.717230653	1.899153	2.291913	1.469240518	2.668838	1.278291	1.964462	1.087966247	1.568006	2.653172954	1.036785131	1.192601824	1.897995	0.629987815	2.048032	1.545527	0.3239966	0.686133448	1.854364895	0.654180717	1.750697	1.222474058	1.485154061	0.4665093	1.785105021
AC018926.2	0.271507594	0.091439401	0.1700109	0.516910697	0.783511555	0.0767618	0.151051838	0.469762098	0.810875731	1.680650738	0.578709	1.555093	0.322859964	0.3580266	0.4860738	1.481794	0.029577953	0.063494259	1.898481012	1.861002	0.2908893	0.119307336	0.227106195	0.09401264	0.740903709	0.1575731	3.548068	0.199037895	0.03092837	0.6283388	0.3899949	0.669889173	0.1657071	0.42519078	0.216040606	0.14476788	0.4981725	0.409449912	0.2120311	0.4786736	0.5244536	0.13791984	0.531432531	0.16458336	1.635213	0.044345655	0.920504009	0.9618753	0.254522584
DGCR9	1.430236389	1.445613382	3.498803	2.191813726	2.889231063	3.983667	2.658011969	0.710381441	2.75564785	4.1388333	3.443704	0.1935124	3.581860576	4.224665	9.462075	1.847926	2.811779437	1.728305839	7.990370664	2.910956	2.529351	2.7923845	6.644266811	3.269849	1.73408283	1.830458	4.806671	2.040465145	8.590863	2.790085	6.226907	1.427432582	6.451421	1.527077529	0.808264074	3.276339912	2.685622	1.144538249	3.789342	3.759871	0.07865324	0.824777775	7.358006399	0.94350222	0.6322484	10.71743578	2.768182347	0.09486278	4.744680378
AP002387.1	8.513940936	3.459905557	5.30404	1.821825145	3.510348654	3.878954	6.139590807	2.843995005	2.589173907	2.935054987	0.302728	8.541579	4.965396323	1.427543	0.8543461	2.480449	2.729349129	1.557756943	2.032061916	3.590105	2.911459	2.184376965	2.307716225	2.937619	4.449344685	3.615839	10.68978	3.91485795	2.265048	1.043042	8.996838	2.80340175	2.160139	3.036049756	3.503397981	2.464992505	3.075064	5.83064703	3.597357	3.664925	2.967931	3.171588409	0.778392354	2.12138269	2.694494	1.266590153	0.870756182	3.215886	1.901283702
AL450326.1	1.358577233	1.47794947	1.15858	1.926427546	1.026812511	1.173648	1.253730255	0.759283896	1.764038814	1.080090269	0.5146377	2.266386	0.888544605	1.355476	0.7962656	0.5086008	1.86060893	2.641945985	1.722467995	1.72507	1.604293	1.680820591	1.488143227	2.197174	1.043796844	1.204605	1.118315	1.434644193	1.438902	0.960697	2.208676	2.36198893	1.60701	0.859053215	2.062781698	1.446631142	1.189153	0.447162404	1.250425	2.623314	4.09262	1.717102005	1.591900153	1.186299531	1.500093	2.992981591	1.583327455	0.8769133	1.350912104
AP004609.3	2.120416139	1.587182208	0.8628324	2.083693358	0.64568515	0.7439865	1.47067084	0.48841295	0.445826708	0.657829426	1.05987	0.8788173	1.015569382	0.8727691	1.747389	3.077521	1.211848306	0.369237314	1.132329357	0.9118534	0.724058	0.741111336	0.975507901	0.7537978	0.969427671	1.59664	4.285688	1.029690582	0.8829359	0.7418667	1.568408	0.564945965	1.147601	1.077082271	0.823961966	0.574000035	1.711873	0.69748474	1.868214	1.058237	1.08383	0.211447805	0.9933533	1.000603928	0.8266547	0.715038374	1.824884541	0.4642893	0.766972194
AC008982.2	0.024932838	0.061577852	2.335598	0.848498948	0.605232527	0.5944758	0.356028876	0.379621135	0.884627592	0.750903946	0.3758003	0.7583487	0.260907524	0.3214735	0.3437025	0.07127726	0.268901392	0.160345542	0.049172702	0.5960583	0.6856254	0.361552049	1.577190337	0.3798645	0.187104486	0.5305706	0.09073551	0.287223621	0.6248408	0.5077692	0.1406965	0.741129198	0.368253	0.608462668	0.093527866	1.645156288	0.1078339	0	1.142301	1.494542	0.1444834	0	1.035300175	0.066501025	0.8258985	0.044795408	0.736123135	0.5491825	0.411366318
AC008763.1	0.247879143	0.306099631	1.004335	1.240539684	2.178152281	0.4988151	0.312317145	0.129504996	0.402379046	0.53460612	1.025612	4.213198	0.228874394	5.005577	0.6030082	2.167573	0.401881229	0.637654087	0.258812906	1.474781	0.4582455	0	1.32485349	0.2221509	0.415802544	1.148059	1.300058	0.503919021	0.3288753	0.1732218	0.8063595	1.206050258	1.292162	1.569876992	0.10939321	0.256563717	0.6096091	0.430011454	1.356949	1.61953	2.478557	0.097770933	0.650309152	0.077781744	3.344767	0.026197077	1.948563944	1.531738	0.857043662
AC138207.2	2.698219591	1.789387296	2.994265	1.929353416	0.979670473	1.50216	2.471785259	2.504252093	1.969834702	0.785144528	1.004171	1.981142	3.202613347	4.18765	1.820405	2.499775	1.706503617	0.803357239	1.133270873	0.9188767	1.791157	1.237813614	1.867740738	1.300508	1.349890416	2.020266	6.500775	0.978545189	0.8452496	1.399203	1.832772	0.548904543	1.610188	0.932481406	1.811880624	1.758400109	2.953451	0.782837162	2.325016	1.277347	1.351253	1.64730111	1.498473086	1.2660876	0.6413723	1.077274927	1.319950363	1.058267	1.056268724
AC107375.1	0.572997078	0.578310149	1.502802	2.66104167	1.111091978	1.188002	1.461093081	0.999660482	1.15841467	1.760328522	0.5720759	0.9815266	0.85040533	1.500684	1.88791	1.071044	0.838497189	0.297634675	1.782031068	1.631243	1.991242	0.732368431	2.008759897	1.266116	0.735955495	1.793833	1.353407	0.863190019	1.415274	2.000996	1.330682	1.388506918	1.213235	1.621385282	0.985151804	1.349144503	2.001622	0.294500504	5.024785	2.865488	1.415454	0.406378242	3.651969506	0.484941807	1.072215	0.445444249	3.921116025	1.624314	1.062423584
SBF2-AS1	2.407689647	1.076304054	2.627034	2.144100599	1.477441185	1.970483	3.587490647	1.376472637	2.132295296	2.274490851	3.866576	11.78109	2.102283535	2.983825	2.093796	3.242712	2.225954799	0.981917879	1.377602245	1.41526	1.936604	2.282034049	1.848485678	2.440783	1.280308436	2.137558	4.68472	1.780252012	2.071975	1.536894	2.542917	1.573814845	3.095877	1.761435932	1.263743258	1.672292887	1.310004	1.446990704	2.119618	2.822606	14.71652	1.146749541	1.478271625	1.813603507	6.759685	1.188334198	1.772207461	4.210375	2.715436618
AC025181.2	2.207022509	2.290089528	2.026903	1.624933267	2.518454626	1.620612	2.673165506	2.372474315	2.235590456	3.632517173	2.233091	5.111188	1.42340182	5.187368	3.32009	5.126364	1.744804197	1.813624043	3.44589053	5.721554	2.062158	1.148295921	1.956667124	1.14808	1.63322153	1.956893	2.984033	2.348250073	2.7463	3.043291	2.144902	1.802519745	1.234745	1.628130781	2.318876888	2.382171718	1.87813	4.011451922	1.821299	1.432114	1.924344	1.335999565	2.569221646	1.492085649	2.85576	2.615951273	2.786475821	3.817361	2.544527648
AC019257.1	2.170955564	0.679654053	5.728606	1.100605098	1.570118634	2.107894	3.149919297	2.327776364	20.39170924	3.643500293	0.6400966	0.1494666	3.219684846	0.566727	8.61076	22.90199	0.256489415	0.393285335	3.768989762	1.20894	1.18617	0.498820411	4.009102277	0.271748	2.248698048	1.56162	1.057114	1.408967612	3.390811	3.191399	0.7419466	5.077969421	1.621704	1.821604033	0.229399194	0.896696573	1.520807	0.789022882	12.52038	3.315318	0.0590633	0.973878749	5.266734336	0.978656872	0.1139463	0.769099264	2.637003556	0	4.098953256
AC079921.2	0.21612113	0.333603088	0.8931737	0.990082796	0.302667424	0.4760919	0.7439718	0.651265783	0.816507307	1.344236456	1.764472	0.3814958	0.918767211	0.6966437	0.6384125	0.07723009	0.615091414	0.277979261	1.118868099	0.5961591	1.989874	0.587621408	0.93213367	1.577759	0.527100067	0.574882	0.3932537	0.373453833	0.6431741	0.6877203	0.2744046	0.942682347	0.3627347	0.969528428	0.472915261	0.673409272	0.4284127	0.298763452	2.514083	1.90513	0.0521834	0.332098849	1.204858495	0.396302261	0.3803217	0.291219376	1.889056305	0.3204106	0.529295097
AL137145.2	0.123476528	0.098372913	0.8011116	1.19910384	1.056132117	0.5120107	0.353449553	0.298175631	0.685676098	0.406819864	0.7404379	0.0259605	0.46891068	1.05281	0.9334317	0.1821889	0.563227104	0.169064266	1.30401672	0.8350284	0.2699162	0.120331848	1.86451905	0.3287091	0.346731412	0.3051383	0.5073368	0.339549324	0.923341	0.9328572	0.4315544	0.422115148	0.6417795	0.291612536	0.268945652	0.27450073	0.4593832	0.234931727	1.51122	1.172726	0.1384906	0.454036045	0.545184535	0.196540051	0.2836718	0.057249867	0.476583046	0.08773396	0.817358947
AC090559.1	1.027085086	6.832568908	1.627889	4.741366849	1.175453675	1.877595	2.545759547	1.275152964	6.951587371	3.412874419	0.8507936	0.779787	1.877983293	1.156965	3.958291	0.3157205	1.270496664	4.815466205	2.221651841	7.798811	1.713712	3.496573226	2.66742654	3.000634	1.74042475	2.115132	0.8038204	2.913448797	4.082378	1.143317	1.620348	10.01970545	5.709079	4.02689669	5.592764711	2.607187582	0.8597647	0.651392013	1.438878	4.322489	1.941288	3.258328333	2.241961805	2.636350374	2.194976	2.817562725	1.321415347	3.461759	3.074852349
AC139100.2	0.315652745	0.298075871	0.9975685	0.802011933	2.32296486	0.9239245	0.246200805	1.861166208	0.268397417	0.607834699	0.06219186	1.190013	0.655766627	0.4189597	2.157374	4.564975	0.155753391	0.334351943	1.647879754	1.77557	0.5105942	0.493629598	1.324042841	0.6129284	0.195074798	0.7112211	1.148723	0.449188239	1.046986	1.638617	0.3981584	0.575925435	1.047109	1.759210797	0.023217139	0.46284172	0.3479897	1.129389032	1.27603	1.309417	1.649847	0.166003819	0.599667826	0.297145062	2.106572	0.266877777	0.952137644	3.838152	0.612699683
APTR	5.424291772	2.20339459	10.66784	3.446126893	6.782028442	4.332436	4.392100184	2.118051223	2.839739124	4.060210302	3.360086	4.875763	3.723970969	2.639311	2.896968	2.380431	1.648789607	3.71791657	5.153410219	8.363615	2.967352	3.512196305	2.973406178	2.76379	3.052929583	3.332925	8.737288	4.385070813	6.926078	14.01042	4.810686	2.885092274	5.063133	5.305009356	2.340167775	3.691931196	4.430176	1.388607551	3.247222	4.061538	3.806611	3.221504923	7.018803314	3.997655474	2.827191	3.846914014	5.878011972	3.500228	7.846372957
AL591895.1	10.80838537	13.47785235	29.14632	13.31490657	33.4390971	16.98995	8.898602672	8.425480197	10.21144196	35.4747701	2.36615	5.141423	12.70565288	19.29846	22.67618	14.43958	5.841135793	10.63090945	17.34567068	29.55456	11.96784	24.20139031	20.7185458	17.08599	7.792901856	21.72245	13.30409	14.32288455	13.58768	29.67276	15.98547	8.764658344	19.44487	32.09640576	7.861536738	7.561625754	12.57763	18.55466986	27.76328	21.91995	4.980665	7.026302457	32.91871113	9.279663832	4.124331	9.201723337	26.89432332	2.094639	8.268034491
AC007406.1	0.390218706	1.06011648	1.236384	2.809163489	0.29145752	0.970854	0	0.445602904	0.512782367	0.868644026	0.3267541	0.6358263	0.663554097	0.2515658	0.3073838	0	0	0.1505721	0.384795907	0.9328786	0.5748526	0.754476869	0.31416357	0.09908634	0.175700022	1.079501	0	0.179811105	6.209827	1.258273	0.7486841	0.907768186	0.9431103	4.033238259	0.146378533	0.114435563	2.362761	0.359622674	4.692954	2.407873	0.150752	0.08721788	12.18245811	0.62447629	3.199177	0.350541841	0.788272878	0.3305824	1.408358298
AC002401.2	1.858076282	1.129595573	0.3544134	1.01022983	1.28105747	0.7408406	2.099269264	0.217620023	0.751285793	1.497252357	0.1436198	0.06210397	0.860008843	0.2303582	1.182177	0	0.548086351	1.397169018	0.056377075	1.156502	1.066819	0.794503622	0.065755166	0.7258651	0.085806988	1.216611	0.4161173	0.954985141	0.5731098	0.485136	1.41953	1.256097838	0.8060303	0.779681233	0.142974381	0.502984217	0.741797	0	0.4501962	1.259934	0	2.970985795	0.659435383	1.143662973	0.04734511	1.181244484	1.199331096	0.09686833	1.974976869
AP001542.3	7.976899665	5.501285838	9.799983	5.037304548	4.268165858	11.65439	4.567669999	0.828635381	2.727865969	1.313292034	14.3747	13.98577	6.864603212	9.322732	3.490877	2.800507	10.28571919	1.740007755	3.128018342	3.345618	4.306486	6.877264251	4.855526147	10.95684	1.26023925	4.764867	3.437705	6.851673145	4.033247	6.76889	18.63729	3.61729258	7.735473	3.683104198	3.295600182	5.848265257	5.682731	2.493474859	4.574963	6.867236	15.18319	3.753513301	8.680688925	14.52618352	2.08606	4.441970431	8.626013377	9.326564	3.800162239
LINC02166	2.932323094	1.284209946	0.5636533	1.249619063	2.705885952	0.7952991	0.643384458	1.059929238	0.268837357	2.1207614	0.5139239	0.09259607	1.092708576	0.7693517	3.223053	1.072224	0.429023904	1.030614857	2.757081354	2.100544	1.02134	1.091885518	0.725495623	0.6926424	1.125844804	0.9069741	1.737189	3.142329986	1.281747	2.227858	1.481548	0.859295127	1.304788	2.178144448	0.511614291	1.049918511	0.9339623	1.822553746	1.440106	2.134023	0.2634502	1.200304314	1.022536419	1.045846213	0.3670724	1.470233743	1.351072632	0.2599726	1.828326445
LINC00894	0.034991935	0.079219522	0.4954327	1.11194456	1.063580253	0.4635087	0.152676308	0.25158981	0.462379988	0.735661673	0.6120632	1.207899	0.297513184	0.864745	0.9570802	0.2556422	0.19568321	0.060009757	0.471577334	1.572975	0.3207465	0.091617392	0.563437433	0.1703022	0.180896275	0.4012718	0.820652	0.208270058	0.3264134	1.672695	0.1535801	0.670812407	0.4541785	0.387903371	0.053476896	0.404768521	0.2438244	0.025082018	1.667175	0.7985624	0.4318356	0.006517547	0.917835046	0.044072836	1.033536	0.083824018	0.428952248	1.054016	0.982264763
TNRC6C-AS1	0.318326982	0.679293794	1.619452	2.156387735	0.771680461	0.9899866	0.800313952	1.077059268	1.199889771	3.060404905	0.9259269	0.07279793	0.898521773	1.116102	2.232582	0.7902838	0.478501672	1.102610548	2.896721211	2.192654	1.069524	0.664741341	1.650750427	0.8863073	1.621892415	1.140884	0.5690654	0.788103249	0.8712356	0.729798	0.4475057	1.526522943	0.8848354	1.932097042	0.712273553	1.121868856	1.453243	0.885250181	3.406177	1.826417	0.3182334	0.493052461	2.920171225	0.387283115	0.8278404	0.371246266	1.470934877	0.2412906	0.477984393
AC087482.1	45.67980911	22.3721133	23.93988	13.85384326	16.43971164	19.32083	24.02468321	7.39086196	18.57156276	7.231065076	5.293416	0.3946508	12.97362665	0.3903607	2.551815	13.01726	5.427539842	10.28043991	9.314714719	10.62294	11.48912	16.55133632	10.09811476	9.22528	7.143114704	20.71954	21.11026	13.11380988	17.31434	13.79077	15.30778	8.373378954	23.74036	19.71419046	1.89282586	9.677697149	12.34339	11.96427434	19.08969	27.37147	0.04678512	4.249615996	20.91525465	20.51081607	0.02005754	12.59774852	13.53027531	0.1025945	12.33805122
AC015922.2	4.675877179	15.79134733	10.88207	5.517500308	3.505679603	5.875485	9.393944274	2.921459962	7.866849944	4.592077293	8.779986	14.0065	7.413683546	8.221199	3.278687	0.3038013	10.95185516	7.927816312	6.078001058	3.126829	14.88984	3.210467586	4.359359051	7.600665	4.253257027	5.276655	2.964985	3.387003843	5.148905	2.164238	4.597573	5.997286932	2.473286	2.64427004	8.858643218	6.492651698	8.273067	2.024043465	9.838975	7.681601	0.4789744	10.45106465	11.65826012	6.613689813	6.042983	16.54719125	7.045702157	2.820906	6.684628579
AC022144.1	10.53368231	5.379877648	7.791363	4.633180173	9.602187884	5.476031	4.840350984	1.875480577	3.434992767	4.084987719	0.8859585	0.1098611	4.681060789	3.285083	6.863608	8.050992	4.763885047	1.350860451	4.725683407	8.183353	4.752357	3.685237493	5.556519601	3.605206	2.557102541	7.035938	10.6877	4.167378413	6.229169	8.581995	4.477889	3.2676782	3.54114	5.751512629	1.692617596	3.068575126	5.361074	3.842955207	12.11852	13.37284	0.1653025	1.956192157	9.045116215	2.033500323	0.521845	2.711596447	6.165337771	0.1845403	7.725469221
AL360219.1	1.276207081	0.787977786	1.387958	1.274799229	1.630489812	1.671142	1.370197	0.681796793	0.617860721	0.527720093	0.506201	0.07296368	2.591877446	0.6495346	0.5952411	1.152121	1.086626117	0.215984569	1.655884027	2.655704	0.6266836	2.962635862	2.047213429	1.492386	1.612983812	1.429352	1.099982	0.619021836	1.346651	0.5699686	4.434708	1.432339145	0.7665992	1.783826348	0.923864513	0.8371618	2.324027	0.619022635	2.30801	1.30262	0.0648728	4.278680406	1.549492976	2.149836407	0.2781202	1.387800897	2.244042902	0.1138071	0.72726699
AC025171.2	0.700367292	0.881287206	0.8304723	1.885638214	1.150510953	1.277463	0.533502236	0.883010443	1.415467951	2.455240093	1.046721	1.300085	1.258210776	1.407403	1.588741	1.660043	0.733038318	0.952139115	1.363784412	2.209082	0.7661937	0.664214445	1.53966207	1.063668	0.751778134	1.075338	1.105007	0.970221296	1.266401	1.880711	0.7804318	1.867586549	1.226077	1.495374355	0.676202312	1.42342901	0.9202242	0.424855348	1.827764	1.211317	0.3168076	0.366579296	2.058763766	0.656173022	0.9544147	0.732686806	1.294946318	0.7510527	3.007680433
RFX3-AS1	0.243949146	0.602493157	1.528531	1.534723412	0.161635772	0.6281494	0.377242778	0.149770502	0.496368079	0.71100316	1.291536	0.5470875	0.617609201	1.078053	0.8213464	0.0899864	0.273472983	0.283407153	0.931196241	1.273485	0.7960347	0.66566161	0.959385551	0.8892079	0.24802724	1.054993	0.7875459	0.290092179	1.498818	2.016638	1.198983	0.803450395	0.5917081	0.643910878	0.442790377	1.026952944	0.7601071	0.18856016	0.8337355	1.567738	0.5776255	0.096738141	1.004492054	0.377804157	0.3519057	0.508981368	1.137223183	0.2800003	0.981883602
AC093001.1	0	0	2.059014	0.029199357	2.707619198	0.02312606	0	2.037966095	0.674248321	0.116845465	0.1494411	0	0.671150277	0	1.493684	0	0.026732887	0.057386826	0.351973026	0.08204852	0.04381817	0.107831313	0.025657642	0	0	6.503679	0.0405922	0	0.02795341	0.03785998	0	0.057662226	0.02995359	0.288219159	0	0	0.03216099	0.123355146	1.596967	0	2.240761	0.274237707	0	0.416506418	0.6096435	0	0.034665078	0	0.023004038
SPART-AS1	0.10387512	0.448954578	0.9301272	0.249263803	1.745666341	0.3948368	0.176581726	1.339946761	0.227502036	0.816107975	0.3769177	0.2444797	0.430267743	0.8370763	1.022809	0.1979701	0.062238679	0.311747868	0.682877244	1.623694	0.3910617	0.54394063	0.915941677	0.1538629	0.441724704	0.6999796	1.260073	0.51853977	0.2820144	1.234022	0.3517016	1.364848645	0.2324568	0.248527005	0.324712943	0.710789903	0.6988447	0.893485066	0.8675356	0.9156701	0.1003244	0.174128654	0.505876721	0.277056382	0.4157701	0.466566254	0.591845183	0.2933337	0.285638866
LINC01126	0.343515738	0.147547417	1.049316	0.791735407	0.725102395	1.52507	1.00542159	0.312680045	0.628049363	0.635604547	0.7128639	0.28392	0.664236319	1.095251	0.2941248	0.08539414	0.384800905	0.105656607	0.692211835	1.112366	0.2420248	0.117314048	0.292023246	0.1611809	0.134496979	0.619762	0.4484131	0.49895943	0.4678714	0.1394103	0.2528434	0.540469515	0.4612417	0.63249066	0.093376343	1.062144172	0.3552754	0.013764416	0.9836387	0.4871335	0.1586743	0.01669115	0.769474823	0.189220868	0.2659208	0.120751655	0.615020829	0.4175461	0.469737974
AC008915.2	1.794347289	1.175727269	0.9416612	0.926666371	2.07413848	0.860464	1.855072572	1.42486728	1.716318737	1.630324935	0.9607933	2.068488	1.389099383	1.003328	2.307668	1.744771	1.023920009	1.067611511	2.022184648	2.379407	0.9470511	0.958783137	1.137166051	0.7748808	1.135856153	0.935111	3.553732	2.024883742	1.101259	1.367245	0.9505607	1.230490142	1.360345	1.401820646	1.266821168	1.789831292	0.9502662	3.104825747	1.013622	0.7747278	0.6130383	1.432339309	1.201434077	0.992991717	1.142254	1.469351651	1.100125695	1.137506	1.485279556
LINC00501	1.85039193	0.281915806	1.142114	0.857128129	1.032067316	0.7847262	0.533111105	0.175322746	0.607895225	0.236003854	0.6439259	0.05220861	0.479366568	0.2711156	0.1538046	1.099189	0.719932585	0.239546522	0.79385314	1.878173	0.5723239	1.60443876	0.234931702	0.968707	0.667247886	0.3579666	3.323244	0.609037613	0.1806725	0.3466612	1.430662	0.450334657	1.484269	0.370846993	0.165266086	0.607834055	0.5976191	0.254688785	0.5676961	0.752019	0.02320963	0.194705604	0.979376499	0.729089803	0.07462756	0.172700966	0.952222256	0.03053767	0.706244191
AC026801.2	1.696516344	3.11338013	1.882656	1.449538151	2.390556923	2.304227	3.052212314	0.378691286	1.641067402	2.242051692	3.380495	3.515124	2.249952291	2.898834	2.412914	1.055313	1.08238299	1.303194306	1.657449975	3.177611	1.157052	0.911157369	0.605241638	0.7877839	0.84874899	2.707639	9.861182	2.985840949	3.493818	2.09275	2.544063	2.141810879	2.330657	1.905479577	1.738303539	1.140151125	1.30216	2.113616201	1.630539	1.841677	1.48681	1.088412261	1.678996926	2.388172904	0.5073339	2.878698879	2.416543592	1.117854	2.956202562
AC234582.1	0.153353705	0.174805457	1.30817	1.103985076	0.605746344	0.7153876	0.643709872	1.137527567	0.651066287	1.506053384	0.3753595	0.4549026	0.624929233	2.804313	1.440308	0.6238812	0.798689894	0.227592185	0.709582856	1.117202	0.6429853	0.548819472	1.695940578	0.2546101	0.354097934	0.9288041	0.8478589	0.319350217	0.5838694	1.691691	0.3328377	0.81564104	1.473044	0.736636906	0.398256374	1.037827319	0.4081545	0.239173237	1.967595	0.9358816	0.2848302	0.13842281	0.526113834	0.204512988	1.006197	0.148357919	0.696561815	0.3297893	0.954899364
AL353622.1	0.259109234	0.358987796	1.697662	1.555117194	2.076915795	1.395447	0.476997629	0.849967493	0.614547916	3.003934709	0.9525427	0.9610948	0.727455786	0.7537273	5.164877	1.517601	0.355939112	0.747828526	1.34609324	0.6856851	0.9372019	0.22910689	1.475518876	0.2567584	0.663956383	1.896224	4.174277	0.502338607	2.08268	3.17471	0.7774404	2.303257582	3.334828	2.440420194	0.489935348	1.204662285	0.7015395	0.407695628	0.7509934	2.685181	0.1586966	0.268379953	1.166302168	0.421401095	0.9577345	0.102188804	3.16213241	0.5782218	0.697300278
AC006001.2	0.86488773	0.534013898	0.9748258	0.926223511	1.296877209	1.304132	1.416795384	1.429919767	1.79091155	1.475703415	0.6144927	1.893244	0.651364814	3.463723	0.4645165	2.54744	0.910799147	0.842754289	2.170938103	1.012136	1.016717	1.504379019	1.32631955	1.397561	0.295018694	1.589506	0.4768935	0.890668812	1.379313	0.6671914	2.070549	0.474207261	0.8445764	0.639599351	0.917596775	2.171286701	2.267041	0.990304229	2.814272	0.5775815	1.037827	0.190382312	1.108432609	0.646612576	0.3038567	0.258982405	0.549799969	2.731005	2.945841131
BX537318.1	2.810738553	1.798333465	2.188535	1.706190734	2.091757053	2.185326	2.513692806	1.08539564	2.315167778	2.253631499	0.4434326	1.471303	2.277888052	1.756219	2.567049	6.259348	2.160048271	1.951698839	2.831932099	2.247327	1.310207	0.861444437	2.951627909	0.6335533	2.720657348	1.907065	3.205775	1.806677028	2.220385	2.056703	3.057276	1.592542778	2.570698	2.251362284	1.222448728	1.896435245	2.026062	2.271254054	2.449512	1.95702	1.495031	2.344477302	2.364934516	1.140820397	1.231287	2.012638741	2.437009579	0.7247068	1.91126006
LINC01127	0.2336131	0.03556638	3.178535	0.657627892	28.31239288	12.25479	0.701775592	33.24271912	9.327405788	4.270053795	0.9003815	0.01738135	1.339520016	1.299746	0.7247447	3.266042	0.981732387	1.679382647	1.704081849	0.1000454	2.181177	0.858509624	0.334938771	0.406303	22.29574275	1.069167	0.3260903	37.13115698	0.1243093	2.205026	0.06501124	1.282125073	0.382425	3.27549664	4.341623117	0.929099979	0.4059938	0.029492617	0.5910484	0.4570007	0	0.46135102	0.935101463	0.354224868	2.660744	0.189736133	0.134265132	0.005422206	6.349162273
AC010761.1	0.150401315	0.151958248	3.107852	0.87692261	0.638272516	1.006357	0.515995767	1.543996714	1.706897923	2.739272318	0.9388273	0.6832127	0.840585129	1.234044	1.48093	3.674228	0.393232143	0.228621709	1.294352417	1.382915	1.033967	0.958307314	2.862068565	0.2777504	0.656676391	1.338407	0.8956473	0.283517509	1.233557	2.158019	0.2314684	0.74216865	0.9362913	1.216925337	0.273543866	1.684073964	0.4927894	0.504031779	2.446966	1.301698	0.2641095	0.198641389	0.862131687	0.364683039	1.188894	0.147391342	0.849853535	0.3011646	0.648565445
LINC01871	1.11284594	1.436689842	1.254303	1.986277214	4.25042216	2.097524	2.166941181	1.925444647	3.323589415	4.570316607	3.727417	0.1098959	2.580488154	0.3261038	4.28345	7.519604	0.848631645	1.691612477	6.284999817	0.5581325	0.4471076	2.200557535	8.494052084	0.513781	8.654852955	1.614638	3.773738	6.176844432	2.788899	2.232025	0.1712676	1.176736537	3.328054	3.630744318	3.162499173	3.411875108	0.510473	4.288833371	0.7966435	2.853776	0.293129	1.922023643	1.244695593	2.495977763	3.476846	1.635861927	1.493451464	0.2571197	1.147551206
LINC01389	0.101796184	0.094279134	0.5959885	0.399722868	0.760323964	0.2902009	0.207657185	1.614503276	1.103596833	0.83309849	0.426201	0.1105785	0.632484674	0.6152424	0.9021046	1.45506	0.365958278	0.06546613	1.355150804	0.4679993	0.4498846	0.492050132	1.463494892	0.2907969	0.534739199	0.7040222	1.342904	0.117268112	0.2869999	0.6046623	0.2297752	0.460462123	0.205024	0.621060239	0.445499884	0.85826672	0.2935107	0.985053411	1.311695	0.673008	0.04915827	0.341287355	0.156553328	0.237572502	0.2528994	0.228614244	0.672272856	0.1724778	0.367397817
AC232271.1	0.185623374	0.491987759	1.347163	1.125922885	0.794664563	0.7040033	0.374041071	0.557208788	0.832917215	1.766647486	0.272957	1.426218	0.68103831	1.364501	1.711839	0.7377393	0.341796944	0.238752445	1.214339349	2.739166	0.511333	0.421266954	1.541310775	0.3046494	0.489242051	0.6840355	1.260422	0.604999794	0.9247069	0.9604443	0.327017	1.497901095	0.8206623	1.007381103	0.107559917	0.624021549	0.541738	0.383862434	2.229802	1.923638	0.9007643	0.13154962	1.622316293	0.175094871	2.230801	0.187084762	1.139695848	1.633917	1.489280543
AC022509.3	2.261945722	2.260302279	1.94751	1.889368048	2.389704662	2.283152	0.986591605	0.868548033	2.659515327	3.098279165	0.7725796	0.5981078	0.992735757	1.942706	1.318755	0.553046	2.300419939	2.488267748	0.997860573	2.052455	1.242266	2.39170766	1.009811476	3.514206	1.027398436	1.076686	0.7581798	5.725764628	1.566338	3.257929	2.351301	5.19274174	1.478605	0.598149742	1.209483643	2.552979819	0.5792483	0.6857212	0.7670083	2.544883	0.1724706	2.428057072	1.739334004	0.893054016	1.38023	1.978481918	0.948085697	0.1764974	3.115097591
AL645933.2	4.236475499	1.986969843	3.31086	3.905577227	4.259577999	3.473297	3.001889343	1.576407954	2.248255415	4.720624559	4.349051	3.385104	1.918221517	4.727019	4.492336	0.7860577	1.452235843	2.030290739	3.876332589	7.228903	2.050324	0.27073968	3.021904764	3.775461	3.133341327	1.950408	9.154063	1.701092007	0.7273675	1.486357	7.505267	0.592267975	4.785874	6.403225198	2.597703546	2.060693416	0.9102599	0.638203619	6.79448	5.637655	1.790102	1.035667158	4.479279945	4.183008122	1.863797	0.805055497	7.042008198	1.12157	2.278810071
AL391988.1	0.633194552	0.527793166	1.297513	0.776988672	1.359697185	0.8943516	1.154432881	1.456171757	0.655258601	0.89131346	0.6627658	1.048929	0.786838629	0.3954507	0.9819754	2.579475	0.929505749	0.437754688	0.889763105	0.800541	0.7617815	0.899068742	1.128804071	1.185782	0.985979198	0.7074047	0.4896679	0.638254163	0.4958895	0.5507372	1.098737	1.360483227	0.6163921	0.999869111	1.296482114	0.986481709	1.015546	2.173714128	1.019879	0.9070224	1.11608	3.520446094	0.657312281	0.717765729	1.736953	0.654134099	1.082318301	1.193545	1.28955924
AC005253.1	0.104428844	0.174470581	1.303196	1.543757283	0.745576301	0.7450613	0.357134555	0.989857526	1.21084292	1.986796262	0.5863938	0.7473581	0.610674858	1.079149	1.475857	0.6848815	0.191391973	0.379252065	1.235731384	1.637998	0.5550301	0.311773144	1.547267359	0.5381413	0.451762426	0.6013134	1.050691	0.360902723	1.093019	1.490805	0.5268982	1.754519469	1.171229	0.846556756	0.245793039	0.891722394	0.3099574	0.090579624	1.890902	1.505372	0.8424711	0.267734046	1.549338104	0.18841957	1.983952	0.176584796	1.250454784	0.6453048	1.070521225
AC087741.2	3.859081509	1.588493774	1.968963	1.96433578	3.069200187	1.407597	4.592151515	0.906750095	2.535589553	1.029360995	0.4787327	1.009189	0.841312998	5.298239	2.3925	5.720414	1.455854371	0.6434331	1.691312243	3.942622	1.122968	2.849849948	2.712400592	2.540528	1.930657223	4.258138	10.66301	0.823263052	0.7163873	4.002372	5.161926	0.738881081	6.429051	4.924302526	1.251025836	0.943095407	2.884766	1.71238936	2.353298	4.283774	0.2760866	2.076495448	4.286329989	2.477936441	1.183628	0.256792279	4.21986867	0.3632563	1.326477002
AC016405.3	0.643180251	0.388298478	1.319206	0.654778593	3.62966283	2.281789	0.918430303	1.23318013	1.896996628	9.282964611	0.263303	0.1397339	2.224805484	0.6680388	0.3940589	16.05802	0.56521405	0.77211972	3.410813024	5.07284	0.7860775	1.139939979	1.167154194	0.5081055	2.037915958	1.368687	0.5721613	0.675075703	0.3044646	1.576692	1.677626	2.475251622	0.5181623	1.867131374	0.268076965	0.523941893	0.3708985	4.66296795	0.4706597	1.51192	0	2.188306741	9.056245926	0.171549446	0.3195795	1.001489889	0.755134394	0.02421708	0.707454401
AC110995.1	0.138535637	0.388804829	1.058318	1.203366513	0.1175834	0.5222319	0.423904697	0.431449533	0.496495222	1.170878956	0.4218342	0.05472276	0.906058853	0.1217877	0.4216291	0	0.422576823	0.615556022	0.074514781	0.5095246	0.5318565	0.121752159	0.622855029	0.5756348	1.020716319	0.4288055	0.06874888	0.768941187	0.7259293	0.3419811	0.4690556	1.204467009	0.2874747	0.524300312	1.795236723	0.831006199	0.6173197	0.046426698	0.5770026	0.7771312	0.243273	0.506685838	0.677903177	0.688619474	1.241111	0.837205976	0.430543115	0.2774047	0.454541869
AF001548.2	1.587947415	0.944144625	0.7696857	2.424873834	2.031661118	1.448007	1.319716058	1.473794294	3.130057917	1.328453272	0.4186048	1.070105	1.750163616	1.303343	3.329838	0.4623643	0.687156707	0.813197404	4.030691099	4.515465	1.068566	1.172665529	3.297590106	3.154821	1.478528299	1.251537	1.15042	1.693794797	2.045046	1.447284	0.6471703	1.596195255	3.494359	2.7016907	3.640202996	0.776135933	2.098505	3.983810507	2.168246	1.036883	0.4260188	0.985895888	1.085386468	1.745134847	0.7183885	0.84532578	1.302303968	0.7722816	1.940704258
AL022322.1	0.205865556	0.201256015	2.292407	3.794856774	0.784830219	0.9603528	0.507441415	0.631244868	1.206094185	2.369953006	0.07182661	0.7081499	1.009810438	1.105977	2.094629	0.4659135	0.246696229	0.143427017	1.471783927	1.640512	1.339451	0.704854088	1.489700949	0.6969926	0.476339558	1.679313	2.075868	0.27668073	2.235648	1.615879	0.4065962	0.631890276	1.543331	2.031747291	0.150158021	1.333218226	0.8285326	0.094862087	7.23347	2.964053	0.3810881	0.047930272	3.139642572	0.16015006	0.6393077	0.154111207	2.105982131	0.7266815	1.300249845
ITGA6-AS1	0.901633473	0.52146778	3.52183	1.165208862	3.963903452	1.289627	1.105890197	4.098139986	0.839877526	1.120853958	0.9556874	0.1239773	1.313743273	0.5886219	1.843018	1.435605	0.656482259	1.233097418	1.192974498	1.972897	0.9975854	0.937842069	4.51555438	0.7100268	1.113419362	0.9714813	0.913758	0.933490102	0.514841	1.491444	0.8887786	1.504518302	1.011414	0.917496169	1.02750391	1.23839042	3.53756	7.741403967	1.813781	1.026197	0.1322755	4.731995126	0.702091525	0.593600373	0.5103777	0.410104661	1.170501616	0.01933769	0.69437164
AC004918.1	1.867728626	1.991003885	6.707261	5.996751481	6.647218656	3.524862	2.018994177	2.795145489	3.692033042	7.211603478	3.582413	0.9190581	4.447668543	6.097612	4.935606	3.924693	1.377333883	1.745267518	3.274263356	5.196069	3.025815	6.751710619	5.856906559	5.97896	2.587582148	3.39703	4.298978	5.020407777	7.241094	8.777812	1.243136	3.569179457	3.107977	6.30193478	1.71662098	2.949316546	4.073461	3.560264472	12.9361	6.923417	1.017576	0.570880667	8.739945318	1.68182819	2.419212	1.520076894	7.416931168	0.9737155	3.605031436
AL162274.2	0.555356442	0.731515205	2.550163	3.004543425	0.898733842	1.304951	0.566444392	1.080452825	1.216313596	1.502889602	0.4340318	0.6837048	0.920150896	2.804542	1.676954	2.011006	1.419741754	0.57144833	1.679425511	2.178734	1.236279	0.80532452	5.152471807	1.363183	0.833516673	1.339371	1.953683	0.767717593	2.087665	2.26202	1.169985	2.009667519	1.640501	2.072805054	0.694416234	1.737214565	1.868147	1.569557996	4.50566	2.480399	1.072746	0.620639279	1.537358393	0.740625118	1.594332	0.465629374	2.531386025	0.564579	1.718027442
AC123912.4	5.592913954	0.244821621	3.004257	1.734535968	1.617180995	11.71484	2.735217959	1.204792232	0.356509982	2.678022679	0.6116237	5.055305	2.033688881	1.025857	0.287683	0	1.050343751	0.348948924	0.185211612	2.49454	1.30147	0.214358215	2.292220616	0.3047031	0.281895622	0.9992114	1.917654	0.504860126	0.03922494	0.3895914	7.065879	1.84751632	1.583192	0.194728715	0.352277709	0.229502561	0.2106026	1.634787283	1.120453	2.906618	6.328898	3.451695711	2.070112094	0.500959333	0.6307993	0.712391484	0.227000352	2.245322	0.677877042
AC026356.2	0.095816509	0.346512562	0.9051093	0.564363732	0.805118941	1.411887	0.286207909	0.911798815	0.737481544	1.702749409	0.836716	0.007434495	0.80571178	1.687669	2.897768	0.3521795	0.631512357	0.228876298	0.944849638	0.2265471	0.658712	0.372171131	1.117764596	0.4692257	0.564959705	0.5680001	0.8468311	0.59131923	0.8404387	2.032655	0.4711766	0.398033099	0.4962356	0.501066975	0.325195071	0.973435027	0.3157364	0.32798549	1.332632	1.930589	0.1983027	0.022945684	0.494698927	0.127781201	0.9975162	0.233629501	0.287144973	0.1855385	0.423448486
AC016705.2	0.283098263	0.9922518	1.197997	1.220364776	0.775521792	1.520097	5.816506106	0.107544488	0.594780871	1.209767928	0.5394079	0.0110487	0.791614694	3.253988	0.1268578	0.4603876	0.493634868	0.808927891	0.558328195	0.7263574	0.5543986	2.349643715	0.308054473	0.9965003	0.473234235	0.7250839	0.9438821	0.994001292	2.359948	0.07192404	0.9202533	2.90508354	2.906655	0.455067308	0.794877223	2.29178875	0.05865356	0.37182336	0.6820026	0.6784285	15.83224	0.581602886	1.178392507	1.67745648	8.188563	0.587813853	1.014160309	3.308833	0.076914893
AC124312.2	1.036318532	1.030888231	1.506926	1.770903362	0.215009646	1.6413	2.26082505	0.036524828	0.756564148	1.168523063	4.194237	1.876209	0.640124696	2.041395	0.8503445	0	1.586819091	0.814570375	0.1703195	0.5823139	2.629244	0.591367628	2.019622951	1.535026	0.086409847	0.6738371	0.6809413	0.331618841	3.318534	0.5373989	1.202082	1.190515653	0.3478685	0.371917462	0.215968328	1.139665644	0.8300096	0.159177249	2.060724	1.42104	1.501342	0.900774822	2.346375078	0.614238974	2.145499	0.827508609	1.789270088	2.682595	0.860846641
TPRG1-AS1	1.05812533	1.480872245	0.1943539	0.923319681	0.2963709	0.804402	5.018518524	1.096426084	2.062532806	0.669682098	1.476722	1.781591	0.830449559	0.08526889	0.3125656	0.9578968	1.141191273	0.703173866	0.173903459	0.4864641	1.558783	0.660640838	0.263681045	0.5149789	0.317621274	0.450338	1.508201	0.650106146	0.2651764	0.3890833	0.2189375	1.481472469	1.041887	0.455692271	0.860000134	0.749905929	0.1525455	0.130021397	0.681724	1.057115	0.7153693	0.492712197	0.162730109	1.505193927	0.7302152	0.411899237	1.041344923	1.28486	0.43644963
AL928654.1	1.930889141	0.686016179	0.7950154	1.609590504	0.684842043	1.051155	3.685823918	0.520098168	1.332469143	0.409625645	0.352275	0.867112	0.945374774	0.5737223	0.5204551	0.7709453	0.620475115	0.409299762	0.723328507	0.3769047	1.361334	0.651766712	0.558298578	0.9244508	0.679979902	0.8148997	0.8538255	0.64618383	0.4325357	0.2105307	1.168738	0.501881489	1.231133	1.029767667	0.640687086	1.01229528	1.041937	0.208767353	0.8803151	1.074509	0.5521732	1.012630581	1.086616795	0.776827679	0.7280428	0.47482346	0.988966242	0.7584973	1.423807599
AC006064.3	0.489614037	0.477325173	1.561962	1.315440193	1.539775575	1.415829	1.025062473	0.752013287	1.828601271	1.282238129	1.035749	0.3079159	0.539318279	3.447163	2.791103	0.5156768	0.833763436	0.430882423	0.406576808	3.41198	0.6580074	0.435959512	1.659732069	0.7852125	0.386761056	1.699939	2.203808	0.47497273	1.71137	2.886407	0.5525804	1.765104805	2.17983	2.219549357	0.193330138	0.755706546	0.5944052	0.33248134	1.254406	1.499242	0.3982129	0.345580278	1.941901261	0.412390003	0.512161	0.416681811	2.602787804	0.4802801	2.178969442
AL445472.1	1.953031063	1.356608387	1.530199	1.885286754	1.344771102	1.391927	1.095613331	0.309753757	1.010542808	1.198768334	2.126011	0.9546866	1.804232532	1.927963	1.057681	1.884353	1.696781728	0.64370694	1.107386831	1.526412	1.414583	1.239042823	1.291596009	1.286302	0.916013026	1.454617	2.398769	1.012441871	1.101259	0.8286336	0.9781132	1.214714628	1.950375	1.103933759	1.175243735	0.894915646	1.196632	0.562468432	1.590338	1.786178	0.3772544	0.695707664	1.464247782	1.383676983	0.7783499	0.570196163	1.327737908	0.496366	1.762196083
AC015819.2	0.199327934	0.191446096	0.7322415	1.101578606	0.289488212	0.7576597	0.587333092	0.168606504	0.174623184	0.638018347	0.6305471	0.1202915	0.521462471	0.8566835	0.3925374	0.7597771	0.31848261	0.113946454	2.227656306	0.692386	0.4350236	0.214108301	1.706672368	0.4217865	0.365645993	0.4712997	0.564195	0.204109903	0.1387597	0.4510454	0.2249623	0.286233212	0.5055411	0.158967724	0.332318832	0.32474957	0.0957876	0.1224661	1.997677	0.4685591	0.04278098	0.321763259	1.737107261	0.561184774	0.0917045	0.159164944	0.41298288	0.262679	0.274058912
AC004253.1	0.050376595	0.124417545	1.873743	0.692347857	0.37626688	1.175022	0.154147162	1.310328212	0.794392355	1.451230256	0.7593015	0.574589	1.219061002	0.933706	2.430568	1.368144	0.120736235	0.129590741	1.341266062	0.5095246	0.7173878	0.517446675	1.50644007	0.1918783	0.491456005	1.500819	2.016634	0.290166486	0.8521779	0.7267099	0.1705657	0.781275897	1.285181	1.337869761	0.125981524	0.701738568	0.1089388	0.60354707	2.596512	1.021372	0.1946184	0.028149213	1.123382408	0.134364775	1.084669	0	0.900226513	0.08535529	0.96103138
ASMTL-AS1	0.211770377	0.284249822	3.805188	5.64013458	2.527329671	2.911198	2.441721845	7.243133347	1.524519262	9.826069071	0.2621375	13.38236	1.144157669	3.116307	8.304543	4.316786	0.220671471	0.213169489	2.487770393	2.590613	2.043633	0.166896218	2.573317334	0.5026684	2.432162108	1.802589	1.759147	0.519734907	1.915196	7.672417	0.2701794	2.998694905	3.943755	4.903707753	0.172693775	3.739728471	1.115011	1.527386188	11.24464	6.736634	2.774515	0.113187248	6.088869029	0.196464451	11.88717	0.148881816	5.193607733	2.69889	4.149118492
AL441992.1	1.649463079	2.455416847	2.583541	2.306856515	2.151776218	2.225246	1.221465138	1.777496878	1.484618066	3.017899281	2.724552	1.619955	2.630477814	1.748012	2.758826	3.617321	1.787073834	1.540319365	3.787834711	6.731447	1.619943	3.57691728	2.105011422	1.176195	3.255618062	1.490572	5.550461	2.446786219	2.972875	1.380497	1.555576	2.744997547	2.882207	6.000739368	2.571042067	1.524054506	1.205269	2.165668897	2.490975	4.660828	1.833134	1.616096005	2.015480202	5.815722432	5.070888	2.395154457	2.949335456	1.646227	0.978601906
AC046143.1	0.354087345	0.234242909	0.9929896	0.877272436	0.708403693	1.1012	1.186658266	0.529497278	0.847515301	0.960428852	1.143639	0.1648439	1.075203397	0.794878	0.4980756	0.650735	0.742552689	0.439168624	1.396666626	0.534877	1.304064	0.916898973	1.207202608	0.6422263	2.030853654	1.184068	0.5292438	0.85951373	0.4595344	0.6867769	0.5994366	0.392245512	0.8999329	0.290459545	1.660312066	1.260910366	0.6198601	0.419559786	0.8690656	0.9363951	0.1465645	0.310915589	1.050211906	0.623994441	1.832675	0.590727918	1.729259589	0.4499594	0.573775603
AC096586.2	0.278727647	0.585129226	1.382293	0.948548711	0.520459856	0.4912059	0.170575545	0.424383718	0.512782367	0.912441204	2.147241	0.4844391	0.364590163	1.392596	0.6586795	0.478091	0.400811447	0.466056499	0.384795907	1.588969	0.5748526	0.505230046	0.769380172	0.4600437	0.209166693	0.7117587	0.9636276	0.38530951	0.76837	0.7095527	0.3774878	1.188744053	0.7110752	1.080331677	0.348520317	0.32695875	0.3214641	0.308248006	1.197182	0.737104	0.5384001	0.155746214	1.071644802	0.297369662	0.7847909	0.400619247	0.736298842	0.6611648	0.66106614
AL133410.1	0.15493978	0.063777061	0.5336056	0.507001432	0.433971674	0.4952426	0.105355484	0.458708872	0.390242463	0.862256938	0.3892218	1.051919	0.287114753	1.061293	1.500191	0.590583	0.077362504	0.249108253	0.636610876	0.854787	0.2409309	0.187232311	0.831609451	0.2295015	0.251922826	0.5495196	1.339159	0.327229768	0.566262	0.766943	0.102005	0.567355116	0.3987415	0.444842455	0.064578765	0.435444145	0.2047561	0.095194237	1.4419	1.138175	0.4988119	0.043288286	0.675136225	0.086095077	0.930242	0.069592866	0.381206624	0.6125498	0.332857791
AC074032.1	0.913363301	0.502793911	1.091479	1.497976657	1.315081377	0.5475721	0.639772825	1.829086227	0.535047313	0.706067752	1.068898	1.553989	1.09396633	0.7981077	2.882239	1.415654	0.725282129	0.580315926	1.497500276	1.295147	0.6268312	1.462769892	1.39221994	0.9500579	0.462451268	1.030362	1.301531	0.988800099	0.5515605	4.949083	1.17986	1.194645687	0.5762514	1.279569211	0.743031587	1.097229074	1.634049	4.016054821	1.969402	1.164057	0.7439755	0.516514121	1.235432806	0.836501924	0.5012139	0.533815284	1.385082465	1.174648	0.465249966
AL133338.1	0.834584438	0.720424335	0.8260042	1.20904969	1.860995648	0.6971813	0.471078606	0.586010411	0.830524901	1.336867711	1.981202	1.029812	0.74191815	1.279802	1.611637	0.9728853	0.524331126	0.354345679	0.751074938	1.043049	0.8435214	0.52874306	0.670988772	0.6892608	0.462124647	0.9828323	1.710278	0.90542655	1.533125	0.7838289	0.9876394	1.466072548	0.9356499	0.302426402	0.648426989	0.594054091	0.478938	0.418176926	0.6612518	0.7856936	0.4225927	0.443707308	1.23367015	0.659157982	0.7313993	0.509521925	1.309457912	0.4255949	0.768701827
ZNF32-AS2	0.162986377	0.301901579	2.469798	1.52888476	0.938380495	0.7040033	0.235507341	1.05122895	1.142286466	1.778504181	0.7733782	0.5311433	0.799479755	1.1383	1.444364	0.6600826	0.651041799	0.436742278	0.776820025	1.223883	0.8270255	0.393911957	2.311966163	0.7587496	0.611552564	1.098311	0.667282	0.751034228	1.480666	1.336938	0.5671702	1.685138731	1.258349	1.403834311	0.305696605	0.876285579	0.5482649	0.275379572	3.130797	1.652253	0.3935378	0.182145627	1.900825527	0.271698938	0.9898006	0.04880472	1.371856113	0.3451938	1.414583086
AC005674.1	0.241017436	0.264556697	0.07378251	0.560831213	0.100009933	0.3053748	1.092575386	0.033978435	0.175954734	0.31559731	2.152733	0	0.210175506	0.0431608	0.4218993	0.1531141	0.353002239	0.241112186	0.369705872	1.034187	0.3419058	0.517778244	0.1848021	0.6120039	0.040192816	1.538655	1.705492	0.215949611	0.3020064	0	0.392908	0.173049491	1.833826	0.269102226	0.200911712	0.157068419	0.2316432	0	0.2300468	0.5193452	0.05172864	0.059855408	2.635825961	0.42856216	0.2217691	0.192454344	1.456461954	0.04537406	1.104594744
AC132872.3	0.214961497	0.337846053	1.884445	3.453090833	2.846228639	1.559888	0.578031437	3.322539936	2.105750165	2.993909621	0.09818207	2.504893	1.278094292	2.141709	4.541119	4.692741	0.749370846	0.251352472	2.852016724	1.868723	1.266686	0.590372153	3.056726629	0.8187619	1.759793547	1.58024	0.9600798	0.450242432	2.644597	5.306416	1.058646	2.980192851	2.518959	2.16009084	0.342092915	3.55314235	0.788839	0.216116647	8.225727	4.720044	0.4152272	0.152873946	2.614677019	0.364856974	3.236629	0.070219828	2.672242163	1.25821	2.236804356
AC007349.1	0	0.232726515	1.846197	0.849666454	0.46921185	0.1953699	0.726181068	0.504814193	2.201382563	0.959695399	0.7715181	0	0.739552823	0.06749849	0.1237128	0.5986318	0.075280174	0.296270486	0.289088578	1.463315	0.5141356	0.430177133	0.192672718	0.7709998	0.408569899	0.3119249	0.6477464	0.458334524	0.1311953	2.238899	0.401764	0.3788811	1.265246	1.262534123	0.549854626	0.368455219	0.09056579	0	0.1199222	1.439801	0	0	0.032204113	0.530592078	0	0.037622037	0.780938665	0	0.388678099
KLF3-AS1	0.257035365	0.461967755	2.422518	0.702846043	0.508466651	0.6780149	0.661907277	0.154992314	0.431406035	0.346568972	0.7330657	3.947652	0.552591873	2.698863	1.799197	0.1382307	0.362908626	0.186578471	0.647460939	0.9593986	0.5598565	0.365962286	1.709362034	0.633291	0.175700022	0.9585533	1.069693	0.304897091	0.6313997	0.9890548	0.5686935	0.332190532	1.042205	0.569914102	0.292757066	1.257547324	0.6127035	0.248608718	2.255387	1.888909	1.061819	0.210460536	2.121297589	0.349570967	0.6217109	0.438939349	1.779545794	0.5864244	0.543223915
LINC01278	5.57075589	5.658492009	6.317721	6.272606772	3.213103267	4.422606	4.836855553	5.383698984	4.968096665	4.917707644	0.5679651	5.877631	4.234481266	7.26096	5.866626	3.338243	3.784633347	3.333523244	5.062005541	6.410299	5.529723	3.327485162	6.048104286	4.026907	3.322986237	3.956989	2.626174	4.406309317	4.966701	3.907935	4.025446	5.859793771	5.666202	4.099468344	3.893636857	4.000849534	5.714296	2.43290743	9.382782	6.594002	3.781681	4.812946206	5.802424898	3.335549206	6.663793	3.527784072	4.572252651	5.158516	8.419019749
AC025259.3	1.034399423	0.182479066	4.867105	2.022095328	0.852871594	1.141947	0.69880047	1.636312303	0.812045519	0.492538753	0.08999129	3.020696	1.440908139	0.4546742	0.3703723	0.1536161	0.305865129	0.086393828	0.609365322	0.04940845	0.3430268	0.194803454	9.038640422	2.029646	1.411360836	0.971959	0.3177726	0.092853275	3.21513	4.058176	2.683567	0.572935658	0.7395428	1.079938113	0.587913781	3.80169947	0.6197405	0.222848149	7.154832	3.339444	0.3892368	0.105090396	0.826396254	0.268729551	0.5339908	0.096542671	1.064615702	2.071288	0.429433842
AL031123.1	0.497734952	0.213787894	1.997389	0.708135803	0.848587804	0	0.088290863	0.164747553	0.170626527	0.11334833	0.2174525	49.43662	0.33968506	0.3139036	0	0.2474626	0.025932783	0.278346311	0.981636038	4.815367	0.04250671	0.627623804	0.199117756	0.02747553	0.032479758	0.04605129	1.811356	0.473666136	0	0.03672685	0.3663559	0.335618519	0.2324568	0.186395254	0.568247651	0.031731692	0.09359528	0.039887726	0.06196683	0.1907646	6.061267	0.120922676	0.798752717	0.05772008	3.333329	0.116641563	0.168137836	4.840006	0.133893218
ADAMTS9-AS2	1.133668436	1.515375421	1.318214	1.857603144	0.517314932	1.191082	1.660776527	0.155270923	1.110047614	0.353868721	5.411096	0.007385151	1.554040363	6.360715	0.9204619	0.1263318	2.965516998	0.861334038	0.492753719	1.315879	2.560606	0.755833091	1.098616799	2.58735	0.262748305	1.833748	1.636031	0.583478581	1.463136	1.978781	1.037765	0.775406245	2.800185	0.414784424	0.592942357	2.041113013	1.729925	0.225559797	3.314334	1.597147	0.003283109	0.438772747	1.965662108	0.838665095	0.1097867	0.540499457	1.806514575	0.08639391	2.657029953
AC010326.3	0.651705468	1.184806844	2.942716	4.359863859	2.50142665	3.715769	1.532542138	6.890766558	3.378019922	4.598703667	2.000948	4.542553	3.907128603	4.551525	6.844835	2.277093	1.279910782	1.327207682	3.284649599	4.494241	2.809074	1.42193611	4.039245903	2.597186	2.825691082	4.08344	4.051628	2.585943208	4.060407	4.0247	1.511897	4.655821364	3.28144	4.365876466	1.493966473	4.220548714	3.575459	2.502528917	7.438575	4.53205	5.385112	1.072240427	3.814171665	0.844974361	5.876651	0.943210522	3.516284645	4.294163	4.81621203
AC020915.2	0.134093337	0.441569178	0.6773234	0.906825834	1.251942527	0.9730605	0.20515586	0.822339905	0.675474227	1.580281806	0.8982767	1.69939	0.643137048	1.080589	3.829024	0.6389034	0.24103343	0.344946992	2.291984349	0.6164827	0.6365186	0.513130007	1.310918898	0.5958692	0.43605551	0.9987269	0.4066601	0.463422256	1.26019	1.251651	0.4540148	1.213108394	0.9602577	0.76998185	0.195614949	0.229391287	0.5477309	0.823862853	1.98384	1.497259	1.122417	0.074928087	0.68741143	0.089413651	1.610164	0.240917847	0.694562116	2.082669	0.53005485
AC040169.1	2.90192395	0.844893042	0.7475259	0.679375431	1.189465549	0.6359001	0.481278409	0.718438463	1.023104166	0.525187847	0.5531614	1.307044	0.987542491	1.064688	1.812001	12.54507	0.989527302	0.51587562	1.53549077	1.301595	0.5097541	0.399141434	1.058266921	0.2995412	2.018358223	0.5522619	3.691943	1.223043383	0.4434451	1.081081	1.464486	0.7927726	0.601889	1.693418175	0.619509915	0.415130928	0.7482832	1.304581293	1.114689	0.7071105	0.7291653	0.527324992	0.689390541	0.75512488	1.523949	0.762983586	1.466445926	0.6395913	1.313746896
SEMA6A-AS1	0.112968936	0.295101353	1.035498	1.017993402	0.275849243	0.8603074	0.279197618	0.154362264	0.371128277	0.557566404	1.484427	0.2454303	0.312588703	0.6792677	0.7444196	0.2235823	0.208268939	0.447085768	0.437026953	1.326378	0.7168894	0.682569543	1.684089976	0.2978895	0.326060487	0.6102406	0.4348345	0.370395621	2.73311	0.420314	0.3383579	0.74123171	0.4083811	1.010448079	0.103225583	0.445971042	0.6827702	0.088094208	1.604961	1.195	0.08392876	0.097114288	1.543577627	0.295517014	0.2626658	0.265415562	1.120776267	0.309198	0.896092236
LINC01578	6.074175485	5.815545881	14.13654	7.333173481	8.751221365	9.471225	8.087083016	8.065453861	6.050879454	8.010438871	9.149962	11.31794	8.875172047	13.2378	8.695486	6.995371	7.841342916	4.25509218	10.68092157	11.49282	6.578573	6.28015463	14.79509514	6.517246	6.551868491	9.178026	16.74882	4.196856177	7.262932	7.911269	6.464487	5.550510292	7.433877	5.426088497	7.44414203	7.369798713	6.414928	9.910787611	9.707761	7.571746	8.696395	5.194273349	11.33177673	6.408116404	9.033922	4.232622175	8.111056481	5.968131	4.973762864
AC027020.2	0.072032838	0.260500863	1.20495	0.90916456	2.017571674	0.5920523	0.398842609	1.638602558	0.615274447	1.731491816	0.2929708	0.575677	0.477843558	1.459482	1.60093	1.485604	0.030828423	0.959589877	0.537812279	1.324659	0.5659495	0.11813374	1.757553837	0.1241172	0.903505557	1.138695	0.3089527	0.41490528	1.224965	1.824997	0.4355172	0.611765081	0.4283276	1.395974837	0.244474821	0.663908287	0.5563219	0.900938344	0.3314927	0.7982568	0.5267487	0.086250415	0.981194213	0.198988102	0.4346079	0.036976368	0.271835738	0.1220484	0.679124638
CYTOR	1.376435515	2.898756	3.890298	2.141455122	3.333924882	4.413404	4.081153174	9.86940807	7.688397077	7.651864999	2.930576	1.298145	9.290687818	3.508164	5.827484	14.21449	5.847602428	2.909492134	7.617756475	3.669285	4.617783	4.809421644	11.69932045	4.940125	16.72963147	4.382228	9.53286	4.011215823	2.050078	6.024053	2.123451	2.233960769	3.935084	4.584949309	7.538113264	4.146054075	9.36285	9.131980973	5.810179	3.580457	0.3435105	3.676665173	4.244606454	3.951086421	6.020337	4.434719442	3.006553604	0.6267292	2.512305818
AL158166.1	0.265054216	0.368222276	0.4564174	0.954055525	1.237319658	0.5838863	0.709658635	0.462418108	0.435381255	0.69414395	0.3329192	0.03599017	0.65007114	0.1601952	0.3914793	2.273187	0.674951353	0.426147452	0.52274161	0.3046411	0.5856989	1.00092745	0.571591401	0.8833641	0.546990636	0.4935308	0.1808596	0.725181578	0.4981885	0.1124574	0.3365339	0.42819254	0.7117813	0.475617719	0.538562528	0.242905675	0.4776471	0.671748014	1.280759	0.1752361	0.3199925	0.148105833	0.20381471	0.353477145	0.7133671	0.119051946	0.308902289	0.2806832	0.888290679
AC015871.3	1.652690992	0.899592228	2.666156	2.625733731	2.456634975	1.583649	0.876114022	1.02088591	2.46468924	2.826138322	1.465841	3.685037	1.329794647	2.024014	1.712975	1.258874	1.387639013	0.454513304	1.522505168	2.299427	1.729897	0.913168115	3.332690505	1.401167	0.938336033	3.725164	3.452384	0.569912132	3.365214	2.278916	1.202585	4.025937851	2.627861	2.232016529	0.754551882	1.761705372	1.379409	0.561144977	3.658263	3.316283	5.618197	0.376684031	3.402853792	0.681510502	4.583116	0.761858739	1.976783378	3.527918	2.416197186
AC118754.1	0.597983801	0.861507434	0.7780066	1.565401178	0.930497824	0.6543425	1.016538045	0.337213008	0.261934777	1.174533774	0.222546	0.03608744	0.391096853	0.3212563	1.046766	1.424582	0.557344567	0.512759042	0.917270244	0.9163932	0.7504157	0.923342047	0.26746358	0.3374292	0.398886537	0.9897293	3.022473	0.459247281	0.4995349	0.4510454	1.574736	0.429349818	0.1784263	1.096877297	0.41539854	0.730686532	0.478938	0.367398299	2.235495	1.757097	0	0.185632649	1.124010581	0.487344672	0.02751135	0.417807979	1.600308659	0.05628836	1.096235648
SLCO4A1-AS1	0.016025931	0.029685021	0.1545392	1.153698173	0.029924745	0.5482414	0.016345896	0.091502552	0.105297553	0.503638993	0.1476145	0.191494	0.146739222	0.03874343	0.1577997	0.02290723	0.364884737	0.030919303	1.280060961	0.1768269	0.267565	0.367955025	0.460800543	0.7019692	0.060132015	0.1364127	0.05832152	0.23077126	1.074347	0.5031626	1.094259	0.99416594	0.139868	0.184046074	0.050096956	0.599220115	0.2079353	0	0.8833707	1.695243	0.03095625	0	1.503432429	0.053430582	0.5374936	0	0.16186829	0.488762	0.570137225
AL359715.3	0.667665294	0.856193719	0.6485513	1.053169548	0.655322748	0.5590355	0.183344954	0.412710211	0.528672907	0.470758662	0.8314481	2.082818	0.201540161	0.3724873	0.1854256	0.2447054	0.400043877	0.440391935	0.236344004	0.4722361	0.3698912	0.599943088	0.393798347	0.8802883	0.205554344	0.9107637	1.510816	0.10846892	0.5791961	0.3631764	1.275204	0.475693287	0.4022667	0.344061063	0.503048789	0.213371322	0.3948904	0.615315397	0.44119	0.4074604	0.2976198	0.669621952	0.381762267	0.525108022	0.5529092	0.538262368	0.412335797	0.8411895	0.785581474
AC010201.2	0.073997995	0.263981574	1.846216	1.312935882	0.875103639	1.15918	0.436080089	0.469447876	1.102053341	2.228602546	0.7848655	1.303976	0.978686812	2.093717	2.8983	1.997909	0.364550746	0.222081257	0.470248911	1.164238	0.7428864	0.268261947	2.174978563	0.3131659	0.135741489	0.6473672	1.331506	0.454639449	1.535081	2.190738	0.2134258	1.094483047	1.700122	1.026857065	0.061684599	0.614851944	1.114212	0.060618671	3.684519	1.362582	0.825859	0.018377011	2.566872445	0.197367924	1.034942	0.118175979	2.082524873	1.267712	1.161542329
AL353804.1	0.89940653	1.245278933	0.4880934	1.890706892	0.356243809	0.9888826	0.667173528	0.31123041	0.931194587	0.713767753	1.917054	0.858577	1.105168984	0.439264	1.502841	0.1558301	0.979810689	0.315500297	0.322511869	0.7016876	0.8297762	0.395222085	0.658280652	0.7612731	0.531775012	0.8699712	0.5951123	0.408163234	0.546424	0.6475652	0.9227944	0.634028777	0.7684989	0.626001504	0.511188891	0.759309138	0.5500884	0.401884319	2.809529	2.066179	0.3685236	0.609171443	0.670645297	0.545205186	0.4062652	1.224176054	1.016432365	0.6003259	1.489549686
AP001033.2	0.575990822	0.363204957	0.6246502	1.042647012	0.457672576	0.8511912	0.299995275	0.917417744	0.982364225	0.91469729	0.8004335	2.076737	0.689304413	0.4345341	0.3620111	1.121107	0.77834546	0.126102257	1.571026161	0.5634189	0.4212529	0.725657432	0.845704526	0.3889855	0.45983306	0.5998146	1.471761	0.197648797	0.7985254	0.5407598	0.3734419	0.728567686	0.3291013	0.492593905	0.337123042	0.233605996	0.5830342	0.248473094	1.12294	0.9722718	2.935381	0.082174373	0.621959992	0.245152083	1.897817	0.066054245	0.666516487	2.429435	0.568679073
AC116351.1	0.070602466	1.922433304	2.713573	0.78549791	1.555639862	2.305499	4.248712524	0.309055432	0.343278489	4.183341144	0.6030217	11.74946	0.692637544	0.2275796	2.989312	0.6156005	0.207283519	1.666368713	0.856342184	0.1428191	1.806279	0.098115037	1.92043986	0.04481935	0.392070412	3.14757	0.2890533	2.293598569	1.411069	0.2516243	0.3266971	1.683490252	0.4882126	1.611499922	1.182967238	0.155286626	0.2442831	0.4489603	0.126354	0.1182499	10.37156	3.329659028	0.021716042	0.903894457	7.96328	4.655300353	0.131651636	11.84884	3.5965313
HPN-AS1	0.076550912	0.094530768	0.7833812	1.331194507	0.653445684	1.110997	0.68040521	0.541145875	0.129336122	1.174224157	0.2380886	0.4751727	0.357616241	0.8812636	1.012192	0.3438938	0.170362695	0.028131798	0.927412912	1.327303	0.5047861	0.145366012	0.905596057	0.1249599	0.032826517	0.6283297	0.7362573	0.22676356	0.69886	1.558996	0.1851336	0.749070278	1.380264	1.130311434	0.013674151	0.481056969	0.4099096	0	1.67531	2.892018	0	0.024442733	1.328648871	0.102088539	1.041466	0.098239039	1.257503475	0.7041052	0.563844514
SH3RF3-AS1	0.674367989	0.586717152	0.7389751	0.892710252	0.085856408	0.8500269	1.078645731	0.204188363	0.533722046	0.411417691	0.8213669	0.01664882	0.410982216	0.4322807	0.332009	6.13411	0.697921679	0.482975968	1.481128386	0.5073299	1.347176	0.722315176	1.630555937	0.8853834	0.425557723	0.9132166	0.7250921	0.220700195	0.5953518	0.1170497	0.7264992	1.426169469	0.699689	0.737059205	0.843227959	0.516886316	0.309339	0.974613319	1.206885	0.9457357	0.05921059	0.616615184	1.237469141	0.449669648	0.1332688	2.354356146	1.39323791	0.2596844	0.403015249
LINC00460	0.021340086	0.013176164	0.4115681	0.027932023	1.414593625	0.1216728	0.010883075	5.198700547	1.612460177	12.22528644	0.08934682	0.02318117	0.153526639	0.01719688	2.248344	0	0.012786303	0.343100487	3.240703031	0.1373529	0.03143725	0.012893892	0.319072376	0	2.546277668	0.02270584	0	1.683973139	0.0534803	1.23137	0	0.53780537	0.02865352	0.015317203	2.40152281	5.475920477	0.06153023	7.571743018	0.04582963	0.01881151	0	0.787005086	0.016409561	0.113836824	0.5390028	0.134191799	0	0	0.165041988
AL359513.1	0.286884309	0.218009918	0.2432041	0.404387497	0.988967167	0.2287695	0.405155199	0.33600219	0.550987875	1.502628487	0.7391564	3.451955	0.461857844	0.4268037	0.6518799	1.387923	0.290894125	0.312227603	0.435226969	1.136306	0.1733846	0.160004632	0.4822439	0.05603626	0.364333081	0.2817644	3.292705	0.432176152	1.078439	0.8988517	0.6724636	0.627451977	0.2666784	1.045419701	0.193156592	0.323583503	0.1272582	0.732158191	0.4107388	0.3890639	0.3836464	0.098648589	0.373324879	0.470879788	1.279253	0.317186873	0.274333331	1.383461	0.318587335
AC016394.1	0.140844564	0.268793738	0.8642929	0.703886988	0.908527737	0.7167633	0.261193803	0.682329447	0.622549842	1.207159713	1.565356	0.4589871	0.502450818	0.5984514	1.159894	2.525665	0.092061379	0.181157057	0.681810248	1.224403	0.4904211	0.417762095	0.736320868	0.3576398	0.480429749	0.7356694	0.6523505	0.309752723	0.9466013	1.521104	0.2167606	0.926680023	0.6876846	0.661703152	0.304192889	0.713434211	0.2953451	0.23600238	0.9899201	1.309281	0.4451896	0.057236733	0.807350403	0.136604188	1.14516	0.115021542	0.994815531	0.6074452	0.501727644
AC090617.5	3.662594539	2.158630366	4.013485	3.087024519	1.347086391	2.157301	1.330142708	2.464395293	1.968945386	2.216305266	2.04461	1.59746	1.88730962	3.980049	3.606382	1.348476	2.926014043	1.177725339	1.915293398	3.112565	2.31628	2.045326332	3.191277801	3.100083	1.249334245	2.657045	2.726367	1.374459037	1.460266	1.789418	4.102304	1.864715686	2.496155	1.991582098	1.45717682	2.644546439	2.360094	3.426562769	4.171221	3.913473	0.6431633	2.170602986	2.901714161	2.183200121	1.171872	0.847472488	2.845666457	0.6581799	0.743918379
AL670729.1	0.217171188	0.429086657	0.7180107	0.795914615	0.97324154	0.4952899	0.708822759	1.377747495	0.399535378	0.909990832	0.6546628	0.1415444	0.113628454	4.200171	4.276762	0.496674	0.520488364	0.279329867	0.942274077	0.3194963	0.2559414	0.104973593	0.399642704	0.2205809	0.195567163	0.4621402	0.8693616	0.350250429	0.2177007	0.2211397	0.1960802	0.842011126	0.5248759	0.187053895	0.325860339	0.254750546	0.187852	0	0.8706011	0.7657547	0	0.145619958	0.534383443	0.115848075	0.4316268	0.156071633	0.337463926	0.1471851	0.806198036
AL136531.1	0.640202565	0.600833062	0.7055452	0.938515984	0.621624241	0.876044	0.626865127	0.227443149	1.245099685	0.704176499	0.5575241	1.752496	0.703431146	0.6603602	0.655592	0.8052845	0.368245517	0.263501174	0.858575868	1.177311	0.5784454	0.402289424	0.589056694	0.4876906	0.461212559	0.4359522	0.7921399	0.236002075	0.5134109	0.6084414	0.4913239	0.695010017	0.5845319	0.661703152	0.192121825	0.675885042	0.2953451	0	1.026584	1.580167	0.9398448	0.1717102	1.378403127	0.478114659	0.6149933	0.41407755	0.676474561	0.9545567	0.396100771
AC104534.1	0.130302713	0.268179161	1.017182	1.335999533	0.48662077	0.8555008	0.509466358	0.192884649	0.22830593	0.938428045	0.2909612	0.09436292	0.738584949	0.4550185	1.111958	0.3104213	0.052048836	0.25139688	0.599628958	1.158174	0.8957951	0.314920778	0.974129091	0.4135892	0.45632338	0.5545682	0.4741972	0.425304093	1.088504	1.253125	0.2451003	1.150748539	0.9622724	1.558782454	0.027155028	1.019002183	0.4383213	0	2.14541	1.990962	0.2097478	0.24269993	1.168963783	0.202734131	0.5215491	0.039017908	1.31610931	0.2575739	1.209297055
AC007228.1	1.416158927	0.69722543	1.122072	1.587077374	1.071567273	0.9115464	0.641970311	1.209637401	0.498688574	0.448442865	0.4495329	0.8847945	1.440762588	0.7906421	0.5650607	3.360497	0.521311425	0.511922462	0.730185005	1.446816	0.6454106	3.008781886	1.469093201	2.550093	1.361410565	2.028754	2.105262	0.970309736	0.7306827	0.01570847	1.744531	0.155509987	0.6586858	1.62103985	1.330964449	0.55645154	0.9474173	1.893705843	1.046903	2.17035	0.9475924	1.003366834	2.04981119	1.036875165	0.9274722	0.532147856	1.596499141	0.501848	0.085901372
AL596094.1	1.825969055	0.934934741	0.7975729	0.524636264	0.332641734	0.3231783	0.772225157	0.621583761	0.994909266	0.699802732	1.342533	0.4354028	0.990337845	0.5742263	0.2631138	2.673672	0.106737831	0.28641432	1.141840029	1.474198	0.5686042	0.376725882	0.665890176	0.2261753	1.270005597	0.5686333	0.1620747	0.666962386	0.7812774	0.9069935	0.4523699	0.402904358	1.016577	1.214720762	0.445499884	0.391817415	0.5778491	0.985053411	0.5101037	1.491834	0.3441079	0.597252871	0.684920808	0.356358752	1.069554	0.72013487	1.03806838	0.4527542	0.64294618
AL139287.1	0.95532818	1.808889283	10.87929	12.54596496	2.854169492	5.644975	3.475366251	4.606102558	5.398163596	8.464712319	1.54658	2.83651	4.290357247	10.00805	7.650751	6.554553	1.831687547	1.351638148	3.454191239	7.085825	5.66066	3.463312701	12.34272161	3.193994	2.055144044	10.36798	4.345784	2.824688048	10.33472	11.13299	3.054864	7.202176343	11.50179	6.125611216	1.83162776	7.33084294	4.820399	3.991252682	23.16082	13.92325	2.521972	0.996452977	12.8310864	0.934287713	5.564277	0.915404601	11.38110203	2.697758	6.731660777
AC016888.1	11.26937811	7.764095233	2.337665	5.011746543	4.14359739	4.194863	5.214630264	3.836917041	6.117992806	3.959768733	2.076768	3.355813	2.504250451	1.612915	0.814023	2.425571	3.441303242	7.247448229	1.458819174	5.561074	3.20493	4.232665312	1.351181373	2.817384	4.408049235	3.842552	2.414769	4.786873946	6.48806	2.916827	10.28788	4.105040202	7.361268	6.371088755	2.013028677	5.104028634	1.53684	1.042587504	1.962319	8.860121	1.512857	4.230453081	6.290118744	9.95155468	2.594345	8.169175975	7.944438363	5.013151	4.621409353
AC025766.1	0.210374633	0.630909508	0	0.668729517	0.729534561	0.405017	0.705031684	0.076264556	0.908339425	1.338009135	1.107289	0.3264634	0.157246222	0.4843718	1.065322	0.2577483	0.324128084	0.115966287	0.533445671	2.044894	0.5312819	0.10895181	0.967838872	0.1526269	0.225531814	0.4476771	0.4374827	0.415455976	0.6401945	0.6120543	0.03391852	0.815659678	0.8070626	0.647142447	0.075157682	0.132202453	0.2599615	0.221576806	0.688453	1.27164	0.1161049	0.033586347	0.739513518	0.080158937	1.020409	0.161986328	0.887307349	0.152763	0.805760004
MIR600HG	0.119139301	0.238439239	1.165847	0.637208618	0.525478328	0.4855081	0.121517973	0.156378024	0.237538891	0.731611947	1.217792	1.814081	0.155840361	0.9335975	0.4935143	0.1879128	0.465229965	1.059464949	0.320041649	0.645947	1.139811	0.498931557	0.611894454	0.6363449	0.258969619	0.5682532	0.2055726	0.120682879	1.693638	0.4462214	0.4752504	0.862789364	0.7226204	0.672318711	0.210614835	0.406615333	0.2576373	0.181734453	1.011683	0.9705531	1.972007	0.128553091	1.083557538	0.167102717	2.662174	0.937394811	1.015031034	2.565052	0.305018776
AC135178.5	0.401218937	0.157644783	0.7034516	0.405801739	0.64702272	0.5293603	0.148810713	0.76360735	0.814821832	0.52537119	0.1221692	0.7131821	0.811077879	0.7642151	1.652074	1.564081	0.393378001	0.469141557	1.834346068	0.5701398	0.3582168	0.484840941	0.90193844	0.6020157	0.875893287	0.8149848	0.5309508	0.504218083	0.9140847	1.052328	0.6792259	0.589241218	0.514233	0.654503612	0.729720878	0.534824959	0.9990902	2.621937418	1.044426	0.3858313	0.3522767	0.489144785	0.420708034	0.437781969	0.5436961	0.557018267	0.765151886	0.1854008	0.357313455
SNHG1	3.475502232	3.730075103	16.63554	6.386706215	4.52201463	9.682369	7.897565983	8.258957978	10.63511448	17.10250058	9.026712	7.092105	10.07256039	35.08559	9.995804	10.27247	6.745285302	2.921243051	11.86935554	12.55999	6.878029	5.615640036	12.82374541	4.466602	4.474596817	10.22329	16.81046	5.583371775	10.83002	8.542063	8.916038	5.113446589	12.57606	5.02208498	3.866988806	8.344792954	12.80458	2.412803883	16.30071	7.310164	8.767881	1.126448174	17.79656214	4.333800609	13.29854	2.64586294	9.514631863	7.724063	4.329689368
AC116914.2	0.084480338	0.156483923	1.6293	2.156237017	0.788738133	1.401233	0.560085681	2.733337401	2.164787415	3.097408655	0.2829623	2.064797	1.160298797	0.7488621	4.824658	0.9660396	0.202471762	0.488971251	1.416207617	1.786599	1.120074	0.306263162	1.943279816	0.7508089	0.887556814	1.348306	2.690105	0.340621552	2.275945	3.942772	0.1906897	3.766770049	2.552231	2.486124099	0.15845099	1.672292887	0.7916466	0.233569366	4.717145	1.936228	0.7343334	0.047205553	1.883885275	0.394321369	1.224302	0.151781003	1.772207461	0.3578469	0.871149463
AC022079.1	0.102092103	0.025214187	0.02812805	0.053451314	0.152506842	0.1058344	0.020826084	0.207257165	0.29514799	0.080209948	0.5813183	0.1774399	0.400625237	0.2961748	3.297227	0.9339452	0.146808844	1.890905437	0.563770748	0.1501951	0.120318	0.172718179	0.234839878	0.0518475	5.301646025	0.08690077	0.22292	0.070565404	0.1535116	0.06930515	0.04608862	0.290274711	0	0.058622649	0.02553114	0.059879073	0	0	0.1461676	0.1799905	0.1183228	0.18254905	0.219811794	0	0.1014538	0.110053834	0.063456672	0.1383833	0.084220762
AL355488.1	0.189769518	0.426075523	2.061677	2.054856049	2.770380422	1.488856	0.338727122	1.680001124	1.722948753	4.371188854	1.899645	0.8620467	1.64733349	2.759611	3.499322	4.167444	0.506499098	0.621308032	3.359875842	4.100511	0.8937445	0.68275193	3.025891229	0.6625747	1.216953839	1.8723	2.762435	0.789985893	2.388712	2.788766	0.4672901	2.71454539	1.320354	2.241277577	0.393681213	1.024499432	0.7088282	0.667762523	4.032236	3.049128	0.7831172	0.187977483	3.303192817	0.460140424	1.982265	0.44168272	1.956959225	0.7526839	1.801216139
AL606970.1	0.350647876	2.491268079	0.2911511	0.138317546	1.112185494	0.6124746	0.176374713	0.170649021	0.385037639	2.673142518	0.1930645	0	0.175926508	0	0.3878333	0.0137318	0.074829101	0.197703109	0.142099309	0	0.08963118	0.063849706	0.541407325	0.006098515	0.288370494	0.2555406	0.02622075	1.997579111	0.7042095	0.2853184	0.2547932	0.204859761	0.103193	0.055163478	0.228233821	1.225520357	0.0623237	0.177070953	0.1994368	0.9061281	0	0.026840203	0.709170056	1.121019131	0	0.120819814	0.641906762	0.008138606	0.589430144
LINC01474	0.019236133	0.142525263	1.351467	0.704988532	0.502866847	0.2791775	0.078480767	2.78240311	0.202224032	0.251885177	0.2255063	1.337325	1.081959822	0.03100283	1.287981	0.1649751	0.391873164	0.272160837	0.607001994	1.697981	0.1700268	0.325434565	1.26107912	0.1953815	0.692901497	0.4502793	0.875051	0.110799096	0.7713215	1.762889	0.1519698	0.646376408	0.2582853	1.13217858	0.336739349	0.423089228	0.2218555	0.141823026	1.046551	0.7121878	0.03715719	0.064492094	0.355001208	0.153920212	0.3185978	0.172802316	0.269020538	0.1303705	0.575244939
AC092834.1	0.027809704	0	1.149304	0.25480072	2.232914085	0.2306327	0.113459752	3.987238655	0	0.218490446	0.5588825	0.543761	0.436518358	0.5378499	1.478676	0.3180062	0.099976159	0.536540853	0.493618279	2.608196	0.464304	0.705721789	0.703669535	0.2118475	0.417386931	1.065223	0.3542175	0.352401288	1.115101	0.6607509	0.1883169	0.359410481	0.6347858	0.518982864	0.069546362	0.570883293	0.3608288	0.153775306	1.473184	1.61796	0.3760274	0.186472616	0.299381675	0.14834844	1.036344	0.099928217	0.993915245	0.4240729	0.516185621
LINC02275	1.503750025	1.053658413	1.035769	1.253197583	1.630058808	0.7531625	1.214955092	0.128627642	0.022202948	0.859162163	1.22617	0	0.710913231	0.2133122	1.170118	0.5313218	0.280085938	0.945344419	0.222150214	2.977666	1.012215	1.436033938	1.347340672	1.476591	0.12256737	1.534072	2.295556	0.561214556	0.5539897	1.017952	0.7246208	0.851617576	2.283774	2.292085145	0.088028328	0.751499519	0.6130187	0.74742197	0.9353655	1.5887	0.005439507	0.6482896	1.559077469	0.920083193	0	0.333918208	2.511721192	0.004771293	0.966975904
AF186192.1	0.881061992	0.583805404	1.243338	0.6469291	0.280884541	0.2004932	0.569877389	0.109063648	0.62125556	0.112555684	0	0.1867462	0.365418777	1.904885	0.2539141	0.2457321	0.772543043	0.055279967	0.423813674	0.03951812	1.392912	0.155808707	1.161636278	0.4638176	0.129010506	0.5944803	0.4301212	0.445598323	0.4308343	0.2552901	0.6063232	0.027772628	0.0288539	0.185091791	0.725495003	0.126039169	1.022348	0.158435164	1.23067	1.591217	2.532081	0.072046238	1.586334068	0.229265771	0.9253818	0.193043147	0.60106337	0.2184618	0.022159484
AC120498.10	0	0	0.5364938	0.414168298	8.044660397	0	0.049652683	3.675120981	0.447796087	2.90037053	0.2853437	0	0.41390008	0.7453571	0.7190042	1.809172	0.175007771	0.782676756	1.248110289	0	0.3107619	0.676508034	0.727864113	0.1236127	0.401848566	0.3107778	0	0	0.06099931	0.04130861	0.1922945	0.062914627	0.2287743	0.209648523	0.243481124	0.071380598	0.3509051	2.288054755	0.6272761	0.3433007	0.1880669	2.040121194	0.374332957	0.129841605	0	0.524771549	0.7186311	0	0.150596729
OSER1-DT	5.724219239	3.353809819	5.949044	5.792278755	5.764319092	5.053848	8.080996932	3.338964121	3.679788193	5.691579493	5.132251	7.360286	5.442834117	6.978189	5.414897	3.954421	5.080642637	2.531347055	3.204930962	3.888034	5.246253	3.336321048	4.171362134	3.733756	3.240725024	9.249526	24.59679	4.819365338	4.953264	9.76242	3.877495	2.579830674	7.436808	4.617190642	3.515495422	4.023566946	3.810033	4.871192761	5.836674	4.153746	3.215032	2.972330277	4.098997248	4.386831667	4.181574	2.535735653	4.307651367	4.353979	7.659639435
SNHG12	0.498664148	0.849517251	8.840104	2.972887045	2.718659125	3.143165	3.307887643	7.657191745	13.67976412	10.82881006	7.839195	1.087325	3.01857335	12.17863	7.189545	12.25779	2.320481081	1.619865081	4.21383993	9.330911	4.103804	3.536400872	7.807574069	1.340174	4.976779877	6.69226	25.68449	4.864004862	8.196026	27.66209	2.275825	13.14341884	6.260638	7.310020409	1.092312418	8.624856203	2.870366	0.865458535	6.024269	3.099504	0.5624743	0.516605163	4.685369434	1.208686156	5.12125	0.444690923	3.749956701	0.9744203	6.759869604
AL157392.4	0	0.043996929	0.7853025	0.60624635	1.330566937	0.55402	0.109020022	0.768503559	0.374554077	0.606495701	1.074026	0.2322148	0.372833071	0.2296905	1.192783	0.7129792	0.042695132	0.137478874	0.843204944	0	0.3499103	0.172217546	0.901512854	0.4975858	0.320843519	0.5307244	0.9076181	0.123131517	0.8928885	1.088392	0.2010533	0.322323486	0.7654228	0.409169099	0.089099977	0.313453932	0.3595506	0.394021365	1.275259	0.8793971	0	0.159267432	0.328761988	0.285087002	0.3540591	0.064011988	0.664363763	0	0.698055852
AC068580.3	0.585618545	1.220341619	1.201703	0.894268332	1.378275851	1.644188	1.039071725	2.600640274	3.118302101	5.855074073	1.920633	5.731904	0.518658909	4.738863	3.844204	2.145003	1.812901009	1.514314441	0.649665348	2.804512	0.7249134	1.002536882	1.78909527	0.7667513	1.36418206	1.194271	0.3107973	0.86436492	1.880383	3.375006	0.9225501	4.777608739	1.105756	2.10168743	1.617065086	1.001808102	0.5716357	1.405473229	1.519679	1.301327	5.03149	1.158937333	0.938154556	0.789117992	5.895348	1.052147423	1.184891947	9.126535	4.950571625
MIR4435-2HG	1.676035252	2.005405905	5.314997	2.458754144	2.854183483	4.384905	2.368812694	5.963215334	4.6633635	2.832801459	3.35907	0.8482672	5.996307179	3.745408	3.098429	19.44258	4.03250503	1.943708663	5.378903541	2.154063	4.909715	4.099638688	5.729789115	5.557607	6.867183699	3.3635	3.68123	2.768720814	3.169255	4.412683	2.097222	2.668838466	2.662067	3.693082062	6.410088178	4.459250958	5.028511	4.603212535	6.681249	3.510679	0.5949828	2.68595156	4.101015717	3.911058269	2.641802	4.198583975	3.853798329	0.6591035	3.061439562
AC253536.6	0.222477633	0.251837625	0.4852619	1.116269819	0.830851753	0.4612655	0.832038178	0.211711787	0.877066673	0.898238499	0.1241961	2.27574	0.727530597	0.6573722	1.460421	2.279045	0.422121558	0.381540162	0.767850656	0.7500695	0.18208	0.134423198	0.682346216	0.2824633	0.417386931	1.301939	0.640965	0.341722462	0.7898629	0.9124655	0.3766337	1.030310045	0.846381	0.745206164	0.301367568	0.570883293	0.5880174	0.341722903	1.459912	1.797733	1.539922	0.331506873	0.912401294	0.1236237	1.65815	0.433022275	1.123556364	3.204106	0.745601452
AL158212.3	0.284306147	0.748736976	2.397888	0.736661792	1.175512081	1.440556	0.544456849	0.357050238	0.884449737	0.930702949	2.579869	1.178612	0.519883028	1.472836	0.6455821	0.4478507	0.785683143	1.921686639	0.766685638	0.9336238	2.048548	0.999132065	1.317974383	1.001855	0.570392685	0.8025554	0.6017839	0.514670562	2.337431	0.9453111	0.5205937	1.278524109	1.281557	1.099454848	0.540498502	1.582435595	0.5353435	0.406389748	1.528505	1.329814	1.462601	0.421474176	2.373573097	0.28242924	0.6222357	1.068503158	1.26224411	1.258351	0.370953
AC245595.1	0.527423138	0.868401841	1.332042	0.632815136	1.039554979	1.063137	2.674823786	1.803124981	2.117748393	1.688201108	1.153181	0.06365842	1.590595201	0	1.702243	1.34025	0.509135638	0.226127349	0.780140451	0.6196668	0.3597111	1.239288958	1.583923602	1.209054	2.1768793	1.028826	2.63917	2.143427666	0.2019375	1.740476	0.2645564	0.170409403	1.829454	1.240857718	0.696126755	0.51557381	0.4435457	0.27003848	0.2517079	0.6199054	0.0282997	0.573049537	0.563284097	1.367670063	0.3397111	1.579318427	1.22935011	0	1.238818145
AC016924.1	1.994532973	1.73746363	1.022375	1.821378729	4.446101972	2.067644	7.490841146	4.23743139	0.650169341	0.425163169	1.242899	0.201545	0.990997337	0.2741118	0.2131388	17.45934	1.241381115	0.397737622	0.335425866	2.018755	2.414381	1.681558117	0.19561128	1.118928	1.160283167	1.678005	12.71644	1.21118046	0.7362118	2.204165	1.012095	1.298850706	2.408194	2.929805151	0.908651649	0.816163069	0.9361882	2.935335259	1.704516	2.83493	0.02986597	1.088577875	2.948519465	2.309384015	0.08962817	0.722248473	5.189558452	0	1.036339125
AL136304.1	0.313938232	0.268389911	0.9647534	1.390784281	2.480108804	0.9513034	0.566518583	1.317548862	0.539479288	1.328112847	0.8493038	1.783811	0.979236173	1.634683	1.85472	0.4142203	0.260448696	0.310610422	0.809658972	1.110234	0.4743381	0.408551448	0.888792812	0.5518856	0.434935222	0.5652818	1.0546	0.361653474	0.8775392	1.885263	1.389993	1.029933452	1.361859	1.906675749	0.301959646	1.062294761	1.009628	0.133533763	2.454812	1.490138	0.1399417	0.269878508	1.225591105	0.386463716	0.4399654	0.347098405	1.501018325	0.4910026	0.298826515
AC147067.1	0.573196908	0.865120962	0.7896258	0.861406232	2.616322034	0.7482618	0.75786803	2.370391959	1.171694424	1.806917244	0.319982	0.1153053	0.888617682	0.8211733	3.010131	4.794534	0.636002621	0.955703741	1.716628373	0.8588878	0.5837881	0.461775027	2.490519495	1.401584	1.720585712	0.9487043	1.274763	0.635860513	0.532032	1.837484	0.7187915	0.631047832	0.8551518	1.127600075	1.619265121	0.809349964	1.866948	2.582575265	2.006056	0.5614212	0.123023	1.209978615	1.371261142	0.566234978	1.441614	1.067972035	1.484491569	0.2158206	0.350265276
AC009318.2	1.623813326	1.305715312	1.17049	1.828839573	1.551306152	1.33101	0.558497349	0.670800071	1.414286851	1.705970715	4.110777	0.9229737	1.259600208	2.25192	2.119461	1.619341	1.538598782	1.505720996	1.303340976	2.048629	1.260967	0.935490473	1.150967919	1.43835	1.275242098	1.205398	1.202489	1.674853436	1.585186	0.8011079	1.385137	1.293325641	1.090154	1.138414025	1.487394773	1.107440929	1.170492	1.948922878	1.135392	1.364831	1.349474	1.772492392	1.364791509	1.1331223	1.110174	1.560476584	1.202947444	0.9597554	1.323986603
AC005046.1	0.078668091	0.218576743	2.546736	1.364334093	1.799458726	2.201897	0.621850206	2.195931111	1.938317347	1.776939097	0.3623049	2.777289	1.49207795	0.6339458	2.866046	2.192717	0.353515697	0.404737804	1.202410251	0.8680077	2.047395	0.451554406	1.786962387	1.548125	2.03671466	0.4603655	1.073583	0.226561992	1.651129	2.303038	0.7768698	1.728390625	1.637239	1.411633391	0.467240278	3.143316034	0.9923595	1.051249	4.026555	1.178895	4.216836	0.15385234	1.965996688	0.183596029	3.566792	0.954034676	1.558597388	0.9663585	1.074859053
AC022400.1	0.359088899	0.579869637	1.598179	1.012331848	0.825250505	0.4581558	0.197215995	0.455616452	0.907451941	1.2297657	0.5551148	0.06001058	0.758757191	0.1780747	0.9791382	0.1579312	0.165503603	0.213169489	0.544767239	0.5079633	0.7324526	0.200275461	0.889541794	0.2805591	0.456030395	0.3526804	0	0.350025549	0.4845676	0.8438096	0.1558728	0.249891242	0.4450633	1.1895787	0.27631004	0.324019795	0.3583963	0.305477238	0.9095895	0.5843827	0.1067121	0.216084747	0.892090114	0.294696676	0.3431191	0.496272719	0.987214693	0.09360311	0.484222067
LINC01816	4.883333645	1.834313052	1.074305	1.117956027	1.490858045	0.7121918	1.155249933	0.235590659	3.074370414	0.340387432	0	0.7664493	0.315739487	0.4488853	0.5850507	6.582057	2.069295052	0.525410197	2.343651205	0.3414557	0.9117753	1.907205266	0.918287777	0.9193925	1.00324182	0.5136597	2.297445	0.663087401	0.2093972	0.1575593	2.933798	0.215972038	0.9972465	0.426475345	0.975119836	0.84400549	1.311653	0.23956737	1.329198	3.306279	0.5021273	0.850769573	1.713336645	0.965721453	0.2306465	0.96743194	1.500338106	0.2516821	1.378574286
LINC02391	0.122918892	0.398447188	0.2328299	0.382110079	1.549278877	0.1752088	0.062686513	0.097475635	0.747059811	0.82489247	7.230659	0.08345221	0.321568524	0.148581	0.7564523	3.206497	0.165710483	1.521719282	1.060593719	2.684268	0.3923369	1.355405907	0.42412082	0.2340915	0.415091303	0.392357	5.14425	0.265502334	0.8086221	1.303803	0.08670422	1.707738899	0.3713497	0.441135435	0.461092379	0.383001524	0.06645265	1.585935992	0.3519716	0.3250629	0.02967931	0.944406103	0.472595358	0.368831309	0.598028	0.33126204	0.167129009	0	1.251678437
AC007541.1	1.213290634	1.746249793	3.204491	2.080926231	2.296790409	2.463484	1.49355204	1.008597451	2.188139052	2.914494972	1.569487	5.026448	1.641772586	2.521866	0.9557355	2.463845	2.035502792	0.882522653	1.320198347	2.200425	1.446328	0.505573974	2.396325939	0.7861479	0.879098138	2.22576	5.998859	2.602609677	2.013102	1.292265	3.371372	2.865741975	1.820094	1.657636214	0.941645431	1.202391361	1.471699	0.632338575	2.240255	2.183313	4.444825	0.280534024	4.195128295	1.138213251	1.434373	0.451003458	2.704489655	1.630408	2.47637133
ANKRD10-IT1	0.829702524	2.39068313	19.19789	12.1470783	4.647836632	9.09493	3.087310753	8.148963108	8.641664839	11.66921055	8.620181	5.107275	8.039213095	9.286316	11.9822	1.098115	3.627218346	3.537503266	9.57564615	14.94714	7.424221	4.697502664	24.05118482	6.398501	5.050277519	9.318479	4.808755	3.911734393	9.626454	14.75905	2.4624	16.16394726	6.416097	8.866822236	2.40152281	8.763976041	5.050401	1.302733136	25.40795	9.616443	5.312596	0.772695902	11.95666255	1.946609685	8.2706	1.794336051	10.338123	10.41335	7.098125822
ARMCX5-GPRASP2	1.645870822	0.873446964	1.761391	1.726984147	0.584178272	1.485288	1.581614707	1.081544489	1.352508416	1.341783327	2.414678	1.206686	1.399671184	1.227671	0.8214664	1.360999	1.640872685	0.828118777	1.135651809	1.083942	1.500639	0.991711977	1.147259072	1.560034	0.782581251	1.56306	1.60879	1.326695545	1.812373	0.8541329	1.509568	0.802793886	1.308909	0.63786459	1.014822771	1.176753005	1.052392	0.409500256	1.674819	1.470837	1.760396	0.673919784	1.499195897	1.372592435	1.329191	0.839050538	1.134331896	1.229167	1.365239988
AC008014.1	1.964936045	0.811088424	1.300205	1.040320495	0.937879411	0.9040451	1.801498346	0.490223222	1.175001535	1.264798382	1.543682	4.047076	0.656999005	0.8628865	0.4456513	1.025631	0.641577282	1.043592437	0.761989201	1.116516	0.6884292	1.147214773	0.831609451	0.8619444	0.563313049	0.9866184	2.892454	0.839306886	1.327906	2.060793	1.17734	0.970133939	1.133892	1.037965729	0.690154737	0.906440649	0.9309935	0.783354105	0.7112133	1.235833	2.281588	0.474959513	0.696054231	1.391191285	0.3610942	0.753657089	0.969174574	0.8977829	0.552086571
AL139260.1	0.730460632	0.513222374	0.5898821	1.120944149	0.681983719	0.5222319	1.168949316	4.745944864	0.695093311	0.62666761	0.1054585	0.6293117	0.757794677	0.3856612	0.9672669	2.700283	0.316932617	0.453567595	0.919015635	0.8337676	0.5689627	1.126207468	0.506975024	0.7515232	1.020716319	0.8576109	1.558308	0.30467481	0.867959	0.3206073	1.265029	1.416062564	0.7778727	1.609059577	0.472430717	0.609404546	0.3631292	1.741001162	0.9015666	0.6439087	1.26502	1.140043134	0.426110568	0.537459102	0.8969377	0.588306902	1.213348779	1.301668	0.597397885
TP53TG1	11.31863116	12.49332151	18.7373	11.02471227	20.82083629	10.97371	15.89528974	29.07308488	17.7315932	18.28243188	8.149688	17.43768	16.36133105	7.746161	26.80932	51.35272	8.380015292	13.4764237	12.36989072	14.71604	7.42251	16.00082818	15.38111673	11.80755	19.53052595	14.34423	39.50724	17.39909726	17.54028	35.91003	11.06559	9.752074643	10.85775	26.42500433	19.47134975	17.16030057	15.98848	41.14884895	13.71072	10.44353	15.6665	7.60023253	9.350273745	14.61384397	8.607046	24.58830001	10.26906354	16.9993	12.60088319
AC092171.5	1.618040623	1.047379122	1.222346	0.785654873	2.75329894	1.244486	0.811863541	0.612585733	1.045978045	1.589042509	1.289326	2.338788	0.324299467	2.481608	1.695995	2.350107	0.922568387	0.318886772	1.749963552	1.36778	0.7048352	0.331134852	1.455757945	0.6626794	0.45044114	1.41615	3.965151	1.022174592	0.441468	1.062973	2.665557	0.927523226	1.226444	0.786738355	0.456850199	0.707933377	1.203955	1.707635054	0.9714715	1.311294	5.646	0.933286865	1.545216244	0.626465068	2.171995	1.101862412	1.764055056	2.807845	4.036695759
AC062037.2	0.168382045	0.415861384	1.1598	0.881580572	0	0.8727712	0.343487741	0	0.442538207	0.440971584	0.2819932	1.646181	0.440504827	2.171047	2.652764	0	0	0.433152615	0.664168278	0	0.1653686	0.610428631	0.580987424	0	0.25271921	0.3583169	0.9191632	0.387948616	1.265945	0.8572952	0.5701099	0.870462644	1.582617	0.725154139	0.210544466	1.728290518	0.2427494	0	5.544758	3.562333	2.927274	0	1.553738163	0	2.091616	0	0.261650112	2.852971	0.868166074
AC118553.1	2.927533928	1.599002893	1.783791	1.891360456	2.522998681	1.925959	1.512132674	0.833379477	1.578273667	1.302380962	3.079969	1.202731	1.129171916	1.542521	1.626084	3.862683	1.259343449	1.303425656	1.36940345	3.830664	1.161115	0.68032504	1.208690377	0.7624354	0.647810006	1.517513	4.37082	1.751099366	1.763625	1.146551	1.800271	1.794747787	2.570155	1.670253249	0.89167992	1.128194879	1.758543	1.418176133	1.235931	1.224155	0.5074935	0.629167147	1.183292194	1.927057558	0.7148751	1.180068336	1.778821297	0.4769471	2.515693448
HOTAIRM1	0.870949372	1.359610981	9.688985	3.538255447	14.75942048	1.541701	1.173276977	6.161294165	8.022336168	5.885172574	2.738313	0.2766865	3.664935381	2.039348	5.550014	7.680935	3.219686743	1.003981747	4.521094693	3.414831	2.695198	0.734744979	6.728476464	2.1594	6.116615753	0.9092051	4.844039	1.713223619	2.326822	9.035983	0.8067665	4.852858332	3.431068	4.293403695	1.592453628	3.999890086	1.930799	2.34740335	8.70518	3.447637	2.079139	0.633583093	3.538147064	0.887561973	3.3409	1.195731963	1.80024372	0.4176476	3.431461228
AC006273.1	0.799472472	0.176294315	2.222345	0.392410864	1.066307998	0.3699901	0.131051943	0.090569696	0.243884296	0.317796595	0.9563534	0.03101592	0.112044782	2.415952	0.4217156	0.4489391	0.564557588	0.220349414	0.281557981	0.2362826	0.1822703	0.327783396	0.394072771	0.5075154	0.149987824	0.4860791	0.3896569	0.378261166	0.6082219	1.138746	0.515593	0.369011458	0.6517429	0.409881937	0.499829138	0.5442667	0.3704677	0.131569271	1.042425	0.3775411	0.1103064	0.159544902	0.702580787	0.266544758	0.2246281	0.153896418	0.377128675	0.1693227	1.560480623
AC100830.2	0.153648616	0.379473513	1.975527	2.078142536	0.765075989	1.168059	0.261193803	0.649837568	0.673026857	1.073030856	0	0.9457917	1.540849177	1.238175	1.512905	0	0.122748506	0.592877642	1.61614281	0.4709243	1.156891	0.495125445	2.120604099	0.8453304	0.230606279	0.1089881	1.025122	0.177001556	1.155174	0.9561223	0.3468169	1.191445744	0.756453	0.955793442	0.256162433	1.201573408	1.033708	0	5.132919	2.708857	0.4946551	0.114473467	1.023956609	0.204906283	1.52688	0.460086167	0.716267182	0.9545567	1.003455287
AC067852.3	0.134531046	0.209847104	0.8583592	1.260416463	0.158656311	0.7193324	0.194992609	0.386308969	0.586184682	1.149675917	0.2490182	0.1153717	0.416779481	0.4678819	1.031843	0.02024176	0.152728556	0.282322687	0.195501146	1.3672	0.3963701	0.462041026	0.830651375	0.7101854	0.159405262	0.7835086	0.2190249	0.26101612	0.7452739	0.9613295	0.4714792	1.226219122	0.5133866	0.579371423	0.132803105	0.944785542	0.2347789	0.013050823	1.530752	1.74765	0.136771	0.039564562	0.588021874	0.160525659	0.3869972	0.114491489	0.5171207	0.1559602	0.693632687
LINC00526	6.962126071	2.671493529	1.995846	3.063316171	5.900266025	1.223276	1.136715431	1.530497441	2.696414798	1.073030856	0.867336	1.210613	1.835084376	1.014313	1.394293	2.56754	1.987543806	0.978116359	0.930898259	3.701088	1.796299	2.915298623	1.3798064	2.463683	0.983920125	2.022818	3.757539	2.046609994	1.322546	0.7454277	4.365269	2.795926012	1.628437	2.296256982	1.213185283	1.268861518	2.126485	3.020830461	1.295255	2.716081	1.633549	1.904838491	2.540672643	2.360520375	0.8197649	0.812696205	3.463549752	0.9774661	2.345761581
MIR210HG	19.48378309	5.617712148	21.76277	14.24497086	28.86587865	13.47264	8.918176006	9.891194148	7.251639651	12.44780516	8.851502	6.109521	6.435526898	34.29548	17.60471	47.59982	12.63553339	3.160651742	9.943351714	24.88331	9.377701	7.276488127	23.26177525	9.433588	7.535191827	17.09624	25.57526	5.771425152	9.947474	13.0414	14.29704	9.97234783	21.6954	13.21315615	4.330811664	11.28319363	7.131038	10.18114876	20.29789	20.9986	0.4296531	7.125862349	22.3164374	6.052725004	4.841808	4.42443914	23.86528598	0.4935235	15.17094966
AP001160.1	0.096406975	0.099208761	1.151007	0.694028627	0.810080459	0.6662724	0.327772616	1.223223658	0.506749633	1.851504221	0.1345458	0.628346	0.798666922	0.7251014	1.170771	1.286159	0.07701867	0.186000829	1.330941138	0.6500602	0.3945067	0.524250472	0.720728191	0.2244014	0.482313787	1.196732	1.023295	0.203609633	0.6241466	1.690683	0.1269395	0.436084717	0.6472325	0.807306678	0.140638199	0.848169464	0.2779719	0.444239774	1.978402	1.048133	0.341409	0.035913245	0.543639104	0.085712432	0.8515932	0.057736303	0.474390465	0.3811421	0.414223029
AL357079.1	1.478557594	1.090049588	1.337623	2.108591951	3.420178119	1.281109	0.877836265	1.316008577	1.739961712	2.774083361	0.5913252	0.5992977	1.991761952	1.813916	3.737445	6.561091	0.899127296	1.192141758	0.739885847	2.191447	0.8019039	0.8266906	2.335075728	1.20478	1.15924162	3.522056	9.717496	1.85581524	1.354962	1.91006	1.120773	1.853835388	1.392654	3.548091108	0.800220168	1.06782556	0.6681056	1.952421842	1.200621	2.023132	0.1278821	0.493242946	0.712711132	0.765179655	0.6579016	2.061714672	1.954624985	0.8225982	2.616967394
AC096541.1	0.278897321	0.201601866	0.2436415	0.952687583	0.520776683	0.4160515	0.284465636	0.422915872	0.625725024	0.187052972	0.4101152	0.007389238	0.498279948	0.2302307	1.299407	0.3305892	0.252697533	0.472464751	0.254898008	0.2001493	0.5745345	0.29592445	0.915368676	0.3800046	0.602358406	0.6079688	0.3960828	0.383976813	0.511422	1.339158	0.207284	0.2725314	0.4932148	0.449191588	0.229653094	0.36904994	0.588402	0.150456415	2.512691	0.52768	0	0.167244025	0.523071785	0.272150016	0.005633204	0.391085972	0.528512955	0.03457669	0.329682103
AC002064.2	0.382792399	0.262611427	1.230432	0.835061182	0.079419653	1.014106	0.520580037	0.161897249	1.285504584	0.779711002	1.139682	0.1848077	0.61198162	2.193584	0.08375942	0	0.305809426	0.328236757	0.419414224	1.016805	0.4594843	1.027942101	1.80997351	0.5400034	0.191506945	0.4525455	1.393057	0.587963647	2.025219	2.670766	0.576028	2.143777809	0.228435	1.099022536	0.531825121	0.873115625	1.410298	0	2.070421	0.7498567	0.2464718	0.095064471	0.784933466	0.226885849	0.4578879	0	1.189647915	0.216194	1.403485086
AL121832.2	1.766499054	0.681688945	1.394191	1.276510192	1.786704405	0.5722661	0.825810348	1.751059316	1.184849676	2.313120407	0.7087824	3.018271	1.275683515	1.838728	2.319183	10.73128	0.573316374	0.402352093	2.068566022	1.455071	0.6505817	0.711557526	1.100513105	0.4205236	1.077083221	1.096407	4.620584	1.038691767	0.7147786	1.59267	1.391421	0.761003269	0.6670952	1.875485979	1.012378478	0.647554531	1.220288	0.644413684	1.607056	1.557187	1.457307	0.719743355	1.330058791	0.687110888	2.194318	0.925682348	2.916537029	1.434173	1.555940754
AC010203.2	0.147032168	0.145253019	0.8507053	0.307920487	0.10981952	0.3658122	0.08998064	0.335801232	0.386426903	0.693106055	0.1969905	2.683248	0.34618621	0.3317599	0.9844738	0	0.176194027	0.264761946	0.579955554	0.7030066	0.3176817	0.106605957	0.270571496	0.3733516	0.220675865	0.2503075	1.391205	0.372634855	0.2947814	0.4491571	0.09956466	0.418051138	0.1579371	0.337711338	0.110309182	0.344949304	0.2967582	0.16260451	0.5052224	0.4147533	1.192853	0.098589589	0.723590978	0.11764954	3.141428	0.264164306	0.365559008	3.786671	0.909705121
AC112491.1	1.1399736	0.856875674	0.3413929	0.324371884	0.925495148	0.8220941	0.454982754	0.880425093	0.455921419	0.778812718	1.826134	0.2153605	5.186589093	1.75741	3.318629	3.258923	0.950311013	1.147505114	1.857260891	0.3645866	0.7788326	0.898413107	2.508241407	0.4404947	3.868234364	0.6328339	1.172427	1.027750972	1.180017	1.514094	0.5034439	0.256224891	0.8651516	0.853810519	1.301470426	1.52619203	8.288717	0.548134559	4.257721	0.7864424	0.1914794	0.498513485	0.686025519	0.727086809	0.779858	0.623342549	0.770179766	0.419893	0.459987993
AC092171.2	0.922553361	1.274638806	2.468866	1.4698207	1.786197095	1.908821	1.473161973	0.993046152	2.712809575	1.945714209	1.133438	3.306258	1.1919104	1.937815	1.772113	4.745101	2.029824568	3.185357168	2.035713567	1.564436	3.108023	2.62716516	2.848345504	3.6099	2.093970276	1.834459	0.9631752	1.703047887	4.263948	2.207362	1.694079	2.501877251	1.984999	3.707111681	1.371032401	3.67013963	2.191241	2.808508173	2.11118	2.486383	2.651145	1.53805015	2.709682396	0.776513504	2.182375	4.673603683	2.044589188	3.023746	1.462076055
AL035413.1	1.769838097	0.928100899	1.001958	0.602935036	0.543249223	1.332052	1.23642037	1.045892418	0.63718519	0.8889013	0.4466284	0.8690881	1.744207969	1.055013	1.289102	0.3465453	0.813481222	0.748405702	1.625705785	1.337536	1.214334	0.585947273	1.226910984	1.354375	0.909689465	1.083432	2.29398	0.670301751	0.6379662	1.686972	1.039767	0.814663756	1.757868	0.556857353	0.818507183	1.884123982	1.153419	0.268121047	1.284314	1.196813	0.5151438	1.056678157	0.932140745	0.517317637	0.9436339	0.696935259	1.205551602	0.3286263	1.000017726
ACTA2-AS1	0.150607503	0.467337785	2.14922	0.849175631	0.439864612	0.6405257	0.543558829	0.612476502	0.781497726	1.178210129	0.4979843	0.1006775	0.87893376	0.317421	0.9201958	0.3201543	0.388722884	0.218549513	1.454680852	0.2201493	0.7281828	0.172663916	2.09195629	0.308886	1.182373384	0.3287104	0.4637688	0.195741589	0.6000278	7.609	0.1656179	0.504077998	0.2074072	3.431515351	0.820878673	0.560583258	1.814939	0.156593473	4.351267	2.988849	0.09697292	0.25030956	0.445424465	0.11845038	1.394323	0.568928417	1.038133606	0.1243189	0.513699021
AC009549.1	0.510339411	0.369120143	0.863728	0.877920392	1.102689592	0.9144944	0.751048373	14.67106596	2.213084753	1.832935269	0.3052418	0.5702073	0.953643309	2.044532	4.106199	40.78788	1.170697493	0.225054384	3.192025835	1.380931	0.8448901	0.704804905	0.989447543	1.601338	3.720338553	0.5585153	0.5836995	0.781074483	0.2649273	1.843574	0.9791509	4.211753637	0.753761	1.465218525	1.1121643	1.870777102	0.5150146	10.02464201	0.8350453	0.4241627	0.05633083	3.633819664	0.852129233	0.806985597	1.569746	1.309853856	0.962953112	0.6670471	0.578880368
AC087752.3	0.641466717	0.66367723	0.2388305	1.248076867	0.582709498	1.096319	1.450012425	0.923887544	0.660686449	4.971659183	1.161383	3.446376	0.113388055	0.7544313	0.477984	2.676366	0.415509752	0.802768035	1.196720699	2.901266	0.4937733	0.293304213	0.618135657	0.4842513	0.494388638	0.7747529	1.230304	0.679046873	0.6734445	2.736331	1.07616	2.263018714	0.7216323	0.547530582	0.628663799	0.81347706	0.7248244	1.246252341	0.8191158	0.5196116	1.808387	0.581247505	1.013180457	0.601135498	0.9188558	0.311482877	0.700439934	1.586236	0.446940222
AC104031.1	4.031210991	9.75206124	1.638686	5.708945155	10.18044662	8.323703	10.98699094	7.169175755	4.472372015	6.057432249	3.541593	0	11.15116655	4.579918	10.34632	57.43261	0.554348091	2.805012501	2.932517196	8.142433	2.62856	9.623002609	3.914376742	0.1678075	15.27456646	5.132986	21.64481	3.159382617	7.36993	12.05667	0.4475057	1.708165941	7.986014	9.297047869	2.478991288	4.699702441	1.857816	9.561902871	7.238125	3.553555	0.06382647	4.652792529	4.116153116	13.83668231	0.246271	0.890489355	10.78251672	0.1119715	3.816196679
NAPA-AS1	1.927503224	1.20213362	1.144369	1.800863375	0.533210298	1.311922	1.145170719	0.395254952	1.176908632	1.623143295	0.7716848	1.14207	0.594239616	1.045977	1.26528	1.558466	1.656521546	0.843092459	0.78076593	1.981164	1.38948	1.317546064	0.761357332	1.664431	0.857163784	1.436295	3.826126	1.921410769	0.9514637	1.828353	1.347715	0.587125674	1.960664	1.49063716	1.38765922	1.008712628	1.431504	2.093368522	1.254387	1.933672	0.7772406	0.754291905	1.04799393	1.687718061	0.8115412	1.026084461	1.210166306	0.3958611	1.612845379
AL360181.2	0.569432569	1.091137896	3.570555	3.366835067	2.969863662	2.524065	0.961326713	1.445006222	4.128471453	2.802564615	0.328842	0.9385041	1.720853921	3.797599	3.402827	0.9542727	0.70590195	0.681903998	2.865684536	6.644095	1.909135	0.664385582	6.978345757	0.7478961	3.38910187	2.047443	1.679259	0.995280316	5.14231	6.031651	1.174524	3.222867081	3.111059	3.07244488	0.343732338	2.130585435	1.755086	0.217152349	5.706888	4.431102	0.872363	0.175550365	2.71780078	0.471349915	3.983872	0.458616243	5.309073044	1.164432	2.571491269
AL353194.1	1.616620355	0.481871127	0.5375583	1.057996639	0.988873727	1.09799	0.909736239	1.096324605	1.90462022	2.153361241	0.3734332	1.271653	1.276065571	1.257829	2.360268	1.195228	0.567816217	0.250953499	2.253804599	1.281427	0.4379829	0.43786604	0.897610201	0.2477159	0.669333419	1.067638	2.9416	1.541238041	1.082703	0.7095527	0.3774878	1.008631317	0.7859252	0.720221118	1.289525173	0.817396876	0.6831111	0.102749335	3.192486	0.737104	0.3768801	0.436089398	1.114510594	0.520396908	2.146634	0.25038703	1.126104111	0.6611648	1.034712219
AL031775.2	0.910510315	0.974450502	1.379733	1.747923949	1.416807387	1.164126	0.619126052	1.69439129	1.116726044	2.185803595	1.118225	0.9231257	0.873395991	1.222889	2.510301	0.6941173	0.545548915	0.507483743	0.897857117	1.786024	1.043251	1.35701048	2.094423802	0.8862723	1.047692726	1.614638	0.9388325	0.524449056	1.407126	1.442232	2.603267	1.137511986	1.181799	2.222015523	0.758999802	1.379584283	0.9626062	0.671295658	2.607197	2.354365	0.8793869	0.203508386	0.746817356	0.809506302	1.50803	0.654344771	2.499566134	0.2571197	1.032796085
AC116407.2	0.343029467	0.300048824	0.9844817	0.392867156	0.934104405	0.3852371	0.451926022	1.196910126	0.638592924	1.291380158	0.526606	0.04657798	0.654354554	1.474293	3.152471	4.331171	0.274043176	0.091919014	1.606746631	2.91754	0.6597436	0.328164539	1.265786943	0.3629325	0.729359395	1.520764	6.189744	0.658610442	0.841755	1.043042	0.2419653	0.960545406	0.6141183	1.661952103	0.411051346	0.461068866	0.5151368	0.289788969	1.084564	0.9071522	0.1380433	0.127784335	1.362833125	0.247793644	0.6036502	0.231113051	1.221540931	0.1937367	0.677977134
AC011462.4	0.082128436	0.642315968	2.413625	1.755798277	1.942509192	2.100093	0.307149951	1.180996561	2.050558441	2.688551698	0.2292373	1.843755	1.647232973	4.809305	5.175549	4.304416	0.393670041	0.38732912	2.051673501	1.157907	0.7528137	0.264655027	2.046611231	0.4866044	0.986111484	1.281641	3.088443	0.409981333	1.440752	1.719046	0.3398651	1.450609517	2.426041	1.689872934	0.308079541	1.445099421	0.7104069	0.302755837	3.919505	2.461501	0.3701651	0.091782735	2.399816071	0.182544572	3.786027	0.245925791	1.446359863	0.6957692	4.432094154
AC068473.5	3.37552364	1.238050649	3.653035	3.121484491	2.182238945	1.88185	0.75030189	1.226913401	1.496770152	2.338192236	2.175785	6.17353	1.963244125	4.952702	1.67062	2.933961	4.414680816	0.526493659	2.702671253	1.996428	2.091609	1.347735286	3.657155074	2.61357	0.730104823	2.52482	6.357989	1.694841156	2.207766	1.933052	1.734084	2.307755269	3.982729	1.745806257	1.854457768	1.557058204	2.98481	0.579527079	2.378186	2.39509	3.873207	0.62982506	3.658508465	0.806966827	2.058439	1.289662383	1.659306214	3.538125	2.037089681
RERG-AS1	0.875386771	0.495455031	0.3517258	1.909655245	0.068107655	0.5293603	2.120552657	0	0	0.52537119	0.9162689	13.23349	0.572525562	0.05878578	0.0718293	0	0.087417333	0.093828311	0.14387028	0.5366022	0.1791084	0.881528983	0.293654376	0.2315445	0.328459983	0.3104704	0.3982131	0.294127215	0.4570423	0.9904261	0.6998086	0	0.8815422	0.314161734	0.364860439	0.588307455	1.262009	0.134458329	0.6266556	2.507903	0	0.081524131	0.168283213	0.972848819	2.476838	0	1.076880432	2.533811	0.338507484
AC009005.1	0.299107386	0.299005781	0.5493933	0.279643895	1.010644991	0.9006837	0.726379059	0.722878408	0.355620216	1.529348728	0.3578014	2.490995	0.745234122	0.09182297	1.093919	8.83582	0.460840277	0.567916784	0.224724377	0.707205	0.4056608	0.464717973	1.867507665	0.3074203	0.427543508	0.3030954	0.8811753	1.017297473	0.4818804	0.9668992	0.562623	1.030837569	0.4972366	0.736077666	0.480861114	0.543005364	0.6365491	0.420045951	0.5098082	0.677999	0.1375634	0.366102861	0.284761977	0.588838448	0.176927	0.179129724	0.553315707	0.1206645	0.396559753
AC005840.4	0.266768882	0.658852176	0.8763367	1.235537379	2.567283368	0.6807324	0.58605087	0.494701054	0.728082476	3.036372788	0.8591614	2.987004	1.315263578	0.7937552	5.132257	1.407934	0.295088228	0.923793767	2.306848252	3.773684	0.6650632	1.115892072	0.991267358	0.3908038	1.940326625	0.524016	1.642934	1.158340735	1.517091	1.323393	0.5789931	1.272997122	0.9092591	2.179901313	1.180314383	0.391163296	0.8579307	2.231581768	1.322097	1.772741	1.942285	0.481591213	1.38859404	0.766260556	2.515061	0.995445196	1.562474877	1.668917	0.592497982
AL080248.1	7.508190083	2.151653938	2.138457	4.768601096	6.270468155	0.8867175	6.753340806	0.120588415	0	1.368944004	1.963051	0.1032398	1.20173804	0	0.1871635	0.09056621	0.379634554	0.366728439	0	7.45711	1.835676	3.63687505	0.510110952	2.131761	0.190190746	3.168519	5.649221	1.277330818	0.7542376	0.05376508	7.079355	0.040943153	9.188033	2.455805512	0.237676484	1.858103207	0	0	1.451429	2.45752	0	0.637274971	3.702808989	4.393866678	0	1.366029031	1.673751491	0	0.588025887
AC008669.1	3.397482704	2.676176839	2.853279	1.93538912	2.297335614	1.591345	1.393033617	0.272108293	0.593301912	0.88680236	5.425198	1.918864	0.930156887	2.301255	1.433717	0.209741	2.502311137	2.039774931	0.92382819	1.608667	2.106209	2.441527679	0.99961136	1.576374	0.542104752	1.909543	4.2001	2.405530792	1.944738	0.3256515	1.592364	1.604640732	1.712581	0.753454461	1.051465634	0.968209977	1.179753	0.769770848	2.254363	2.029777	3.72831	0.996518335	2.525716237	2.45360691	1.626429	1.551364926	3.218488593	3.165122	1.105735854
AC080112.1	4.238177669	4.088310624	3.105208	2.704524161	1.775677796	2.58622	2.251206188	4.83374879	4.126869551	3.651072037	2.22174	1.734403	3.731669116	2.090825	3.017139	11.14267	2.996611087	4.182798011	7.293481163	5.537746	2.190699	2.49690769	5.725158472	3.450632	6.933606185	3.460136	2.926632	2.319447327	2.044817	3.895221	3.875604	3.686995424	2.53793	4.32287446	2.979998505	3.176078706	4.087441	5.820941218	3.555014	3.725649	0.3855192	3.509644977	4.721439773	3.867190204	1.322226	4.218555112	7.297214209	0.9548054	1.059295282
AC244197.2	0.206428674	0.069521865	1.499418	1.449224245	3.854581317	0.2723579	0.133986439	1.000055372	0.345247365	1.351527414	0.3142825	0.3057791	0.687322036	1.058593	4.360861	0.3218903	0.134929655	0.096550049	0.222065424	1.035314	0.7187852	0.249452514	0.496426405	0.3573916	0.22532522	1.717186	0.7512346	0.648555321	0.117575	0.1910918	0.08471863	0.436560272	0.377964	0.889005761	0	1.045644034	0.4058177	0	1.209063	3.209272	0.1087486	0.020972238	1.789368683	0.075080165	0.6371713	0.134864953	1.574694263	0.4769471	1.548119045
LINC02471	6.312551557	0.662935655	3.366216	5.54871326	5.496103112	5.162231	0.056644439	0.493250203	0.072978816	1.284728208	16.49321	0.02010897	4.503896493	0.0596711	2.005054	0.5821334	2.972584297	14.92908762	0.657166504	11.64261	0.690862	4.787206867	3.342719313	7.873559	0.388974447	9.414992	14.9221	5.565952552	10.39193	5.874968	18.69886	5.550510292	2.634743	4.783396279	1.458274092	4.750196076	1.974898	0.580054042	0.4770699	3.622689	0	9.950916438	5.494632774	7.406251178	0	0.133036964	2.934106529	0	3.359698109
AC064836.3	2.483947902	1.217923904	0.9057817	2.00811741	0.716192976	1.19283	1.620721132	0.695219984	1.152045971	1.171883624	1.407033	0.9126423	1.242315248	1.913377	1.582593	3.289451	1.81660493	0.469838647	2.233302843	1.948073	1.219747	0.838696891	2.100647944	1.344954	1.315792144	1.476926	2.625465	0.778491243	1.098531	0.6819297	1.339857	1.038605502	1.324278	1.179857032	0.799318142	0.723086523	2.633091	1.110929479	2.562646	1.223615	0.9172802	0.510282914	1.516799365	0.73072077	0.5898793	1.607908862	1.333910156	1.02122	1.111200975
AC034206.1	1.302635388	2.60112622	0.2863543	2.285450423	0.672783846	0.5746317	0.876339073	0.105497869	0.673785624	0.326627205	2.065513	0.04516016	0.163140739	0.4466924	0.05458055	0.1980817	0.631040796	1.372463839	0.519279257	1.809369	0.585222	0.837303459	0.143445599	0.8621182	0.207987625	0.6487677	2.269411	2.825639275	1.146058	0.9407373	0.5786798	0.823848241	0.8373161	1.153815342	0.589144716	0.58927219	0.3396302	0.434223093	0.5753763	1.123855	0	0.309736551	0.191808713	1.496947814	0.2409957	0.622439008	0.882884764	0.02347992	0.543019772
AC078883.1	1.371346859	1.339865611	2.961733	1.998777692	2.673232409	1.515348	1.367985199	1.383062549	1.102366833	2.729716827	1.707747	1.282306	1.60981382	1.392505	1.117831	1.292428	1.14371309	1.162980255	1.218546581	2.503385	1.583605	1.40828488	2.108760376	1.645433	1.304287253	1.496526	2.029146	1.197852788	1.712069	1.602713	0.9921202	1.76582614	1.355697	1.997458364	1.243649246	1.517311741	2.621535	3.805357538	3.394577	1.90406	1.882398	3.149306824	2.340766545	1.46708544	2.192251	1.579372212	2.560257575	1.412845	1.232817113
AC012181.2	0.306785921	0.303073687	1.436917	3.854898075	0.534662089	2.438241	1.105619027	0.960159336	1.74695823	2.758457025	4.487024	2.710461	0.454797413	1.747043	1.127756	0.2338748	0.343123943	0.710269388	1.250426633	0.9778927	1.727427	0.963888138	2.634583018	0.675139	0.245570747	3.177156	0.8559484	0.801071935	1.922087	1.45783	0.3462398	3.647687468	3.295394	1.82032592	0.40917793	2.039275999	0.5897073	0.188487758	1.932623	2.379828	2.291381	0.388562184	2.642130453	0.84553674	2.760748	0.146982602	1.589056422	2.460391	1.581766807
AC092794.1	0.190080762	0.260806538	1.221975	0.801677865	1.064796479	1.072819	0.21541757	0.294771681	0.666088435	1.050906508	1.025738	0.5276703	0.635401722	0.8169405	1.206164	0.6641522	0.404943524	0.244485626	0.541491148	1.087495	0.5185526	0.459394743	1.141676892	0.3754044	0.348683034	0.853927	1.537203	0.413611884	1.00565	1.075302	0.3575432	1.146408276	0.9074601	0.909557597	0.237676484	0.898083217	0.5176151	0.428210504	1.300239	0.8936436	1.672648	0.118013883	1.429154347	0.478818805	1.206812	0.113835753	0.984559701	0.6799092	0.413795995
PHKA2-AS1	1.533181885	0.783429187	0.6372667	1.314787369	0.888475342	1.630487	1.226768314	1.42545015	0.607895225	0.796119667	0.5312389	0.1005016	1.158338231	0.9372855	0.9370248	1.360246	0.823602878	0.544002424	1.016605961	0.9965366	1.090366	0.67081512	0.836080469	0.9061606	1.091040462	0.6468968	1.15439	0.989686121	1.225561	2.041223	0.9695956	0.922409608	0.940575	1.593779635	0.446218432	1.531037084	1.39098	0.974461439	3.046636	2.21369	0.2553059	0.531747718	1.158620877	0.863690998	0.07661763	0.854869781	2.11542709	0.1119715	1.717288505
PTOV1-AS2	0.3003883	0.578669286	4.088438	4.938316194	3.410309393	2.453826	0.870135368	2.667954826	2.889476006	7.788127178	0.6640486	3.158621	1.791730778	6.119467	8.518407	5.118097	0.76312854	0.525456887	3.86262871	5.082116	2.076887	0.871188467	3.620712114	1.144142	2.434553096	3.605235	1.989573	1.577961088	3.688729	4.180327	0.8272074	4.239357289	3.726807	3.880956903	0.540870826	2.836558924	1.333817	0.730846079	8.790688	5.719581	2.437011	0.281987426	4.989276504	0.400598793	4.815965	0.474927656	5.20921587	2.911258	2.948879252
CASC15	0.306168373	0.422959457	1.030155	0.452638425	0.236494235	1.362042	2.426357272	0.335369984	1.620908691	0.536467357	0.5311913	1.899788	1.292209326	2.474354	0.6723418	0.2833592	1.815987212	0.33005523	1.285847877	0.7331584	0.8825978	0.558962513	1.878479156	0.8697244	0.697542155	1.905362	2.474902	0.400913838	1.275132	0.4354966	1.133579	0.72590548	3.412976	0.074306479	0.739499471	1.361338208	0.9637549	0.483127173	1.994642	0.7941386	1.399802	0.627701477	1.80213766	0.405369655	0.9603707	0.41156709	0.992587201	0.9908586	0.934657281
PLBD1-AS1	1.505550193	1.884633553	1.250094	1.295745941	1.15531609	1.582117	1.640787918	0.444855248	2.655971756	1.431307937	2.694076	8.378826	1.537701834	0.3656357	1.177832	0.7664697	0.889720713	1.909941398	0.406747352	1.06195	1.276057	0.847362339	0.664171306	1.649638	0.433354082	0.6144293	0.7130197	1.924446451	1.343827	1.260051	2.211249	2.878660857	0.4430719	0.503308885	0.851009425	1.391083307	1.783964	0.114041418	0.1771669	1.563502	7.728571	1.751674529	0.888098659	1.512730945	3.859898	2.519666525	1.121671203	13.24382	1.04209062
AC098487.1	0.731070026	0.688560809	0.8534821	0.940678463	1.388242722	1.233141	1.276479393	0.723206326	1.384047165	1.541400171	0.6017941	0.1076803	2.042219456	0.4393526	0.780854	5.278038	0.935462403	0.30281385	1.246319808	0.2734399	0.377247	0.598942071	0.655563095	0.692206	0.892669469	0.7383062	1.848828	1.141945524	1.16449	1.261745	1.132749	0.384337337	1.397553	0.729296485	0.526785649	1.471685171	1.321907	0.29690622	0.7983226	0.6772143	0.4068937	0.30464713	0.762250577	0.743611509	0.2873161	0.178097871	0.78943426	0.3988983	0.907198541
ERVK9-11	3.459857316	1.765416342	4.400775	5.353302888	2.545666509	1.657742	1.593470108	0.420758138	0.324408629	0.598272599	2.869383	0.1801127	0.891639342	2.927676	3.642581	4.497796	0.551926735	0.606621409	2.717794114	1.239988	2.239961	2.301977116	3.013088558	2.572948	0.779747851	1.952376	1.716359	2.211458293	4.797067	1.938508	4.511946	2.071458427	1.692001	4.691692212	1.073486455	1.550591583	0.5152603	0.835346553	4.531529	4.599211	0.2704589	0.980024645	5.320947733	0.948367207	0.07323165	1.820484833	3.481138663	0.05618712	4.77980595
LINC01184	3.506535238	2.601835718	2.396933	3.268046729	2.989761676	1.929899	3.002435697	3.180021962	2.481370057	2.594596577	2.143262	2.168931	3.163947728	2.326176	2.924699	5.381852	3.010224805	2.436081402	2.884004845	2.580758	3.275699	2.918360067	3.715868775	2.899586	3.176544418	2.881169	4.716162	3.662705471	3.266799	3.207872	3.178439	2.093877421	2.285189	3.106510672	3.445353021	2.526203993	3.648864	3.736314904	3.833354	3.597282	1.737415	1.727727636	3.140887465	3.248576089	2.395198	2.722935705	3.504508573	3.083407	1.980503857
LINC00997	0.752564648	0.860484156	3.065362	1.672121124	3.469732375	1.55067	0.933427287	1.508919887	4.242663631	3.497691281	0.1711569	0.8780459	1.87763934	1.370135	3.494661	2.921667	1.330471333	1.374269163	2.950101955	0.9226272	1.697184	1.897419507	2.457742216	2.229443	1.88250024	0.9885538	0.7438529	2.445645086	1.734654	4.375575	1.038091	3.121954078	1.160175	2.480761628	2.08531323	2.057115471	2.129699	1.977924707	2.913143	1.097466	1.50752	2.273894719	1.35741675	1.040793816	1.192574	2.403715484	1.436504603	0.9287791	1.892182067
NEBL-AS1	2.093772618	0.913856917	2.188123	1.110390214	1.314447734	1.085261	3.019262288	0.664151171	0.237190082	0.094540163	0.5743387	0.5489954	0.613860618	4.887247	0.6753642	0.05160013	0.670520472	0.348239437	0.427174311	2.688625	1.010424	0.567104034	0.830388291	0.3895796	0.514715925	1.421166	5.780425	0.706966568	0.1583205	1.25594	2.261185	0.443220149	3.465688	1.088263627	0.699650698	0.582260242	0.3903239	0.033269058	1.03369	0.7955528	0.31379	0.302573041	1.748811016	1.155418686	0.1793692	0	2.271860666	0.2752426	1.209823208
AF131215.5	0.202857378	0.986357145	0.6113027	0.589122241	1.432298009	0.9266048	0.41381504	0.731947008	0.741405552	1.543969101	3.715795	0.6748482	0.713122564	2.687077	1.74776	0.1993484	0.167125351	0.538145771	0.400076611	0.9909083	0.5665515	0.474952722	1.800891224	1.014115	1.046588581	0.3102703	0.738238	1.2049616	0.4130588	0.6993065	0.5365914	0.401449829	0.5447568	0.873625616	0.697543913	0.734329287	0.6031803	0.303796771	1.651852	1.620564	3.355185	0.269210423	0.809188545	0.321255853	2.698354	0.956713473	0.640293854	2.255598	0.836734791
LINC00174	0.299269385	0.658194683	2.729396	1.96428591	2.353557022	1.281719	0.87117208	2.536064155	1.685019079	4.118973961	0.318276	2.707488	1.588698234	1.42235	7.029212	3.291028	0.59421882	0.455168192	2.852016724	2.880279	1.109148	0.720646419	1.585334028	0.868084	0.655713608	2.36144	1.430935	1.195318844	4.469877	4.541415	1.171054	2.148427726	2.064887	3.349085795	0.685588456	2.258155107	1.218751	0.696557228	4.021996	2.923082	1.05067	0.273418055	2.25757299	0.288405502	1.599149	0.729989212	2.104546664	0.9104969	2.8607669
Z83843.1	0.183461034	0.411911547	2.490565	2.357659847	1.127371131	1.473077	0.506935707	0.859161095	1.459655533	1.943685471	3.98303	1.094277	1.199882551	1.478418	1.064165	1.068018	0.763472389	0.480523173	1.874901089	1.63782	1.729706	0.427272433	2.156091368	1.113814	0.740943921	0.9866598	1.274606	0.534126813	1.199584	0.962373	0.46305	1.349335207	1.263026	1.134861308	0.279449927	1.168966259	0.6540071	0.098371684	5.449112	2.452306	1.121129	0.10064967	3.134390921	0.338081465	2.892163	0.257698195	2.104419546	1.559882	1.984695968
TTC28-AS1	0.703335131	0.830646402	1.781277	1.864985411	1.516997593	1.680855	1.100983308	0.765532443	0.773439627	1.824092941	1.295871	1.419413	1.02849611	2.702972	2.177195	1.348028	1.098813579	0.602121375	1.109249433	1.454302	1.46742	0.854043336	1.561669993	1.371917	0.753765764	2.156791	1.682952	1.434599413	1.781134	2.971582	1.090014	1.342184519	1.638543	1.084692416	0.69332927	1.619425058	0.819038	0.636669759	3.025823	1.959151	1.426626	0.478718769	2.058485234	0.721282237	1.466	0.583847559	1.938648835	1.195542	1.400156544
AL133355.1	1.955995777	2.370914912	3.318544	2.701686357	1.374445558	2.523946	1.559287629	0.555137621	1.210771933	2.224247377	0.7672153	1.532054	1.858310565	3.011442	1.692831	0.6180347	1.80730212	2.032534184	1.553202575	1.845834	2.537729	1.88471118	2.498310803	3.215327	1.41376714	1.829247	0.9366124	2.010168428	3.012096	1.240469	2.091358	2.195293665	2.640156	1.743851969	2.355664585	3.268098527	1.699347	2.049307097	2.078224	2.831368	2.326619	1.53014785	3.000228486	1.91520445	1.555866	1.710873183	2.719495722	2.171627	1.385357472
CA3-AS1	1.329910054	0.724531766	1.023798	0.819161581	1.442506041	1.52058	3.35125987	1.290369587	0.282703405	1.216443094	0.9007183	11.36597	1.75238217	2.143413	1.694646	2.879386	0.937458755	1.094253087	1.272857106	1.852227	1.41175	1.193500477	0.78728341	1.278781	1.0273629	1.01965	1.209951	1.791137467	1.899253	0.3153191	0.7946163	1.933611231	0.6696308	1.487998602	0.855912664	2.437559419	0.8599547	3.821098197	1.148038	1.361971	14.77118	2.098224884	1.488844564	1.030236838	1.409054	1.651478747	1.717065852	10.65359	0.484018126
AC067930.4	0.468967662	0.640075805	0.3060196	0.775366045	0.230444575	1.381712	1.057362866	1.096111561	1.719056549	1.712970944	0.2893545	0.02681195	0.613433931	0.3580266	0.2916443	0.4939314	0.473247251	0.317471294	0.438111003	3.04115	0.5090562	0.268441507	0.482600665	0.4073881	0.703858523	0.4201949	1.167719	0.142169925	0.06185673	1.508013	0.2785678	2.105365973	0.7622528	1.700763121	0.4938071	0.940991223	0.142335	0	0.5300777	0.08703156	0.238388	1.268862526	0.493473064	0.065833344	0.1635213	0.975604402	0.958858343	0	0.127261292
LINC01547	1.379135164	1.017263332	0.7777999	1.986875491	4.182569035	1.218594	1.170651744	0.863187854	0.383138783	2.042233048	1.247841	0.07038138	0.641684178	0.6489233	2.588343	2.209461	0.659958081	0.922650949	0.839712755	1.293623	1.018112	0.973100461	0.558894153	0.8343622	0.889084451	1.191646	1.953683	1.188895995	0.9858417	0.6833185	1.316233	1.405571033	1.354656	3.155712823	0.798578669	0.89575126	0.847338	1.253940355	0.8282464	1.387065	0.1877306	1.246450552	0.925261996	1.234375196	0.2414494	0.881369886	2.006411083	0.08625512	2.166623496
AL162582.1	0.421135392	1.885178907	2.683187	0.41341787	1.179560411	1.200574	0.295311195	1.102079988	0	0.654847524	2.027694	0	1.067304522	0	0.9330118	0.2257368	0.094624116	5.04432655	1.453490322	0.1452101	2.817639	0.25445419	1.180636115	0.1002533	7.071267497	0.168033	0.5268294	0.879322506	1.583108	0.2233496	0.4158832	0.204102055	0.2473897	2.380431039	0.987349849	1.466588527	0.5312417	0.436629671	0.1507373	1.392132	0	3.941613168	0.242875559	1.088153278	0.021797	1.418681114	1.063408807	0	1.764217568
Z95115.1	1.736108373	1.262421725	1.441646	0.807609367	3.151420288	0.9092798	0.75890168	0.567968268	3.497619885	3.23176616	2.198354	5.197693	1.194804308	1.871887	2.346789	4.236823	0.920613793	0.544638254	1.634435765	2.369454	0.8792529	0.592103756	0.612247903	0.7603365	0.808029877	1.081299	1.243795	1.365838781	1.561456	1.63232	1.228879	2.673716826	0.974671	0.842325535	1.210216219	0.771679772	0.4011577	1.271067935	1.394376	0.9171722	3.038039	0.628702703	2.000157518	0.830919177	2.399526	1.565017512	1.917565685	2.131866	1.634305545
LINC01235	2.810529025	0.359439197	0.847969	1.6551025	0.721713763	4.001805	11.79752383	1.792098636	0.589421036	0.33115665	3.604062	1.155891	7.352634337	10.38222	0.3194954	2.673672	6.24416312	0.355972083	1.712760043	1.009123	1.335595	8.90879829	2.897719887	1.344936	1.246133311	10.86496	2.066452	3.347638129	2.959686	1.222822	4.739113	1.073041198	11.26991	2.109778166	1.12767158	7.213638489	2.235726	1.284087483	8.034134	1.926485	2.193688	0.543926722	33.16973629	19.37700716	2.102226	0.445797777	7.355455949	0.3153109	1.81566689
AC004825.2	0.729408813	0.133441235	0.6698803	0.318240899	0.655779419	0.5040973	0.716417289	0.651265783	0.46150413	0.672118228	0.1357286	2.288975	0.459383605	0.8272644	0.3192062	1.544602	0.097119697	0.208484446	0.6393532	0.2483996	0.4510382	0.293810704	0.838920303	0.2743929	0.81092318	0.574882	0.5898805	0.466817291	0.2369589	0.4126322	0.5183197	0.174570805	0.4715551	0.387811371	0.878271199	0.396123101	0.6620923	0.697114722	0.7735639	0.8096804	0.521834	0.694388503	0.830936893	0.324247304	2.192443	0.582438752	1.217391841	0.3661836	0.390006913
AC084018.1	0.451275654	0.530732186	6.453519	5.062923389	1.8458127	2.717797	1.117836416	1.745018366	2.541500018	9.623510995	0	5.765789	3.373096403	4.883433	3.681754	0.7986293	0.412022956	0.525159683	3.305746657	3.79374	3.250128	0.70113918	5.388015077	1.064052	1.870652336	2.560838	2.502523	1.559594132	4.092926	7.403413	0.7275879	5.165708819	3.087367	4.719840664	0.214961482	4.316841525	1.796855	0.079217582	11.44523	7.99397	4.732085	0.096061651	5.948752755	0.401215099	9.538551	0.463303553	4.875291776	8.774882	3.013689785
AC090515.4	0.054630619	1.821472861	1.053614	0.786565777	3.315329285	0.7928641	0.501492102	0.069316007	1.902422581	1.466475503	0.04574557	0.05934379	0.071459672	1.232672	1.882726	0.0780882	0.425528153	3.829550401	0.808071405	3.616699	0.6438349	0.099025089	0.753992569	0	0.204983359	0.2325078	2.087522	0.786673583	0.03422739	5.238391	1.757206	3.847928476	1.283678	0.784240773	1.229579679	0	0.07875869	0	0.5866193	0.2407873	0.1055264	1.251576572	0.126025429	0.546416754	0.09048177	8.048440679	0.169781851	0	0.084501498
AC018638.7	0.077238083	0.204384298	1.76323	0.866544637	1.895520403	0.5261698	0.090034489	1.652010766	0.275493938	1.560421891	0.203268	1.522216	0.418558671	0.8180405	1.368948	1.135573	0.238004284	0.141921638	0.957499331	0.3449499	0.5093173	0.320009265	0.545697045	0.5463535	0.612741999	1.361861	1.244803	0.495731468	1.161396	1.011208	0.09962424	0.541890344	0.3852021	0.950381547	0.289734888	0.760421232	0.286331	0.183039548	5.181628	0.6808618	1.832977	0.098648589	1.001189447	0.103004954	1.14219	0.178417616	1.114479158	1.196507	0.898871409
AC254562.3	0.54544041	0.529218211	1.26126	0.917905603	0.909361318	0.8279569	0.496723556	0.296597813	0.383977287	1.224377521	0.1631181	0.8887462	0.407693849	1.977941	0.8439658	0.6125778	0.396841445	0.275611371	0.576279132	1.038869	0.5548102	0.376640592	1.008211141	0.4699142	0.292369292	0.538895	0.5316871	0.381493053	1.049604	0.2644799	0.5276453	0.453164784	1.412423	0.978747399	0.243577591	0.799779447	0.1965847	0.646294948	1.282939	1.991933	0.4515394	0.326548717	1.737593075	0.441636362	0.548483	0.489980831	1.422696569	0.4290761	0.502187983
LINC01481	0.505185749	0.3163460225	0.59304932	0.779172823	1.920285956	0.69744242	2.311068945	0.974562901	0.7206394795	1.8210760535	0.53411485	0.769497405	0.823821838	0.881394	2.02608235	1.92641948	0.3397629815	0.216129387	1.07254556	1.65043645	0.437936775	0.4591034985	1.342846376	0.35667015	0.634401637	0.62737955	2.02216955	1.0438976555	0.65153505	1.5275533	0.476553565	0.84817353	0.615352235	0.6859460435	0.3770565825	0.860131223	0.726111735	0.543410078	1.06208115	0.8007058	0.57954493	0.6470540015	1.007637989	0.317605722	0.749328575	0.334274659	1.186133542	0.39395185	0.960159664
AC107952.2	0.455255157	0.780809697	2.961548	0.993138607	0.66117678	0.524381	0.386953782	0.641814882	0.332358942	0.861074143	1.651923	1.263803	0.562414085	1.50823	1.444419	0.7953428	0.666782007	0.39037211	1.09738092	1.813931	0.9438938	0.825209076	0.930855023	1.445009	0.303679051	0.6996764	0.7363392	0.844945701	0.8873768	0.386312	0.3425352	0.555681142	0.7131544	0.435689318	0.695749818	0.667540782	1.203258	0.279706524	1.846764	1.114756	3.322128	0.480505911	1.439179279	0.87696516	0.8377942	0.227203045	1.532752818	2.528343	0.652017731
AL512598.1	1.080605648	0.222402059	0.8063374	0.235733999	0.420371422	0.8401621	2.388057629	0.114257155	0.76917355	0.648535133	0.1508096	0	0.88343001	1.669042	0.1773368	2.960487	0.593509259	0.173737038	0.976789611	0.1655998	0.6632915	0.05440939	0.776778058	0.3429912	0.40546159	0.1916273	1.474701	0.155605764	0.1692563	0.07641337	1.575285	0.407331878	0.3022789	0.064635229	0.225197743	0.660205169	0.3245551	0.165979696	0.5801729	0.4762826	0	0.20127203	0.830936893	0.120091594	0.4847238	0	0	0	0.882158494
GAS6-AS1	0.07544192	0.20749563	1.12903	3.898217955	1.059730028	5.87088	1.83276511	2.595361872	0.477662247	4.193935636	0.3819044	0.294277	0.706472904	0.4310902	14.98512	0.7352425	0.44791476	0.502817138	3.479587707	10.04568	2.978825	0.627798898	3.433274503	1.21688	1.30984624	2.732835	2.923312	0.404913589	0.6660233	2.822573	2.039587	3.013653622	1.4688	4.184294818	0.924028528	2.529187156	0.3930244	0.938610664	2.587377	2.049497	0.4272429	0.818192279	8.129510325	0.601370928	0.5920946	0.566812809	2.744242145	0.5897361	4.565131836
RRN3P2	0.110264705	0.421457126	0.2893308	0.941551399	0.235307438	0.2776016	0.412376034	0.786134128	0.834886797	1.718866172	0.7474447	0.08555545	0.659345969	0.1946384	0.9926619	0.9906961	0.371234268	0.155331747	1.180522941	1.187671	0.247523	0.260147073	0.730722187	0.4666497	1.379106327	0.4692864	0.6783458	0.362925019	0.2894927	0.418821	0.30815	0.780385935	0.5005615	0.339189997	0.800986335	0.307964137	0.5147407	0.38712052	0.9772812	0.4350834	0.05071219	0.187773649	0.549106951	0.210070516	0.4391709	0.160371769	0.628250867	0.1690334	0.465642598
AC093278.2	3.714772164	6.499151992	10.27569	9.446126958	0.350980534	6.425071	9.157023794	1.63806138	1.833016405	4.028723494	5.359687	0.5856767	8.838281761	5.333372	1.918984	2.502907	9.537336619	3.664628002	4.985003879	2.528778	12.97548	4.393366628	4.716246273	14.73944	4.305887873	8.65238	2.376138	3.766536135	5.423354	3.366278	4.834502	2.601842617	7.020194	6.220275907	15.93876676	6.440626876	6.867219	1.176118097	11.4019	9.191583	1.729402	3.703688832	12.9930442	7.803754762	0.5038397	4.327957439	11.08364616	1.475049	3.626593461
AL080317.1	1.169605261	1.308059505	7.904133	2.368555342	13.22743586	4.277989	2.07079324	35.11222883	7.829827703	15.37304529	14.26572	2.061584	8.804165149	1.88505	15.12361	73.81227	1.930479193	3.065507379	15.49408008	17.40983	20.15596	6.640192239	5.634639258	3.110013	10.16820507	23.90302	85.16863	3.279454328	17.31033	55.46664	4.781964	10.09627273	3.407557	20.14808879	3.532006258	9.383921585	2.004317	11.42980287	13.52279	6.147209	0.9378022	1.99763393	9.299183342	1.088909509	1.553379	3.726945754	13.30516657	0.5608624	27.3985108
AC015819.1	0.370796056	1.07603349	1.660106	0.825068997	0.830851753	0.5765818	0.416019089	0.352852978	0.901429636	1.286665958	0.5899316	0.08055718	1.042793855	0.3286861	1.679484	0.9010177	0.622073875	0.858465364	3.510174429	2.284302	0.710112	0.156827064	3.219821206	0.5649267	1.725199315	0.5917903	0.640965	0.640729615	0.7666316	0.5663579	0.6067988	0.599017468	0.7717003	1.037965729	1.298198756	0.407773781	0.4811051	2.323715739	0.3981579	1.176698	0	1.015239798	2.366540856	0.865365899	0.5987764	0.766116332	1.41164774	0.1884768	0.497067635
DLEU2	0.488977762	0.68413802	0.7101078	1.16339094	0.904058047	0.7940627	0.555247967	0.556239565	1.478205959	1.236414155	1.569226	0.6515258	0.790845576	0.4697448	0.7494852	0.6817224	0.626370976	0.371782962	0.89310655	0.8947838	0.5937778	0.512299109	0.831120556	0.5810619	0.54228402	0.5535901	0.9642537	0.391255645	0.5523468	0.7440084	0.5600179	0.815621621	0.5498242	0.577461239	0.481904636	0.660476858	0.4549113	0.439538824	1.158754	1.078659	0.1488909	0.288034356	0.763116941	0.472212009	1.111075	0.320248102	0.939489517	0.5632145	0.422259102
ERVH-1	0.90409827	0.285050526	0.2914929	0.176247133	0.071838121	0.01994125	0.137341342	0.610176121	0.050556008	0.075565553	0.03221519	0.3343312	0.780017546	0.6510594	11.857	0.1099834	0.437975889	1.459771764	0.834627742	0.4952443	0.1322431	1.162266304	1.17258234	0.6594126	0.057741791	0.2046724	0.7350428	1.240949878	0.2651418	0.1305843	0.6947193	0.149163786	0.2582853	0.138070559	0.432950591	0.564118971	0.5546387	0.709115132	0.4681938	0.9156701	0.185786	6.019262114	0.14791717	0.410453899	0.8761439	0.518406949	0.119564684	0.1303705	1.586882589
AL691432.2	6.29672835	2.740848924	3.730596	3.884058859	2.612820845	2.85111	1.876289145	1.81367816	2.377720004	2.756288778	2.141378	3.433088	2.272123034	6.648965	3.21882	4.345045	2.681434484	1.380859932	2.831025433	6.089204	3.47704	2.959091229	4.980679565	3.338694	1.683720038	2.631115	3.171669	2.744479479	2.909664	3.111726	5.745112	3.741537173	2.866815	3.030370993	2.443472865	2.874224908	3.530229	1.812053601	4.585302	4.147024	1.724254	3.767850916	3.673165097	1.882161732	1.927954	1.647099447	5.332757954	1.737261	3.862274057
AC073218.2	0.579551796	0.765604455	0.2785047	2.804963185	4.580389143	1.397199	2.598190989	2.342835444	2.320171532	0.123539737	8.961016	0	4.40746332	0.173779	8.573126	0.03853036	0.177662311	5.91144082	2.791036103	18.29169	0.7412573	0.635193828	2.402731253	0.2395673	1.456460712	1.032518	4.806793	1.086851661	0.9964224	14.41046	0.3194366	5.417245998	1.01343	0.541745271	0.151675125	2.826069034	0.8549463	5.142367644	2.180526	2.661333	0	5.783922543	0.870570396	0.431381648	0	0.435871105	0.77490894	0	9.992858056
BX255925.1	0.550284147	0.728654641	1.369991	2.455848575	0.3342565	0.4879798	0.324590357	0.344897609	0.426903767	0.59902208	0.3886153	0.1224326	1.613045993	0.7159245	0.6919866	0.6254637	0.881882469	0.400794667	1.542919511	0.1463066	1.47806	0.256375635	1.471688569	1.127949	0.666693451	0.4514715	0.09651048	0.274953874	0.7726086	0.7651229	0.7707042	0.231348688	0.2136496	0.4473218	0.621753478	0.797160351	2.494662	0.41548639	5.38209	1.706551	0.01280661	0.577924299	1.315313941	0.671968823	0.1207888	0.416906559	1.823506526	0.1348006	0.369181301
AL132989.1	0.19206077	0.553398873	3.292544	3.603231009	0.87664957	2.964391	1.153605964	1.028909483	2.271465641	2.54285958	0.8219907	2.086305	2.065631142	1.960444	3.27796	0.1830192	0.383589081	0.521512741	1.220524518	2.393865	1.94911	0.954147994	4.393381177	1.571447	1.121002747	2.633878	0.7377774	0.885007781	2.700755	2.861123	1.22831	2.840715546	3.524383	2.512021225	0.346886628	2.221659165	1.507491	0.11800119	8.004909	3.687056	1.854957	0.166940473	3.216273963	0.341510471	3.110311	0.345064625	3.481854358	2.603336	2.112537447
AC092336.1	1.332855461	20.62872879	0.2856183	0	88.32479668	2.364263	1.75220132	13.98012003	4.709566245	10.16147292	7.886977	0	1.356011847	0.1909475	20.99839	0.08467395	9.476776206	18.43873278	0.0584148	4.139595	5.788696	0	16.65823943	0	0.577904893	0.2521169	0	24.66932533	0	36.59445	10.83072	9.684683474	0.1193091	0	2.629522807	0.043430364	0.3843045	78.17763651	9.838242	9.086095	0	21.21758815	2.14091391	0	0	0.212859142	0.552302406	0	9.956923486
AC005332.3	2.563106951	2.994947903	10.13707	6.673624228	10.3439646	6.514082	3.176491453	3.706696803	4.889253398	6.928988485	6.923377	5.508594	4.758637348	5.463518	10.85492	5.436409	2.939358838	3.97024191	5.435457882	5.169608	5.332209	5.695052769	10.61886955	6.123469	4.34325728	5.688883	5.165312	4.095641391	8.564522	10.89816	3.950291	8.690964468	4.403648	5.776302552	4.307664233	6.142572577	5.721483	8.330989837	8.128492	5.587777	3.460368	3.141603668	5.213383768	3.454922074	3.765847	3.812732002	6.038485661	2.615011	3.239855636
AC004921.1	0.150923606	1.159646205	0.6237289	0.724327284	0.25050237	0.3650636	0.188145059	1.723443701	1.410326401	1.097916974	0.7582656	0.09108017	1.118689953	0.02702702	3.005169	0.9108514	0.261238293	0.862759643	1.256754982	4.749076	0.2140993	0.97268846	1.639393801	0.2980701	1.157750489	0.5352756	0.5187274	0.48295104	0.4832926	0.3699741	0.2081848	0.498467523	0.652972	1.925830001	1.258096533	0.467187478	0.4593362	0.803631569	0.8163052	1.241714	0.2591372	0.281108104	0.593161977	0.648543759	0.4027241	0.391669534	0.599332249	0.3125424	0.259383861
TRHDE-AS1	1.394228641	0.99049458	1.671904	1.379672089	1.722531864	1.99822	0.639643724	0.003552238	0.062542981	1.748670031	1.289378	0	0.809322899	1.299513	0.008270063	3.173417	0.728019836	0.342092403	0.041411244	0.02574236	0.4660489	0.526081358	1.886913415	0.6113766	0.069331577	1.766448	1.900155	1.054631753	1.699676	2.18325	0.8973556	0.85571702	1.774306	0.574716931	0.32381312	1.527110719	0.7365969	0.046442559	2.064291	1.154989	10.11821	0.014079415	2.843860461	0.791529564	0.03245844	0	1.611825478	4.651081	0.03320011
AC138956.1	0.048777338	0.361403345	2.351817	0.67036856	1.138505936	1.23885	0.945272811	1.640066244	0.384586775	0.989998706	0.2042213	0.5033625	0.319016393	0.746836	3.073838	0.2091648	0.204580843	0.345061062	0.529094372	1.480048	1.365275	0.736793818	2.384277095	0.3406093	0.366041713	1.245578	0.754419	0.590005188	1.222407	2.648997	0.3853521	0.914072131	1.178888	1.575483695	0.121982111	0.572177813	0.281281	0.179811337	2.095069	2.622862	0.1884401	0.054511175	1.16273461	0.162624034	1.615746	0.350541841	1.629602584	0.826456	1.081417979
AC008969.1	0.352515772	0.426675578	1.013634	1.825489803	0.383974634	1.245678	0.483685622	0.516497733	0.794121139	0.985473882	0.651277	1.41015	0.874642963	1.224225	0.8567444	0.4278988	0.455958943	0.316669216	0.783517511	1.139608	0.8270498	0.664336975	1.145533264	0.6003029	0.377914012	0.9347149	0.9672465	0.447993014	0.9360239	0.3584828	0.5115223	1.099198076	1.140115	1.27315291	0.411049312	1.076862477	0.6352592	0.154702823	2.311228	1.790491	0.4188272	0.192287285	1.39837024	0.320872931	1.435305	0.286513202	3.540986274	1.488467	0.803471054
AL596442.2	0.112884697	0.170375863	2.505406	1.214872002	0.093682774	1.274246	0.511726635	0.366030957	0.164822904	1.1825238	0.3991068	0.04087455	0.590636064	4.144097	0.9880193	2.653405	0.661338888	0.241990874	0.865790791	0.06919704	3.165795	0.54564845	1.428161944	0.5732853	1.110675142	1.441311	0.8216193	0.765802652	0.5972331	2.128658	0.4105179	0.4214638	0.1178888	0.486149254	1.301723384	0.901180056	1.247682	0.393016208	7.973234	1.76905	0.12114	0.378463299	1.388851664	0.250905652	0.1454171	0.247883159	3.118442154	0.3187759	0.504422207
TTTY15	0.002326247	0.002872623	1.397204	0.003044823	0.082530907	0	1.800872944	0.076740848	0.672517374	1.909889326	0.8298094	1.243255	1.046740842	1.098517	0	0	0.002787627	0.517627212	1.000148938	0.5646814	1.702038	0.432906805	1.185248064	0.5582045	0.914744061	0.490075	0.2962985	1.953582657	0.5625755	0.2289798	0.2966715	1.518244008	1.43055	0.748026778	0.712639623	0.003410977	0	0	0	0	0	0	2.010587366	0.006204581	1.897523	0.309278211	1.478441976	0.1261268	0.309444357
AC006449.2	0.607006877	0.43725343	1.254303	1.158661708	0.188907652	1.284734	1.057673672	0.288816697	0.465302518	1.15913827	0.169428	0.8242193	0.860162718	2.364253	0.9463436	0.5784311	1.39418056	0.292779083	0.748214264	0.6511546	1.192287	0.550139384	2.385315996	1.252341	0.417558695	0.9149614	1.426657	0.524449056	0.8556848	0.8155476	0.8848826	1.242110789	1.25651	0.508304204	1.011999736	1.297995965	2.515903	0.093235508	2.245086	1.337707	0.1465645	0.367445697	1.750353177	0.843235731	0.3141728	0.590727918	1.532752818	0.1714131	0.834582695
SNHG7	9.607193531	3.3327294	14.31031	4.561900478	12.87863241	7.25543	5.568928405	2.810528788	3.003759909	6.160357812	4.515072	6.468747	4.884585172	23.95079	4.635164	6.178762	12.33643671	1.8338954	12.47535785	7.04403	8.637872	6.755129207	15.66660336	8.37234	1.944629247	15.21268	20.85291	4.174711044	3.711447	5.286029	8.480052	1.597734683	11.38787	5.6814589	7.354131622	6.728257999	11.06881	4.917105509	10.68876	5.002502	16.69965	4.773899245	10.70708562	6.092955514	6.777543	5.240217313	13.83409481	7.985562	6.102777914
LINCR-0001	0.125723494	0.394103097	0.5995192	0.974697953	0.433402606	0.5413791	0.167690121	0.908034242	0.177920554	0.189954321	0.5020855	0.1470755	0.354206084	0.2493886	0.6856279	1.21648	0.09271327	0.136829878	0.133512978	0.7825272	0.3514244	0.560960379	0.533905045	0.2824078	0.116119606	0.6585588	0.3519481	0.311946094	1.296655	1.214558	0.1091477	0.549946108	0.6622549	0.791336578	0.133019045	0.581406488	0.3485583	0.231731684	1.716935	1.023015	0.07472367	0.032423641	0.386702732	0.219254559	0.05606168	0.139003216	1.487761889	0.245791	0.119671673
AL391244.3	0.330904438	0.488357245	1.367544	1.035263856	1.205635176	0.8115683	0.477454726	0.880672844	1.559053677	3.107068991	0.4325254	0.7802754	0.738995294	2.640574	2.25694	1.522797	0.580294972	0.446377564	1.018711161	2.092722	1.070064	0.370612612	1.429516442	0.8197557	0.702569361	1.150708	2.951823	0.715909118	1.385501	1.917609	0.3096986	1.418574052	1.267904	1.610448468	0.605505423	1.325438821	0.6864883	1.47272923	2.79636	2.219733	0.6235968	0.694507443	1.79977221	0.301372339	1.216424	0.594517122	1.279216504	0.6563895	0.932124205
AC008115.3	0.201506381	0.387076807	1.387958	1.494592199	0.877956053	1.322988	0.981974517	0.596572194	2.91277197	3.606087302	2.024804	0.5107458	1.581484543	1.37124	1.234574	0.1920202	0.53660549	0.921534162	2.428629906	1.605775	1.165412	0.4599526	6.128764731	0.5969546	0.5712651	0.8099659	0.9370218	1.083288213	2.188309	1.975891	0.4043038	2.719997569	0.9620068	1.253499596	0.335950732	1.116215734	0.7423975	0	3.42996	1.7763	0.8217222	0.150129137	1.583926154	0.358306068	1.483308	0.160904452	1.287280425	0.4931639	0.854250115
LINC02449	0.087987754	0.2607692	0.5696886	0.495218578	2.234438106	0.8117959	1.382064848	0.279099886	2.115915501	1.290402174	0.780982	1.223408	0.218675804	2.042059	0.7970635	1.43376	0.421755782	0.328197597	0.62470803	0.4530582	0.2160327	0.095693536	0.333953401	0.3239634	0.356556595	0.3744758	0.5603584	0.831159777	0.4630621	1.567924	0.268119	1.990007207	0.7561085	0.328404332	0.17603145	0.954721891	0.2156421	0.129742182	1.423507	0.5584473	1.461658	0.265493223	0.500673679	0.222947423	0.1457294	0.126466062	0.779331508	0.2534386	0.744000303
AC010719.1	0.065820023	0.203198668	0.566703	0.538448642	2.273719806	0.4435126	1.107713478	0.709862725	0.973050877	5.343607474	0.3031333	1.090353	0.559623937	0.7425737	2.009105	2.399095	0	0.253977036	0.454337336	0.7867651	0.1131236	0.059653668	0.435286874	0	0.469239016	0.6653086	0.7185961	0.663459649	0.3917593	3.406993	0.09285593	0.659256012	0.7291114	0.874003271	0.082301183	0.265407781	0.237225	0.454944347	1.107273	1.537558	0.4132059	0.018389312	0.75918933	0.065833344	1.444438	0.236510158	0.613669339	0.8364133	1.001122164
LINC01886	6.054441727	3.587578371	0.4201758	2.974240658	0.882779987	1.778569	5.335353318	0.261225028	0	0.329497688	0.8172906	0.008283098	1.984867749	0	0.9009854	0	0.502568324	0.549233217	1.06773703	1.09376	0.3070398	1.916614627	0.280642395	1.394093	0.01144448	3.650965	2.317105	0.790577671	1.37589	1.138806	0.6196232	0.177386463	7.535521	1.00705856	0.15255331	1.856028402	0.7475236	0.758955544	1.266399	0.8872684	0.01472919	0.110780775	0.621527394	4.04728042	0.00631464	0.136998362	1.658848726	0	0.401015173
AP005899.1	0.271144616	0.195317249	1.120572	1.242153508	0.548491977	1.264876	0.368744193	0.83140983	1.57369515	0.887617436	1.021707	0.4663506	0.62067454	0.6919215	0.5339663	0.5167601	0.812306288	0.319688925	0.490190374	0.9141472	0.466011	0.65531309	3.482364574	0.5163783	0.305214193	1.538655	0.5756034	0.104118563	1.019272	1.418845	0.3060149	2.044147109	1.122544	0.940656441	0.310785305	0.828290492	0.6189217	0	2.361574	1.593445	0.6110446	0.0252515	0.799242149	0.331466045	0.3742353	0.121787515	0.983111819	0.2297062	0.838801633
AC100810.1	21.66422235	10.0695392	12.30915	6.535332828	14.42764327	8.183319	15.92294325	7.090209597	9.750234764	5.36921264	8.15946	24.94729	6.750020072	9.770534	10.30881	12.57267	10.3287018	7.426666987	6.821540757	14.90999	10.31865	10.85380893	11.64567758	10.76608	5.288942808	13.94915	16.12336	10.88251626	12.97896	4.560352	4.480811	11.10333704	19.67548	12.80026874	6.359493988	12.07935748	8.994398	13.05903637	14.39037	14.26146	8.100071	15.58640247	6.72072067	10.20501486	4.227217	11.86061768	6.761735578	11.6264	3.720111329
AC007114.1	3.507860792	1.100695101	1.960673	2.314535659	3.355596442	1.50525	1.744957899	1.386320146	2.172577923	1.788384759	1.179754	2.96719	1.372777909	1.367061	1.811947	5.055183	0.654658698	1.183443871	2.410037524	6.239334	1.115416	1.980501782	1.32279398	1.46022	1.31620894	2.447451	5.231884	1.440854774	1.603283	1.537115	3.277521	1.839425008	1.640791	5.015013362	2.085252087	1.180493172	2.093323	0.423976205	1.090906	2.610641	1.194115	0.835455478	1.901436293	1.859734214	0.5119364	1.446446335	3.32861786	0.8525546	1.393533474
AC022784.6	1.649180132	0.787458452	0.8784606	0	0.615893014	1.094165	1.525110149	0.669600071	0.664598971	1.554838986	0.6260351	0.04777228	0.661545264	0.1771986	0.6062444	4.526042	0.474305496	0.367676057	0.346935845	0.6065572	0.2375509	0.690872715	0.379356726	0.8933724	1.056086002	1.076233	1.160327	0.30397405	1.625648	0.485136	1.166397	0.227348025	1.505771	0.978547297	0.109980293	0.741579294	0.3804087	0.810598514	0.6926096	1.007947	0.2123743	0.319460838	0.879247177	0.90906544	0.0910483	0.908649603	0.23918284	0	0.204073385
ZNF436-AS1	0.564825043	0.554560162	1.505163	0.872615346	2.264970724	1.770986	1.067205415	1.521427618	1.162016991	1.467081735	1.077735	0.8499238	1.435249343	3.805466	3.336938	2.501469	0.88767281	0.678850483	2.447041091	2.298749	1.18673	0.632194072	1.874331809	0.8052865	1.271591688	1.113279	1.29733	0.858674216	1.862202	2.152871	0.5381867	1.890756334	0.764612	1.488728246	0.694677785	1.228727609	0.8543316	1.211745552	2.134366	1.779377	0.4739746	0.807134954	2.014982844	0.672987866	1.292049	0.449168868	1.489188266	0.6118576	1.360617339
ZNF460-AS1	0.299802177	0.12340602	1.05545	0.893824746	0.777516249	0.5007199	0.713505023	0.549456155	0.569063358	1.635717768	1.394682	2.713893	0.762526987	1.637479	1.574405	0.6666066	0.359263919	0.192805737	1.708118417	0.9188767	0.3925823	0.281778709	1.072753654	0.3171971	0.424965501	0.3544327	2.121465	0.364556051	0.980907	0.5370679	0.9022878	0.968655076	0.8721853	0.836842288	0.291566997	0.659400041	0.4802359	0.030699497	1.979244	1.057115	1.093872	0.148908575	0.947752208	0.266544758	1.668947	0.209470125	0.517627593	1.693227	1.133556679
FLJ46906	0.2115817	0.373252635	1.526754	2.08363736	0.940667199	1.1698	0.65769456	3.221489847	1.297507514	1.147791202	0.3374673	0.4925048	0.830279385	0.9093485	2.341282	2.995514	0.688196541	0.609076485	1.430683799	3.353599	0.9499204	0.596585578	1.309444061	0.6395942	1.648267833	1.350737	3.391612	0.638366268	0.8206158	0.6326651	0.3411314	0.820339692	1.961592	1.113686179	1.007852196	0.782992507	1.147488	0.835680558	3.505291	1.42104	0.1556947	0.416608355	1.98335101	0.456840237	1.593629	0.289628013	1.565611327	0.3243501	1.018173786
AC007098.1	0.163962378	0.267786816	1.406233	0.491526689	0.493809803	0.7237541	0.204998923	0.120795968	0.236312356	0.727204646	0.07086233	0.08043586	0.318247678	0.4773688	0.6145361	0.3175273	0.139438922	0.176876864	0.605010432	0.2626153	0.4103617	0.210918327	2.171702993	0.3760506	0.174641589	0.4952297	0.9046612	0.237626874	0.6428682	0.9514845	0.1492327	0.396465021	0.6817665	0.895937716	0.026453952	0.64370004	0.2058774	0.204724956	2.097593	0.8485577	0.04086652	0.029554251	0.691404568	0.246875039	0.08760068	0.038010561	0.772565865	0.08065414	0.556313648
AL138921.2	0.127597466	0.341394856	0.7031039	0.640213573	0.158839306	0.2865951	0.151835844	0.377760247	0.782481051	0.946791931	0.6410712	0.06930287	0.194721424	0.2056485	0.7538348	0.3039765	0.356777664	0.246177568	0.16776569	0.5475106	0.4385986	0.41117684	0.611477537	0.4590029	0.351096066	0.6335638	0.4643523	0.489969706	0.7727811	0.3248229	0.288014	0.769561265	0.5996419	0.335812442	0.372277584	0.467740513	0.3065866	0.783952542	0.7002895	0.4874068	0.4929435	0.190128942	0.5887001	0.368689505	0.5635543	0.305662782	0.528732407	0.3603234	0.307012363
AC103706.1	0.217235156	0.335322692	0.6733333	0.781932105	1.723956204	0.3377971	0.184643631	1.056584206	1.165654762	2.844558969	0.2425391	1.238878	0.781425721	0.1458822	2.459863	1.397307	0.455561465	0.232843453	2.142162782	1.99744	0.3733579	0.328139102	0.874475917	0.3217752	0.978123836	0.5393223	0.6917413	0.312815711	0.8166182	0.7066267	0.2247414	1.333576974	0.5104463	1.091469117	0.475352969	0.34507631	0.5480631	1.768453768	0.9848984	0.8936436	1.014079	0.627159495	0.584654051	0.337989744	2.563539	0.162622504	0.506344989	1.257576	0.392017258
AGAP2-AS1	3.76131811	2.114932377	5.328278	3.94713008	2.937891797	6.770493	2.031043013	7.569307997	7.257921622	4.056056634	1.591946	0.1780314	9.904310533	6.550773	3.679384	33.19529	5.636611386	1.970988784	9.599888292	1.868628	5.705987	2.129039415	14.59918111	4.192839	9.605520225	3.941008	8.663215	2.105138509	3.563072	5.270841	3.45892	2.457025889	2.266608	4.199609338	7.45945005	4.986529641	8.69496	10.27082357	7.743375	2.51382	0.5065269	4.001992406	4.360479835	3.497067223	6.813278	6.831359405	3.960161665	0.4859561	3.160356021
AP003717.1	0	0.021499916	0.6355903	0.034183099	1.804322268	0.03609762	1.580481483	0.463906706	0.274549199	1.288092989	0.8601593	0.06619439	0.364383596	1.374971	1.097177	0.1244323	0	0.436680416	0.103011935	0.9445167	0.4616734	0.210393249	0.710872951	0.1436822	0.287441255	0.4816469	0.5860859	0.340966171	3.883306	8.583678	0.08842357	0.180010688	0.338972	2.849260031	0.239471963	0.638229501	0.07530045	0	0.1370994	0.07673817	0.03363094	0.009728623	0.187431587	0.011609421	0.05767252	0.078201615	0.622252887	0.07374891	1.714566512
AL450384.2	0.210718101	0.318034944	1.623426	1.276892495	0.859799683	0.8575877	0.557213447	0.613941779	0.34869201	0.950398758	1.124034	0.3814958	1.061686555	0.9811066	2.197794	1.026302	0.374090684	0.19072466	0.846550996	1.923165	0.8431172	0.226343061	2.118360074	0.4557972	0.691086755	1.494693	1.093464	0.422556096	1.173511	2.900651	0.4315943	0.837163993	0.9326313	1.870974415	0.302515635	0.892597388	0.8325919	0.445932116	3.542063	1.210816	0.7688354	0.08721788	1.584319676	0.447541341	0.9048177	0.15423841	1.29761843	1.16365	0.65991646
LINC01614	0.018968965	0.187394327	0.8362018	0.297941582	0.212521108	0.1769786	0.386953782	0.62576951	2.44283822	0.745160316	0.5400519	0.1442384	1.836116571	0.2445779	0.3735567	0.05422792	0.52281771	0.341575596	0.748214264	0	2.459092	0.045844949	0.959944242	0.3130853	2.078303506	0.726587	0.345159	0.371484748	0.4991495	0.2575414	0.1498591	0.75997568	0.2037584	0.217844659	1.87378076	0.417212989	1.394685	0.069926631	0.3530579	0	0.07328224	1.653505634	0.408415741	0.101188288	5.215269	1.874425124	0.147380079	0.06427991	0.195605319
AC124854.1	42.65818595	1.934766398	13.2394	6.828774081	0.542892292	3.633526	2.751287156	0.02049422	0.106127757	0.634512332	21.20767	0	1.415577601	1.509891	0.8588368	0.6464595	2.613043093	7.686893654	1.943194049	0.415849	6.377011	12.70670164	1.337568946	11.93528	1.163637468	7.286875	11.31541	20.46798548	4.128876	1.726982	8.239749	1.022879394	6.332843	5.448979087	1.555151696	1.255257371	4.913363	0.059543307	2.821323	22.86688	0	1.209417444	12.96687394	12.2782214	0.4012825	0.145099448	13.17705723	0	8.244725648
AP000695.1	0.330353127	0.237967712	0.6447087	0.288265988	2.184707471	1.441196	0.491383639	1.065355207	4.938042513	1.261682417	1.821114	0.3738061	1.296356871	1.552919	2.141446	1.810107	5.393786525	1.115380111	1.275902219	1.189703	1.297764	1.463752717	1.108191765	0.6116612	2.747649287	0.966613	0.40074	1.427112212	0.8451445	2.663087	0.4194426	1.939045704	3.345243	1.40293912	1.8416157	3.410961465	1.726429	0.431305581	0.7882902	0.3397447	0.07976522	1.122942409	0.8467554	0.844406629	2.006203	2.102073416	0.598894546	0.1166108	2.725244277
AC104695.3	0.789006405	0	0.457651	3.478669283	3.256742385	0.8179281	1.185961052	10.27445885	5.784392984	3.588853199	1.043184	0.5413116	7.333065999	0.334642	2.044466	11.7528	0.796206524	0.1068248	22.84985696	0.6872949	0.1631338	0.150544899	1.289556547	0.8435729	4.175843438	1.148793	1.133428	0.430544326	0.7805233	1.409517	0.4686715	4.40083563	1.059406	0.357677379	2.232767153	2.435621772	1.915752	1.760450184	5.886011	2.855282	0.8823578	0.185632649	0.319321188	1.661402291	6.912227	0.223825703	0.5162286	2.884778	2.612124006
LINC02348	33.28110709	14.18563561	12.67384	8.291184151	5.210026672	12.61217	13.22954625	3.667794865	8.125870269	1.086196878	23.44811	0.05461085	7.102126906	2.673851	0.9405378	5.173942	16.98899565	14.29049314	4.21386929	0.6009341	17.40428	9.143114054	5.348490229	6.765834	8.035850718	4.279286	10.4742	5.762504654	5.449085	2.047691	15.54647	14.84637232	9.754152	3.319792228	0.691481414	3.980672638	2.246797	5.096493109	2.231313	6.248652	0	23.90599274	23.31083851	11.43117257	0.1665309	3.432299257	15.5459762	0	26.67240531
AC104964.3	0.159020945	0.435200392	1.290704	1.321985552	0.698198717	0.9668229	0.2367183	0.932494189	0.220263335	0.444594952	0.2807115	0.270782	0.460989842	0.2770742	0.7532784	0.2703053	0.164809183	0.11608793	0.38990858	0.7903625	0.5318392	0.545330473	0.805730695	0.3437707	0.21931786	0.8871475	0.8837036	0.346576474	2.068005	1.312921	0.07760937	0.688761176	1.708151	1.628807759	0.155847075	0.983105515	0.4151354	0.30894857	2.885921	1.77307	0.07471714	0.03842466	0.581655825	0.406946743	0.1138931	0.177599695	1.582800207	0.1602053	0.163980179
AL118558.4	0.569068947	0.187394327	0.8884644	0.422083908	0.566722955	0.747243	0.522387606	0.601701452	0.348976889	0.496773544	0.2223743	2.472658	0.372185791	2.384634	0.7097577	3.307903	0.500086505	0.195186055	0.897857117	1.186032	0.4284781	0.252147218	1.112662645	0.2408349	0.483988488	0.5651232	1.208057	0.32778066	0.4516114	0.289734	0.7064788	0.735460336	1.604597	1.034762131	0.403218645	0.194699395	0.820403	0.734229626	1.683815	0.8026244	2.125185	0.317981853	0.437588294	0.328861935	1.240983	0.340804568	0.82532844	1.285598	0.723739681
SMIM2-AS1	26.74476534	7.965286494	27.35518	3.999487001	23.08195356	5.547564	5.387415153	5.457858102	0.579755936	1.203549065	14.02469	1.553115	2.869429998	0.5069565	3.065027	6.166087	10.6227022	10.29835098	2.457246047	9.54056	3.911634	23.29508452	2.880093747	13.31368	1.839332239	6.754434	15.62445	9.336552678	13.36506	8.097532	16.89248	9.434423591	4.952974	10.67286794	1.517053691	5.444816687	5.347425	7.122895355	2.713772	12.66114	0.497121	20.56641949	3.694065409	13.64679928	0.3788868	6.040293764	5.433696315	1.27355	6.247044933
LINC00944	0.053068059	0.704473224	0.1096584	0.659877093	1.573092022	1.127773	1.454678925	1.969502312	1.821857913	2.56241853	0.8887429	0.007205803	2.316751102	0.6093988	1.136515	0.2844551	0.667730674	2.457258658	3.519231645	4.208584	0.2345324	1.370746646	0.297548336	0.05053243	1.304238429	0.5081796	0.7845708	2.437711665	1.537739	1.85755	0.01497321	0.951613438	0.7481771	1.037965729	0.149301364	0.583602842	0.5642319	0.525751659	0.1519575	1.695777	0	1.527136592	0.204034693	1.176580058	0.8020308	0.321787195	1.340021352	0.05619723	0.150488366
AC004832.5	0.429143266	0.416379914	0.7178615	0.561705327	0.744088867	1.048631	0.812892435	0.700074388	0.241685455	1.003457783	0.7700314	0.4661669	0.481149911	0.4940351	0.8451138	1.051562	0.367327199	0.275986267	0.544087978	0.8455499	0.421463	0.296334431	0.423063162	0.817277	1.196162247	0.4566083	1.282855	0.60030453	0.4609175	0.8323531	0.4497376	0.356542367	0.9877963	1.232098969	0.076657087	0.494412998	0.1767651	0.677991874	0.7899612	1.513177	0.05921059	0.102769197	0.282850089	0.327032471	0.5838444	0.165217975	1.143169568	0.2077475	0.34769943
AC068282.1	0.32900224	0.677127458	0.4343431	0.364839989	0.802049921	0.4405385	0.424124361	0.921851361	0.576451256	3.111390585	0.3979355	0.1439473	1.577957068	1.723319	1.061845	1.423876	0.268312719	0.376150375	0.639848362	0.5798146	0.7763716	0.303701481	0.299564891	0.5917554	0.651527035	0.3111629	1.288765	0.426382931	1.545958	1.085695	0.360999	0.578744401	1.196418	1.174174614	0.394242555	1.7420581	0.2239792	0.673791181	0.3990756	0.3786358	0.1147453	0.224691415	0.295152491	0.262036287	0.2383976	2.438285649	0.191714636	0.2322679	1.625632905
CDC37L1-DT	1.724473859	0.891422281	0.5800894	1.181073482	0.561638165	0.5820373	0.756737674	0.508845078	0.922255399	0.918990537	1.746242	0.9801891	1.04916321	0.5170847	1.34261	2.120993	0.889075637	0.206330446	0.632747593	2.544374	0.6104878	0.993481726	0.853315407	0.5346298	1.083435701	0.9814259	2.991904	0.716091125	0.7789105	0.680615	0.8147085	0.59604681	1.050037	1.122628512	1.103211783	0.382229714	0.9539695	0.776151383	1.952208	1.201973	0.6197311	0.268909939	1.665262598	1.069657593	0.730644	0.396289553	1.090564497	0.3057752	0.392869933
AC073896.3	0.618813646	0.903094859	0.9299635	0.883597919	1.260537098	0.9622452	0.430342193	0.285512158	0.628363747	1.252278573	1.554512	0.7638646	0.699062008	1.178675	1.661772	0.2412336	0.370773519	0.39796516	0.998532171	0.6724411	1.298351	1.359612207	0.452913156	0.8213736	0.50659503	0.5387053	1.433081	0.939687896	1.19835	0.6205745	0.6666503	1.853965917	0.9441893	0.565299413	0.281368348	1.278562093	0.648813	0	1.248412	0.6942609	0.9779909	0.56581851	0.951679439	0.900274743	0.5590407	0.555893584	1.005287273	1.239117	0.261045817
Z98884.2	0.281493647	0.463479099	3.016071	2.087865438	0.467221978	1.264519	0.89324293	1.230226847	0.945320165	1.310572037	0.7333259	0.6115582	2.127425348	2.066776	1.66304	0.2682419	1.011972414	0.442521056	1.048642281	1.552972	1.228693	1.247262572	1.798646394	0.7544933	0.844969573	0.9983638	0.7398523	0.612524469	1.489283	1.804755	0.6353897	1.616889898	1.343872	1.346978426	1.016827979	1.238262672	1.03709	0.403546054	2.686806	1.985117	1.087486	0.104861191	1.82784973	0.33368962	2.123904	0.05619373	2.089872016	0.847906	1.677128966
AC025287.3	0.049069418	0.272675578	0.8111658	0.995517382	0.183251734	0.6358512	0.050049112	0.435819208	0.806020188	1.252940221	0.5752437	0.5863309	0.513482673	1.265361	0.4348468	0.2805564	0.323409237	0.410241349	0.774200149	1.48891	0.506008	0.444723454	1.015858251	0.2491992	0.405056938	0.8353575	0.5803632	0.339164659	1.045268	1.290791	0.2492097	1.680548887	0.4282587	0.633967092	0.061356271	0.647554531	0.212224	0.271332077	1.721218	0.8651041	0.853058	0.027418794	0.867839779	0.130878264	1.584786	0.044080112	0.800618008	0.6235536	0.73369564
AC113383.1	0.161499275	0.786645822	1.49555	1.420985619	0.854427929	1.13473	1.473361832	2.21988308	0.294756288	1.186599815	1.637825	0	0.715900728	0.2024462	1.69622	4.309101	0.268792348	0.196183356	0.831664731	0.06599815	0.7137404	0.726424924	1.485970756	1.025218	0.996488448	1.164661	0.5387504	0.082686858	0.1798812	0.1827228	1.103738	0.173933685	0.1204703	0.386396001	1.705256489	1.868139677	1.539244	0.198448716	1.091883	0.6959984	0.06932393	0.360967429	0.234572878	0.370925241	1.277972	0.451354605	0.613445373	0.06080786	0.277559665
AL691482.3	0	0.092273195	2.607729	0.032601511	10.20876471	0.1291029	0.012702434	0.505648685	0.76917355	1.810128039	0.04171329	0.6899392	0.195482385	0.6222239	1.299841	1.744524	0.164162135	0.128146468	0.171930086	0.2748251	0.08561635	0.135444651	0.888061156	0.0632466	0.130840442	1.669604	0.1812872	0.057386523	0.5149714	2.515138	0.05622158	0.466760237	0.1504963	0.572090533	0.140149659	0.748700755	0.01795411	0.068863916	0.9628402	0.06586887	0	0.013917747	0.057458402	0.016608412	0.7528689	0.044750022	0.038704069	0.105505	0.012842173
CR936218.1	0.080867692	0.099861451	2.005234	1.640638844	0	1.341311	0.288687888	1.026059319	0.903272887	2.170769659	0.7448703	1.098055	1.110680757	1.173008	0.7962656	0	0.38762686	0.260034054	0.956926664	1.115347	1.072176	0.488610637	2.557746172	0.359351	0.788916219	0.6883456	0.5885869	0.372634855	1.621298	1.921394	0.228169	1.776717337	1.140109	1.509147539	0.151675125	1.067186908	0.7577933	0	4.168085	1.853429	0.702931	0.225934474	1.243671994	0.647072471	1.339368	0.072645184	1.193778637	0.8906151	1.000675633
MIR3142HG	0.069445702	0.250673507	0.3385145	0.769132116	2.673277249	0.5150146	0.250637078	0.183005104	0.372051352	1.993571016	0.6441358	0.01740854	0.41925492	0.06026756	0.515479	0.1985293	0.083219326	0.398515466	0.579451464	1.64056	0.3619998	0.355044322	1.032193216	0.305204	0.408897705	0.329664	0.4276912	0.756929732	1.412382	0.1994518	0.2049852	0.918222708	0.9324537	0.828207335	0.113553099	0.250654166	0.2464418	0.009846253	1.070752	0.8947117	0.06191251	0.053729398	1.248752619	0.220846406	0.455653	0.057585752	1.651886649	0.09051148	0.132205733
AL031316.1	1.468842112	0.668255242	0.6034852	0.607126243	4.956152632	0.6945575	1.130197085	3.433104135	1.828601271	1.282238129	1.165217	10.21721	0.842684811	0.5399172	2.84185	0.4420087	0.432321781	1.160068063	2.337816644	0.7582177	0.1771558	0.435959512	0.652037599	0.1963031	2.049833595	0.219347	1.219128	1.513975576	0.12916	0.9621356	0.4653308	0.799292742	1.245617	0.480902361	0.934429001	0.680135891	0.7058562	1.424920029	0.5165201	0.4543157	0.4479896	0.777555625	0.792612759	0.58421917	0.4908209	1.250045434	0.720772007	0.7859129	1.036339125
AC007953.1	0.329247033	0.325263011	1.481645	3.53379998	20.16521713	4.66465	2.48507247	6.071339568	2.307520651	0.517354163	11.06471	0	1.808822946	0.1061293	2.204518	0.3764967	0.578671527	2.371510569	3.290005006	9.364666	0.5604813	2.307638237	0.126226434	5.712947	2.66844409	0.840765	1.597593	7.029490377	0.7426122	5.40147	0.4706801	8.907475321	6.631244	1.480954673	2.223123973	3.475980215	0.1265765	1.820589787	0.5970947	2.979743	0	8.683630139	0.573865792	3.863947043	0.8179714	0.118307871	1.193778637	0	1.969186692
AC004492.1	0.314751881	0.38867907	1.780028	1.149203245	0.463994872	0.9788681	0.743451903	0.357323083	2.068060961	0.780911943	1.553623	0.5398526	0.476718836	1.01457	0.4241026	0.2367904	0.53599078	0.404840079	0.620755662	0.9443873	0.8948177	0.760704862	1.790986391	1.051624	0.447537793	0.7755484	0.2110029	0.935102561	1.556839	1.09646	0.4674082	1.348806502	0.5115928	0.760988351	0.352137037	1.38456235	0.6209412	0.183204004	1.280759	0.7885622	1.215972	0.259185208	1.273841935	0.28720018	1.220955	0.416681811	0.772255722	0.5613664	1.024950783
AC012368.1	1.132477363	1.008629149	0.6903011	3.102333425	8.280785773	2.202529	0.546877853	1.099928897	1.395988849	6.928988485	0.9902527	0.119752	1.822177938	2.390542	1.786128	14.8409	0.258207212	0.915218103	2.095121947	3.501696	0.7874051	1.435116966	2.178525206	0.9415828	0.932578187	3.956093	3.027156	0.785070091	2.555543	5.400179	0.6673362	3.633108097	4.050414	3.38809278	1.033839416	1.528295569	1.625421	1.29305829	5.093759	2.570819	0.193587	0.991201157	0.531742025	0.681628726	0.2199338	0.414133818	1.105693055	0.08490294	1.818866322
AL359915.2	0.380323926	0.650287821	1.444676	1.378538935	0.62612407	1.642382	1.205068444	0.414030527	1.088277773	1.470456967	2.11433	1.327413	1.03029095	2.190723	1.325107	0.7141167	0.933086408	0.932047362	1.260484872	1.593314	1.489649	0.796805688	1.294156047	1.02574	0.756584498	1.20681	1.474161	0.992919752	2.007773	1.67284	0.9372056	1.119752499	1.426234	0.914253592	0.557160327	1.098839101	0.752692	0.219842568	2.055638	1.543384	0.6216245	0.505510806	1.28401961	0.702278581	0.7995014	0.788430341	0.839273154	0.9151238	1.090691249
AC103702.2	0.06161348	0.580147476	0.05304851	0.040322921	25.75659955	1.812367	0.706990745	2.237786514	18.86499339	1.240439805	0.1160837	2.46801	3.243893003	8.1552	7.037471	0.1100867	0.443002126	0.297181776	1.686013646	0.09914196	0.1361493	0.018613739	5.403377195	0.009778257	13.31621222	0.03277836	0.2662655	1.472794904	0.4439267	9.071071	0	0.218979168	0.04136449	0.552801297	0.828194332	5.601319644	0.2109608	2.895908901	0.04410671	0.3122993	2.410049	18.57396555	1.610851345	0.174606857	4.432671	0.249069203	0.023935411	2.414122	0.992733763
AC008972.2	0.522529705	1.720689612	1.028325	1.335309034	0.882779987	1.367106	1.801920002	1.262842238	2.092650307	1.36844016	0.9167635	1.486598	0.650948429	0.4812342	3.038059	2.63192	0.805071172	1.504196987	1.96292649	3.294563	1.344038	1.35307561	1.631233922	0.6634172	1.90460247	1.164893	2.037416	1.175233005	1.30951	0.5489697	0.7020585	2.18672903	1.336391	1.393059267	2.955720381	1.276975787	0.8967968	1.42174713	0.819367	1.40378	0.3845093	1.195714756	1.454139562	0.99549611	0.989072	1.698779693	1.391936224	1.18046	1.15462573
FOXN3-AS1	3.378272254	1.071123007	2.68854	2.614250651	1.065565444	2.082333	9.883166077	4.662901327	1.889724433	2.181929038	1.586441	3.892887	3.299287083	0.9013273	1.123792	12.0395	1.531791939	1.482652847	2.813619098	2.098827	1.591653	4.730585732	1.535813554	1.69537	5.138858594	1.870101	9.864433	1.709207228	1.330006	0.4067575	5.216744	1.224264893	2.375289	6.356937739	1.598339415	1.673500568	2.484519	2.377115892	1.634037	2.193244	4.783963	1.670866203	2.457320338	3.470279103	2.2967	1.025261653	3.58244434	3.906213	1.906579757
MIR193BHG	0.282000158	0.327750402	0.27422	0.303972788	1.827509447	0.1203741	0.135355493	0.463042154	1.264309561	0.217212724	0.4167107	0.9189879	0.499060462	0.1604114	0.2940057	0.9010177	0.576470715	0.064008382	0.883316921	0.2440417	0.09774822	0.040091129	0.152630075	0.2316695	0.497935286	0.2117986	0.4829431	0.267532717	0.08314346	0.5911982	0.0936078	0.643155597	0.1781855	1.095397031	0.331870359	0.097293393	0.2391458	0.94783142	0.3799963	0.08773627	0	0.537608185	0.076533661	0.088488543	1.373711	0.864291423	0.103106387	0.9837169	1.300023044
AL022328.3	0.036205859	0.290612999	1.097284	1.303220175	0.946485759	0.6568278	0.406215988	0.551261325	1.141865889	2.654921705	0.3031739	0.5309478	0.757746153	0.6127054	1.354707	0.6210254	0.780962511	0.34926518	1.106784104	1.531371	0.8533894	0.568774444	1.85305611	0.436695	0.923783623	0.5007993	1.152902	0.604777041	0.5444121	0.9524099	0.3677587	1.614330021	0.704902	1.637203675	0.724347381	0.929051604	0.4175719	0.667341044	1.581021	1.563876	0.4196191	0.404619029	0.723857396	0.193136997	1.049402	0.357769508	1.181471641	0.6747971	0.429352235
AC034231.1	0.640917875	0.706654586	0.378393	1.438109089	0.683866806	0.92543	1.237387402	0.348516238	1.62428828	1.558592304	0.9966912	2.16323	1.25753054	1.549449	0.7663129	1.243304	0.411447505	0.500505024	1.715458849	0.7155945	0.4945659	0.359588312	1.02673569	1.162465	0.618385554	0.4383877	1.666019	0.553747885	0.4875969	2.058892	0.9816791	0.680403528	0.4610176	1.28151076	0.572430018	0.570579551	0.6269896	0.210951848	1.310881	1.41244	0.5747948	0.51161326	1.267294814	0.274734681	0.530759	1.233750615	1.671734702	1.124719	1.605056384
LINC01137	4.617168435	3.427502695	5.12241	5.351415256	3.356462402	5.087849	4.969984452	5.735340604	4.133687532	5.942052587	5.784601	0.9380148	4.62182717	4.402401	3.852213	11.56209	5.511803873	3.819350355	4.535626596	4.780135	3.193214	6.55908117	4.519901688	2.886289	6.850411626	5.175175	14.12524	4.709890873	5.995314	3.110435	6.215356	4.133761576	5.868242	6.375118539	3.999439277	5.013015937	3.912529	6.252794234	4.478491	3.821528	1.038244	2.087602151	3.414882585	6.615755532	2.22556	2.010527078	5.312528873	0.8061945	2.117080538
AC095057.3	0.159358979	0.157430671	1.28791	0.472792346	1.904424242	0.5066146	0.390097573	0.714428165	0.404863174	1.321580786	0.4270114	0.3000529	0.347416296	0.6164123	1.318071	0.8200273	0.356469299	0.368947193	0.963818962	1.035464	0.4799547	0.44933597	0.867547629	0.3506989	0.462408443	0.9043088	0.8312455	0.391636978	0.718864	1.388319	0.8153344	0.727705265	0.4564752	0.793052467	0.119557229	0.451758368	0.3369538	1.11616683	0.6692632	0.6368273	0.513039	0.237455766	1.176382567	0.141681094	0.4486942	0.267223772	1.139093877	0.360012	0.241015508
AC136475.2	1.693270458	1.045488249	7.60261	3.201351898	2.693379756	3.933259	3.869932675	1.472081022	3.172840895	5.337781042	0.5251405	0.1021864	2.912163927	9.349488	2.778804	6.454229	5.335802394	0.84696806	3.153952168	6.054741	4.034233	1.023090844	7.645715459	2.14982	3.670875468	5.805282	9.414388	2.167365995	2.514666	3.512286	3.220443	2.755724849	4.29452	3.691133228	2.823014568	1.793164396	2.802765	0.520168511	18.00263	5.472997	1.02969	0.315386083	7.66761856	2.383603695	2.103355	1.464764123	5.700902062	0.1593879	5.108891581
LINC02061	0.403614274	0	0.05054652	0.576316851	0	0.03803719	2.432610942	0	0	0	1.106087	0	0.191981208	0	0	0	0.043969614	0.09438848	0	0.5398058	0.1081066	0.266037553	0	0.09317074	0	0.7027289	1.201772	0	0.1379313	0	0.4141097	0	4.680361	0.421383102	0.871716936	0.538017944	0.423181	0	0.2101323	2.26412	0	0	0	2.544507867	0	0	1.026293276	0	0.151345966
AC068338.3	0.793973708	0.581012077	1.74192	0.769801217	1.427653759	0.5792027	0.149967734	0.522357471	0.077285381	0.462070703	0.6402191	1.341624	0.615442151	1.469222	0.9844738	1.176927	0.669537304	0.416054486	1.101915552	1.622323	0.8086443	0.284282552	1.657250412	0.2986813	0.308946212	0.500615	1.551729	0.271007167	0.2947814	0.3992507	0.2655057	0.760092978	0.6317485	0.506567006	0.294157818	0.388067967	1.229427	0.16260451	1.094648	1.140571	0.7384325	0.131452785	0.994937595	0.23529908	0.633156	0.316997168	0.365559008	0.1992985	0.424529056
AC000123.1	0.476429816	0.617747579	3.544134	1.995515713	1.779246485	1.506376	0.680318743	2.65980028	2.629500277	3.587167104	2.234086	0.9056829	1.277549368	1.650901	2.90853	2.043005	1.056208073	1.225586857	1.973197617	3.197905	1.286734	2.821063584	3.287758293	2.510283	1.680386842	1.470071	0.8235654	1.673968206	2.925248	1.61712	0.9947461	1.60090901	1.055516	1.778220357	1.131880518	2.619709464	1.098958	0.83424097	2.455616	2.057892	1.748548	0.772030359	2.30802384	0.953052477	2.347529	1.455156249	1.480655674	1.654834	1.866893558
AL590822.1	0.150820727	0.046561167	0.3635939	1.036398019	0.985680722	0.6644841	0.2307479	0.143522408	0.099095979	0.543098439	0.3788744	0	0.493203257	0.1215387	0.3712649	1.724647	0.045183499	0.048497149	0.223087198	0.5547084	0.5184254	0.273382148	0.607125918	0.4308432	0.113180996	1.203549	0.8232995	0.086871929	0.2834784	0.191971	0.2127711	0.146189662	2.480727	1.461430274	0.04714646	0.49758408	0.27179	0.486483433	2.321285	2.791951	0	0.042137473	2.261499258	0.05028375	0.09367362	0	3.749783203	0.06388556	0.155524229
EGOT	19.75602145	5.432899471	5.864122	17.05593451	3.762668797	6.684569	7.184970519	0.255673797	1.544651802	0.989475174	8.731967	0.1368069	2.822510608	3.410057	1.322758	7.152751	4.779142643	3.531347706	1.755237068	13.27852	3.001485	7.152939324	1.158800054	19.40102	2.356468538	3.948584	2.031911	8.492205814	6.48076	0.9261989	13.36098	0.99829698	3.393329	4.724729245	0.934362973	9.171846195	2.408757	0.86663169	3.185535	9.843662	0.2757094	1.58573901	7.385916521	4.366855203	2.426599	3.620350165	4.214103822	0.1422588	3.125516469
AC073046.1	0.59883563	1.284371889	0.6078544	1.567631094	0.470815993	0.5554405	0.964407888	0.199950021	1.325345195	1.320653361	2.533601	0.1027104	0.494720806	0.4571725	0.6206788	0	0.339918939	1.621545688	1.118868099	1.564918	0.9595617	1.104510609	1.848731779	1.480579	1.0879886	0.8719044	0.229398	0.762468242	1.263781	0.3744255	0.4268516	3.54378734	0.9733382	0.723914559	0.512324866	1.386430855	0.4543771	0.17427868	0.4963702	1.833688	0.1217613	0.845342525	1.16331165	0.294224406	0.9135179	0.962641826	2.30185009	0.3204106	0.650011522
AL163051.2	0.919801236	0.598896972	1.359254	1.619829336	1.249103655	1.005527	0.852877724	0.997301738	0.725220776	1.073030856	2.576689	1.416984	0.96251803	1.536348	1.119755	0.6693274	0.641298316	0.451716299	1.055440203	0.7073475	1.067583	1.354016524	1.288711788	1.040407	0.677700086	0.9964622	1.186783	1.040335678	1.068733	0.2838211	0.8304731	0.648405847	1.12275	1.104339047	0.585514133	0.613047657	0.5063059	0.462372009	1.50845	1.562661	3.876481	0.803650462	1.388851664	0.825200812	2.548262	0.270417992	1.351324933	3.258598	0.862260182
AC009113.1	2.515736645	1.70242722	3.028964	2.133764192	1.700516831	1.940317	1.241926818	0.778847483	1.712458019	1.963343399	2.502618	3.552611	1.763822439	4.508722	2.407766	2.344564	1.869113555	0.783061206	1.290003471	4.006423	1.373717	0.535051648	2.036983607	1.290394	0.87598292	2.44119	4.339594	1.414273589	2.34534	2.322616	1.970454	2.340949476	2.405066	2.000728864	1.189063443	1.121402935	2.299412	0.556436229	2.996729	2.155554	1.001054	0.472326053	3.721954435	1.442647589	1.195837	1.048612271	2.767729103	1.398108	3.351696744
STARD4-AS1	0.354803957	0.835957234	2.980607	2.091236506	0.727547027	2.908629	0.708234375	0.392181058	2.399870513	0.946288943	1.782595	0.323937	1.281262933	1.294526	1.521746	0.2364633	0.993812942	0.68593364	0.618181064	1.429035	1.8855	0.531337028	4.113278478	1.127552	1.542003384	1.435933	0.7287763	0.672022909	1.794711	1.248622	0.5527452	1.820117812	2.016656	1.649863712	0.503524528	1.889493866	1.098326	0.104314138	3.343948	1.918794	0.3153459	0.32110142	2.70484894	0.548642287	1.950397	0.778243858	2.990048706	0.3835622	3.093051109
AL031722.1	1.620294492	0.827942209	0.9236229	0.877573387	2.816870686	0.7529635	0.683852866	0.354456856	1.395001121	0.292644779	0.5614229	0.3641551	0.365418777	1.620884	2.090559	0.6389034	0.803444765	0.359319783	0.771340887	2.260437	0.9877013	1.41785923	1.863561178	2.057168	0.922425118	2.259025	6.201566	0.57927782	0.9101375	0.9482204	3.278996	0.722088329	1.725463	2.40619328	0.908212263	1.065030975	1.369327	1.544742849	0.7199419	2.955117	0.8633981	0.062440073	1.117043573	1.043159257	0.1388073	0.602294618	2.344147142	0.852001	1.901283702
AC023024.1	0.688155962	2.074650556	1.418718	2.720816332	0.46081797	1.697355	1.549010354	0.746685947	3.991387072	5.257436895	1.263743	0.09795163	0.682867522	1.200887	0.8598438	1.193935	0.363980125	1.81296947	1.319745963	1.169492	0.3961822	0.900401872	1.009811476	0.5844755	0.961601474	2.454125	0.6735798	6.13969877	4.573123	2.094139	1.285499	3.680141293	1.108792	1.526090152	0.723980313	0.52887787	0.4584121	0.839767541	1.236657	2.326061	0.128343	2.3283638	3.036288322	3.221538157	0.1454171	2.916129156	0.663722485	0.08845313	2.588877937
AC012181.1	0.140679705	0.412589227	1.695731	3.245389423	0.361194673	1.950562	0.860930647	0.602424527	1.548250623	2.625011106	3.504543	2.38776	0.460040807	1.076982	1.246685	0.5529851	0.295017868	0.72378005	1.248522343	1.293526	1.502512	0.637500574	1.759585662	0.4688528	0.501461437	2.507193	1.471888	0.769792176	1.69668	1.581724	0.3175434	2.431753831	3.02227	1.767066119	0.461752025	2.191711151	0.3802727	0.421360472	2.114851	2.790239	1.868225	0.255477265	2.677364259	0.445575893	2.868816	0.0631878	1.91277836	2.443188	1.106135487
EIF3J-DT	2.868107492	2.684803591	4.230729	3.855525123	4.411248944	3.501306	4.706194651	1.32075095	2.507782954	2.687410611	4.401466	7.345799	2.708707836	7.585219	2.645993	1.656736	4.078346751	2.625516206	2.547972899	7.297205	3.168422	2.21691303	2.844453947	2.821283	1.047077161	5.066472	7.858431	2.104883372	4.505065	2.856621	4.657553	3.930936107	4.822466	2.575277132	2.506237858	2.597996557	3.309994	1.551237264	4.608397	4.464327	3.750466	1.373681604	4.002158886	3.470484786	3.090442	2.407369781	4.382207225	3.614963	2.245760529
AC009166.1	1.413441064	0.529860346	0.6258635	0.264293149	0.377039502	0.6017999	0.437647112	0.032024849	0.232173536	0.264401854	0.7608606	0	0.495228733	0.447472	1.043811	0.4329325	0.967873228	0.454498946	0.647120838	0.4641554	1.115474	0.335505949	0.43544232	0.1922723	0.189409675	0.6982397	0.3674136	0.930439392	0.1897617	0.7710376	0.3703178	0.358820073	0.57613	0.543493349	0.347160587	0.296075583	0.3638749	0.093044059	1.047965	0.5784829	0.9263357	1.01545252	0.892787945	0.235621187	0.04180369	0.680209528	2.353239202	0	1.743819412
AP000864.1	0.075642395	0.116761081	2.162225	0.371281049	0.070622399	1.039	0.231457893	0.09597601	0.248502224	0.198098004	1.07678	0	0.148416242	0.182869	0.5213702	0.4865495	0.067983788	0.170262297	0.634025256	0.4173114	0.2228659	2.170934645	0.50024507	0.09603753	0.65279316	0.6841096	0.1720485	0.348556911	1.090011	0.4493106	0.8110179	0.342158778	0.6347858	0.787257083	0.023645763	0.221828937	0.05452525	0.209134417	0.51442	0.2667183	0	0.211335631	0.261745121	0.403507756	0.07830154	0.543609502	0.675862367	0	0.331505876
AC073115.1	0.485206155	0.085595529	20.17965	2.812523732	4.443768431	0.1676639	0.141398149	1.260587163	0.273259024	0.211782406	20.00509	0.05019682	0.48356169	0.3351452	0.3185062	2.311822	1.43975691	7.013489904	1.822717455	5.098729	0.1361493	28.78614667	1.488143227	2.874808	0.242743452	1.524194	15.84981	1.809940726	12.36239	3.646727	0.5215291	11.31724152	1.396051	0.829201945	0.491138499	0.948610585	1.498932	0.340695165	0.2646403	1.710857	0.08926108	1.368517387	0.63960274	3.759182929	0.9758255	0.124534602	0.646256104	0	0.357384155
AC087741.1	0.074394488	0.266713129	1.186837	2.016602649	3.105413863	0.6119963	0.74411167	2.527287068	0.810470451	3.444089665	0.2049709	0.9827874	0.62467919	0.4834734	3.568115	0.8575676	0.241566759	0.141988138	2.782971415	3.115713	0.6622814	0.475598827	1.164772784	0.2346095	0.983295811	1.399269	2.283791	0.641380102	1.217872	3.241944	0.5227306	2.034591716	2.358696	2.490752981	0.141034374	0.679139987	0.3286738	0.375981925	2.600961	2.195856	0.2456858	0.118004667	1.295439052	0.12481601	1.659436	0.073297601	1.540118944	0.2805626	0.623615115
IGFL2-AS1	0	0	0.08703471	0	0.170405274	0.07277247	0.007160081	1.264789511	0.027674434	0.303341104	0	0.007625559	0	0.011314	0.06912185	0.1204101	0.042061167	0.018058333	1.038355603	0	0.02757717	0.008483017	0.104960416	0.008912678	0.042143923	0.05975359	0	0.113216301	0.008796303	0	0.01584543	0	0.009425717	0	0.008777696	0.041173275	0	0.517560901	0.01005059	0	0	0.298114797	0.064776063	0	3.14503	0	0	0	3.062033147
AC008737.1	0.033131777	0.040913586	0.8671931	0.607126243	0	0.961695	0.506899025	0.294266069	0.261228753	0.303687978	0.4438923	0.1439607	0.476718836	1.762147	1.239685	0	0.119109062	0.08522949	1.176168622	0.4264975	1.561864	0.40037098	1.066970616	0.1682598	0.198905686	1.057566	0.4822923	0.190837257	0.3321256	0.5060583	0.2991412	1.113300605	0.533836	0.285370632	0.12428366	0.923041566	0.2388235	0	1.233324	0.9345923	0.06399851	0.148105833	0.96811987	0.220923216	0.4389951	0.119051946	2.059348592	0.3368198	0.444145339
AC007637.1	0.810454236	0.967448955	0.7629192	1.237603495	0.302667424	1.260243	2.273247166	0.291355745	1.473263185	0.955115377	2.82768	6.265335	0.600732407	2.525334	1.250224	0.6178407	1.165436363	0.816564079	0.772551783	0.9439186	1.379646	0.603944225	0.621422447	1.577759	0.223003875	1.207252	0.7127723	1.167043228	1.337125	0.8711124	0.8994372	1.798079291	0.6529225	0.310249097	0.236457631	0.713021582	0.4673593	0.224072589	0.6962075	1.285963	4.435589	0.588720687	1.724194053	0.486370956	4.664534	0.849389846	1.427286986	4.256884	0.975017283
AC037459.3	0.286065786	0.551961473	1.662521	1.088191	0.676048965	1.079634	0.620026599	0.805325976	0.757705872	1.287637027	0.890791	1.69939	0.719144153	2.226014	1.223527	0.4472324	0.626686917	0.661148401	1.533866449	1.150768	1.536424	0.891225802	1.696483279	1.152014	0.630603353	0.90361	0.3985269	0.767221291	1.142573	0.8420197	0.4035687	1.282428873	1.04428	1.039475497	0.480653874	1.389455795	0.6250576	0.164772571	2.060634	1.646985	1.493679	0.474544554	1.299207602	0.423224613	1.054935	0.481835695	1.708622805	1.416215	0.954098731
AC006042.1	0.023457804	0.202772106	2.035848	1.22815614	1.533072115	1.556331	0.215335349	1.220305663	0.585687494	0.767913303	1.335701	2.955864	0.981888622	3.440426	2.540756	0.5364838	0.505986207	0.633609694	1.572963422	0.1294143	1.474431	0.141734383	1.348984796	0.9828268	0.668934246	0.1497546	0.2987865	0.270231384	2.292713	3.304295	0.2117966	1.424884223	1.039401	1.346978426	0.23465261	0.963093189	0.710181	0.086474154	5.239272	1.530194	6.978036	0	2.38101478	0.187700412	5.283859	0.37930768	1.458050244	3.060411	0.749870163
AL049840.4	1.818775228	2.245959138	12.54844	7.836120773	4.103675156	9.128691	3.540126121	9.365353267	4.043140377	10.1216844	5.711146	4.37944	5.29339062	7.132867	7.432074	15.38174	4.831235887	3.645478639	6.99465014	4.598915	9.109748	4.707049549	13.19603208	8.197532	7.120075507	10.32094	5.901836	3.247574793	6.514178	6.224816	3.780347	5.249608866	6.83784	9.551588449	3.316529651	6.51160928	4.96005	11.7331886	21.41775	10.79535	4.215852	2.913356793	11.93434393	2.567013355	8.924058	2.940920702	7.842728209	4.031801	5.141983872
CFLAR-AS1	0.087920758	0.070045872	0.234422	0.798131465	0.211834607	0.4762986	0.436809572	0.230306992	0.208709759	0.549637402	1.890409	0.09550599	0.367273695	0.3839658	0.7986907	0.04053956	0.142743994	0.14956458	0.413917517	0.4746187	0.3537452	0.476389734	0.411007716	0.5725357	0.259658201	0.6276746	0.4799414	0.320187402	0.5046448	0.4861435	0.2304644	0.568140564	0.3731966	0.423424875	0.088657972	0.428341235	0.1962607	0.026137781	0.8405413	0.9550378	0.1260035	0.028525922	0.357663307	0.10212219	0.2325198	0.101911103	0.462747603	0.1297463	0.561523567
MID1IP1-AS1	1.111500624	1.53404186	0.8556612	0.727421203	0.671476267	0.4066742	0.566846126	0.165915975	1.460611476	0.42807082	1.861455	3.728716	0.256570631	0.5795715	0.5150313	1.121479	0.587625826	0.546624777	0.128947565	0.420826	0.8668655	0.513560967	0.676788542	0.5395726	0.098130332	0.06956684	0.2379394	1.318096696	0.778309	0.6657718	0.2951633	1.098496076	0.5706319	0.281575809	0.40876984	1.198377734	0.612684	0.18076778	0.3276331	0.5763526	2.715341	0.292272682	0.703865426	0.30517957	3.248681	0.763547256	0.457191818	2.880287	2.966541947
AL158152.2	0.679976852	0	3.098394	1.506189786	0.293007825	0.8675717	0.853603578	2.588289209	0.687346577	1.438317955	0.7883811	2.272741	1.505214367	1.93893	2.47215	1.196245	0.564120793	8.409611948	1.650528827	0.5771328	1.027396	1.074527562	1.744610464	1.593814	1.648589572	0.8904556	3.331152	0.180767547	0.9175854	3.018165	0.7083919	1.081596136	0.913011	1.276477002	0.915644442	1.073746449	0.6786653	0.192818966	3.819266	1.844328	1.313467	0.350727218	0.563092341	0.418531981	2.252419	0.751800375	1.381735273	1.240739	1.348428158
AC121338.2	2.318825438	1.462191517	0.9612245	0.839498242	0.434303457	1.819307	2.724562882	0.053656313	0.324164312	0.581430137	0.9324857	2.358099	0.820516015	1.488082	0.3747562	0.5238715	1.005073774	0.453270369	0.222404974	0.8035956	0.8929333	0.281063183	0.275613683	0.832206	0.401974249	0.5999342	1.243997	1.055513868	0.5034017	0.2751144	2.107947	0.282376285	1.145089	0.677891608	0.555214448	0.857774594	0.9856126	0.23383722	0.8072743	1.515966	1.660952	0.196915368	1.181488394	1.391106873	0.7354238	0.569831491	1.369012198	1.038946	0.516021188
AC040970.1	2.726453749	1.956145989	1.846483	1.674675361	3.100122036	1.70531	3.806244269	2.473731115	3.582804679	2.852108036	2.678412	0.694918	1.514201227	0.834656	2.369655	4.484991	1.551468103	2.742763153	2.493305822	1.484549	1.854915	1.546116633	3.521201354	1.237658	2.628968737	1.264099	3.104121	2.316154193	2.328481	4.523728	2.320708	3.681129352	0.9612245	1.61804323	1.371278452	2.747091619	2.832678	2.470567663	2.202548	1.503802	2.912765	1.702207688	0.936992035	1.442215223	0.7315905	2.490280516	1.396439942	0.4129208	1.429300429
AC120053.1	1.736897394	2.247968091	6.395921	2.645041165	3.648664023	2.458464	1.55012844	2.924269058	2.260492377	3.652095507	2.852883	1.83232	2.883630784	5.679457	5.854283	4.105996	1.420947377	1.71848592	3.096143155	4.238319	1.755019	1.695266471	4.706050763	1.99317	1.779678895	2.416692	3.616291	2.135562255	2.699593	5.243556	1.922572	1.964158744	2.803062	3.788010797	2.422405617	2.522324612	2.817014	2.832028557	5.906045	3.091631	3.161491	1.287826504	4.725953578	1.180438367	2.019243	1.650309077	4.048466682	1.726125	2.152721583
AL356481.3	0.128263192	0.079194472	0.9129142	0.839418023	0.319336065	0.3767336	0.130824027	0.352607515	0.477556448	0.699802732	0.5728141	0.5340941	0.251662323	0.6890715	0.8840625	0.0611125	0.333022033	0.082487324	0.716724203	0.668303	0.6928224	0.439154743	0.639254569	0.7328081	0.385012223	1.000795	0.1166938	0.049252607	0.7500263	0.3990771	0.2412639	0.801204094	0.7175839	0.76719206	0.106919972	0.626907865	0.2465489	0	1.62213	1.055277	0.3716366	0.095560459	0.756152572	0.114034801	1.451642	0.230443158	0.697581951	0.651966	0.617228332
USP46-AS1	2.568629528	2.969162981	1.745013	2.824759122	1.511171085	0.9483891	2.787396464	1.51794119	1.556695707	1.459035276	1.217845	0.3694831	1.319412836	3.194682	0.7622267	0.704135	0.941696552	1.221961553	0.693954451	1.186298	1.935191	1.034660998	0.957779205	1.682719	1.056211967	1.37275	0.7042825	1.432226333	1.352113	1.214229	2.012067	2.379859819	1.354371	1.835258106	1.539907756	0.808310355	1.217453	0.907978621	1.511328	3.019032	3.353082	1.468056676	2.344938798	1.704945405	0.7187603	1.264358932	2.387557274	0.8346575	0.979669083
LINC00987	1.417147426	1.19736788	1.787838	2.844185055	0.362111208	1.221668	4.245033266	0.574128337	0.953999234	2.083555059	0.7577998	0.3132834	2.770796746	1.330337	1.194656	0.5259581	2.353672805	0.876205361	1.127769558	1.335048	1.86548	1.225796006	2.361945774	2.664148	1.50752325	3.153247	1.972433	0.595733393	1.464218	1.459922	1.015758	0.996084629	2.350145	1.834495254	3.034156974	1.625915473	2.953451	0.797367264	4.748484	1.998768	0.3361734	0.694620552	1.927087867	1.578242565	0.6217877	0.67896211	1.043107547	0.6571529	1.369047326
AC145423.3	0.184246734	0.032503085	0.4713707	0.82683574	0.393186804	0.4092867	0.134232361	1.202269077	0.553409664	1.826679936	0.4848835	0.5146517	0.516437672	0.9332714	1.55502	1.053438	0.094624116	0.135418162	1.349669584	0.6776469	0.8530468	0.159033869	0.756818022	0.1002533	0.474051452	1.344264	1.19734	0.030321466	0.7255914	3.886282	0.1782357	0.782391209	0.636145	0.680123154	0.164558308	0.463133219	0.3415125	0.67920171	3.542326	0.9744926	0.711795	0.176490142	0.404792598	0.140406875	0.893677	0	0.777106436	0.7581451	0.732828836
AC110792.3	0.288735654	0.458424378	2.216075	0.485904728	1.540421454	1.068998	0.336571881	0.418687292	0.271017526	0.756162683	2.417761	0.2240328	0.485590053	1.462543	0.8122978	0.5895921	0.444860357	0.159161783	0.732145233	0.9860965	1.012744	0.548293278	1.56554665	0.5760641	0.433354082	0.7022049	0.3002188	0.190068785	0.6202279	0.5600228	0.5586312	0.426468275	0.6092239	1.00661777	0.309457973	0.604818829	0.4757236	0.608220898	1.417335	0.654489	0.318704	0.092193396	1.014969896	0.330050388	0.3415839	0.296431356	1.025527957	0.06988823	0.680548976
LINC01569	4.153250685	1.277170765	2.27515	2.147541924	2.224450011	2.671987	3.087379791	2.823787566	3.024173541	3.119825395	0.1904386	1.111716	1.869913883	0.88145	4.404085	12.10539	1.460004254	1.100436622	1.932963758	4.331674	1.042332	1.969595935	1.756271236	1.636234	2.641305403	2.592667	4.788557	3.106494274	1.580944	1.948238	2.853982	1.623585389	2.37024	5.161478918	0.649998068	2.183475906	1.412973	3.064080237	2.511868	3.732734	0.8053944	1.228446544	2.065262533	1.567036593	0.8161297	0.729652071	2.263446367	0.5321357	2.289357762
AL606834.2	0.396512556	0.642656755	1.024179	1.102864405	0.416472816	0.6165706	1.011072786	0.911868846	1.107237732	1.914581265	0.6225456	0.1076803	1.004901637	0.4792937	1.659315	0.9918461	0.326669411	0.733128267	1.564009171	1.868506	0.8761866	0.868466003	1.767170083	0.6607421	1.710949815	1.318404	0.4058402	0.685167315	0.6521146	0.7149888	0.6712585	1.569377458	0.7653264	1.529743846	1.766281292	0.363379055	1.03609	2.055504598	1.135392	0.8301337	0.2393493	1.052417358	1.143375866	0.594889208	0.9235161	0.623342549	1.11676066	0.1679572	0.971085762
AC005034.5	2.215705358	2.475535362	1.526158	2.589406454	0.541792009	1.312528	1.129971474	0.93710482	2.183726625	1.070728214	1.722821	0.5157561	1.345619359	2.040598	0.5713974	0.5278494	1.16953512	2.205267339	2.080870571	1.115666	2.124241	1.21125109	1.03148125	1.574006	0.870959339	2.020723	0.5759563	1.39778053	2.54502	0.9400812	1.071709	1.4658703	1.452106	1.363165292	1.649114376	1.160317668	1.330954	0.291711096	1.208486	3.069263	0.8661772	1.120169548	1.338682129	1.829206299	0.5679382	1.516507194	0.737785939	0.8044645	1.360002648
LINC00659	2.503903366	2.136295331	3.762908	1.66847286	0.850084432	1.934966	6.291868502	0.490988385	0.837544533	3.487350281	1.562974	15.28103	2.143790159	6.126675	5.065429	0.780882	1.609369298	2.137287303	3.142499909	0.3767394	1.274257	1.182799675	3.639061355	0.08670055	1.571539089	0.5328305	13.70972	2.124018675	0.9412533	0.8498865	4.598535	0	1.069732	2.091308727	0.654637329	3.70485134	2.0346	1.21672338	2.346477	1.524986	17.10408	0.203508386	1.295261351	0.941051076	0.1319526	2.249310149	1.627076068	16.69992	5.140507788
GLIS2-AS1	3.651414159	1.116098567	1.195277	2.034765746	0.27002682	1.911369	2.691832606	0.183483549	0.285046669	0.426056369	1.089821	5.772929	2.931948305	3.554292	1.708692	4.030729	0.519876025	0.465002072	0.427802509	0.7978012	1.242696	1.354313718	1.164253231	1.147507	1.57354873	1.307857	4.604827	1.08283305	0.4530096	1.595241	1.591277	0.56068035	2.087325	1.141762301	0.135615406	1.431285971	0.6775564	0.732995627	2.795068	2.03961	0.9078377	0.444426401	2.001580339	1.687463504	1.137675	0.259813365	1.404445455	1.041335	0.447360871
AC105206.2	0.190941969	0.589473418	0.8548742	0.624809532	0.668513	1.014448	0.657295473	0.302836925	1.411396126	1.187626384	1.359043	0.8037339	0.405863185	1.461768	0.4230257	0.2046972	0.572031872	0.613983319	0.941442414	0.9656234	1.101708	0.922952287	1.372559287	0.9090931	0.214934008	0.7110677	0.2605783	1.347273982	1.884168	0.6075976	0.2154979	2.159254422	0.9614231	0.719521874	0.38797417	0.874932093	0.6193645	0.043992677	0.649268	1.514856	0.9681794	0.480121726	0.770835147	0.286470919	0.9487409	0.728990897	1.149736318	0.4852821	0.295345041
AC012313.1	1.474882819	1.274906621	1.744351	1.82217828	0.792616038	1.25299	1.834548222	1.017831626	1.006881267	1.450805547	0.6566638	6.861789	1.237525926	3.397463	1.50892	1.450014	0.810420337	1.068810734	2.39796431	1.898582	1.547408	1.073713653	1.332230065	1.315352	0.917835938	1.385555	1.093115	1.313655097	1.685827	1.202689	1.668619	2.10138904	1.362086	1.957159259	1.434869467	1.360868916	1.177232	0.576848661	1.71505	2.536829	4.03715	1.744740463	2.506124637	0.954670184	2.436812	1.221510596	2.135316075	3.157222	2.251642196
C8orf31	0.075539094	0.310937668	0.5954619	0.274647413	1.175432554	0.1392143	0.051364845	0.149092129	1.113975487	5.533673975	1.236958	0.05926275	0.27995894	0.5343304	0.3801631	0.08398014	0.170984603	0.59375478	0.653850881	0.1311964	0.2637767	0.030427648	0.960510335	0.1918128	0.428302547	0.2411207	0.2519932	3.558160339	0.1998253	8.048057	0.08999004	1.366766029	0.1408709	0.222902166	0.388310414	0.166144496	0.417456	0.433167905	0.4926881	0.2885502	0.024319	1.397600266	1.63932019	0.095142555	1.410978	0.158336243	0.195634601	0.1137682	0.701053738
ADORA2A-AS1	4.247954769	3.507183769	1.236851	3.077866083	2.817000287	3.884471	2.778453136	1.065572162	0.06822235	0.343903057	1.196772	0.01326942	1.038606412	0.06398521	0.986301	3.308806	0.88195945	1.484771835	0.849227837	3.156187	1.484619	3.210627112	0.57603159	5.226589	1.155036669	3.483285	2.300534	3.978907034	3.260319	0.8292512	3.815417	1.377439551	5.293719	4.335731129	0.763714086	3.886828762	2.174914	3.957100275	3.104346	5.373296	0.05898993	1.04775218	2.972947692	4.797606974	0.1390947	2.2934581	4.655291798	0.05691767	1.709974411
HCG27	0.255863455	0.696399989	1.596918	1.353267373	3.763627846	2.473791	1.011931812	0.602907922	1.310601152	1.832448615	2.037563	0.4537758	0.717177039	3.71137	2.252004	0.3134807	0.569419577	0.36939417	1.565337981	6.913825	0.9282136	0.466940734	3.753547329	0.2254067	0.658315292	2.189021	4.636685	0.493258373	1.923655	1.967336	0.3123415	1.619637375	3.42849	1.416730623	0.313401787	1.439437982	0.9560449	0.375358076	3.431499	3.958568	0.1613828	0.087532812	5.284073839	0.584949116	1.21078	0.290827619	2.491011327	0.2123367	0.942295803
AL109614.1	0.176017507	0.181132942	0.4041309	0.729565784	0.493008394	0.4561739	0.179531779	0.297777597	0.732458822	0.921935819	0.6386911	0.2230703	0.498853319	0.5200928	0.7510362	0.08386561	0.175773517	0.301862921	0.231428565	0.4855353	0.4033572	0.389955601	0.708555069	0.633183	0.176119354	0.5618477	0.2135208	0.135180186	0.7351946	0.1991489	0.132436	0.947848643	0.3939005	0.673810688	0.183409857	0.473173299	0.1691714	0	1.008033	1.499892	1.360006	0.032784764	1.037679545	0.117368754	1.797758	0.210827074	0.774958924	2.08764	0.695776057
AC116614.1	0	0	0.03182911	0.090726572	10.13869496	0.04790398	0.141398149	7.710102879	0.212534797	9.439444369	0.07738912	0	1.93424676	0.7447672	0.2275044	0.2642082	0	0.178309065	6.698486647	0.934767	0.0907662	0.223364863	0.584627696	0	15.39687038	0	0.1261258	0.745269711	0	2.901697	0.05215292	0.029860796	0.03102336	0.630193478	0.115562	0.169394747	0.0333096	5.749230906	0.1654002	0	0.08926108	1.600907132	0.248734399	0	0.229606	0.249069203	0.287224935	0	0.166779272
USP30-AS1	0.543391445	3.632764725	0.5420652	0.613141975	4.443505362	2.175542	1.261374952	5.063978125	2.486916312	7.777837985	2.447667	0.08141679	1.642156333	0.0905982	5.719517	3.106863	0.381717914	3.615107575	3.141131224	7.477359	0.4048505	1.471790577	3.060221362	0.1903183	8.858655855	0.6778525	1.704749	2.460753343	2.066166	0.6042014	0.2960632	1.888877398	1.182482	3.95407981	1.218333523	0.522025032	0.8103981	3.108324026	0.3219252	2.774927	0.2171657	1.27735637	1.354389135	3.473411376	1.737912	1.14460461	2.038158648	0.3492281	1.487793141
AC068987.4	2.259970087	1.667218871	2.838354	2.351092026	5.710667481	2.263703	1.149552096	1.41511906	1.766454443	6.856328963	0.7176418	0.006376482	1.996366194	1.551563	2.95934	0.5873396	2.85592512	3.080472182	2.199621303	4.285546	1.735264	2.553655592	2.720800547	2.839505	1.224614053	1.948669	1.078795	3.827426202	1.985973	3.377186	1.609866	1.327621809	2.175369	2.620689974	1.093644771	2.771537516	1.430181	1.774413308	1.865752	4.770901	0.0340164	1.075853787	3.105497671	1.369956044	0.1750006	1.592504555	2.344230065	0.1392424	3.656082
AC009120.2	0.205051231	0.53865212	2.43442	2.552158375	2.492240255	1.283135	0.269987407	1.513725364	1.582439852	2.753363979	1.292448	1.931778	1.375224806	1.147669	4.529995	1.545422	0.518246649	0.445961951	1.639671732	2.310486	1.233919	0.491070733	1.783785876	0.9656185	0.895286738	1.547055	1.553498	1.168199534	2.214347	3.144629	0.391313	2.168236112	2.137516	2.799075915	0.344968518	1.082400067	0.8277187	0.556613438	5.289715	2.977525	2.383707	0.124993777	1.559550347	0.427587268	3.149161	0.274628322	2.184068164	1.958227	1.8222798
MAPKAPK5-AS1	3.945213362	3.068929893	7.290839	4.61588273	5.011414774	4.590624	5.009446215	6.504051121	5.656952374	10.93648042	5.483476	9.113418	7.32305612	8.754819	8.107583	8.577767	5.415942806	3.203437858	5.578868521	6.850406	4.08547	2.828052763	5.630250184	4.715904	5.051183832	6.830553	14.0937	5.973222824	4.923364	4.500113	4.682785	3.870897962	5.008986	4.42291248	5.268668383	5.12373988	5.850154	4.808265079	6.409264	4.400414	6.905299	3.323229732	6.364559316	3.965697137	7.889991	3.539247998	6.047088292	6.011547	3.149433557
AL031716.1	0.139153463	0.200476573	1.182121	0.698195179	0.21653094	0.5529746	0.33117403	0.264839462	0.182860127	0.577007158	0	0.6046349	0.697743023	0.5233043	0.8677792	0.5967117	0.361297489	0.328133538	0.960537708	0.341198	0.4327664	0.140129843	0.6935309	0.441682	0.76578689	1.036415	0.4220057	0.454192673	0.4649759	0.3148807	0.1570492	0.41962869	0.2802639	0.699158047	0.231996166	0.544108713	0.4012235	0.085495202	1.128965	0.8586566	0.7167833	0.31102225	0.927356928	0.123717001	1.536483	0.083336362	0.684733407	1.218165	0.932705212
LINC00621	0.42817966	0.167651849	0.6330125	0.464758492	0.702023847	0.2706555	0.479336121	1.338323081	1.248845076	0.382899711	11.00109	0	0.696686267	0.3871271	0.5758549	0.2089871	0.212750171	2.753665628	0.102982762	12.54091	0.4820557	1.123181767	0.540510815	0.9546636	0.470225209	11.44513	1.672247	0.553411833	2.146119	9.623994	0.1885835	7.369350054	0.4767635	4.22770408	1.201373518	0.490021441	0.2860607	0.115494792	0.239233	0.5339464	0	0.478512708	0.401525368	0.320329278	0.008648428	0.525366022	0.35701791	0.01769473	10.89832403
AC125807.2	0.321813834	0.75160377	2.96835	0.998112779	0.68582509	1.301805	1.077480185	0.576975872	1.898418384	1.374114641	0.8377141	0.2355851	0.718358825	1.544724	1.177947	0.1899983	2.875542685	1.480225721	0.869240157	0.60467	5.18398	2.341771458	1.713863301	2.789024	0.934500119	1.183547	0.2482316	0.838163317	1.52533	1.133871	0.7579834	2.224212885	0.6763341	0.944034852	1.447747843	2.26705512	0.7766046	0.593162498	2.86966	1.319739	0.3918952	0.824834429	1.387929451	0.513140378	1.002277	2.086492076	1.549126518	0.3141191	0.91980145
FILNC1	0.081867959	0.072211896	1.288912	0.061232523	50.16306982	0.07274477	0.059644636	0.623250494	0.491802689	0.107200989	3.153441	0.01270443	0.061192868	0.03769897	0.299414	0	2.354528903	5.249966309	0.092263148	0.1720599	0.4824167	0.438122421	0.026902684	0.08909286	0.175532848	0.2239907	0.2766527	1.010475107	0.205169	3.275014	0.052798	19.18102948	0.2669603	0.117524188	2.632306638	0.034298004	0.2023297	0.948500525	0.167446	0.2886699	0.09036516	26.62406686	0.161878524	0.343135164	0.04842626	0.14708749	0.127215231	0	23.95147119
AL137145.1	0.07032548	0.074436978	0.7819529	0.788991194	0.468988142	0.5259454	0.184447442	0.344172247	0.468670929	0.374924962	0.7571294	0.02182649	0.256256077	0.7610199	1.088154	0.08616189	0.457485236	0.109837024	0.683574912	0.9422335	0.2170674	0.230667351	3.102477595	0.2423505	0.316647772	0.523784	0.2559283	0.243042595	0.9693332	4.15171	0.3344862	0.331092401	0.7081999	0.555250159	0.182150647	0.316720412	0.376574	0.296280879	2.632235	0.5667899	0.08732776	0.145957179	0.332187992	0.080388243	0.2163132	0.063174888	0.39808883	0.01702222	0.549069806
ZNF32-AS1	0.113289302	0.349745173	1.092457	0.593137159	1.110594177	0.3816866	0.144438969	0.610907207	0.483834975	1.520539116	0.4268884	0.153829	0.629800104	0.5477642	1.282832	1.700308	0.407276148	0.218572403	0.837862056	0.6250055	0.4728626	0.239576828	1.042386039	0.431505	0.340064559	0.4821591	0.9276347	0.293643135	0.5678277	0.8651965	0.1917881	1.281124456	0.532401	1.097756381	0.070828323	0.290703244	0.2041556	0.104406583	1.094842	0.9487242	0.1641252	0.0633033	1.001815044	0.22662446	0.4690875	0.101770212	0.352082179	0.2399388	0.262850281
AC020558.2	0.046384488	0.076372028	1.576161	1.477340524	0.952736137	0.5609888	0.173472111	0.549296662	0.507944797	1.660160946	0	0.9069523	0.283142096	1.196124	1.187487	0.3094061	0.111168458	0.079547524	0.609865211	0.5402301	0.4707284	0.056051937	0.871359336	0.2551941	0.232056633	0.5264329	0.4782732	0.195926251	0.6587158	1.443203	0.3140983	0.759328105	1.058775	1.220752146	0.096665069	0.74814948	0.2897725	0.284984006	1.726653	0.7359914	0.2389278	0.172790139	1.569373264	0.103097501	0.4097288	0	1.441544014	0.1047884	0.526141402
AC012170.2	0.073714478	0.341355484	0.9647035	1.543757283	0.963513989	0.6686448	0.319541444	0.654708915	0.92024062	1.447867721	1.327102	0.8007408	0.867801114	1.277158	1.233913	0.263416	0.331255338	0.142219524	0.218070244	1.186136	0.3981738	0.334042654	1.780417235	0.5147439	0.414883861	1.058834	0.9389153	0.191066148	0.7389422	1.094647	0.2911806	1.30993535	0.816561	0.978831249	0.299560267	0.702569159	0.3453811	0	2.585698	1.267112	0.4983632	0.06178478	0.906929622	0.147458794	1.449811	0.132438597	0.658636489	0.7493862	0.665116737
AC136475.3	2.215398644	0.388298478	26.16752	52.90611034	17.98818197	13.36477	21.08016219	0.997425105	6.29201852	27.9050408	0.4308594	0.2949939	5.421794878	26.65245	52.71945	1.389244	1.061917306	2.297975358	24.04482239	3.679781	3.944425	1.899899965	53.03154127	4.391484	2.981792822	8.546691	14.66813	4.577342571	2.79391	46.03941	0.3871444	4.673422839	20.2659	21.25657257	1.501231003	8.487858664	3.420508	0.105377807	4.174547	1.864702	0.3313039	1.102139892	82.27555461	1.296151369	30.38373	1.617791359	30.24979541	139.1998	0.3095113
AC012360.2	0.377244683	0.776416394	0.6062997	1.357882096	0.46961186	0.5866094	0.256517699	1.236519568	0.495733337	0.740967598	0.1579451	1.229373	0.657940714	0.1520011	0.8667279	1.34807	0.376721757	0.404349628	0.496002908	0.3468701	0.493991	0.49385914	0.506197057	0.6386127	0.424645834	0.6689804	1.258462	0.32593637	0.5514899	0.480173	0.7805597	0.609435163	0.3376865	0.676934171	1.061337958	0.599250165	0.7704655	1.622440913	0.9001831	0.3325451	0.789424	1.370168352	0.435126161	0.796566623	0.7810128	0.734255161	0.58620332	0.6391824	0.745601452
AC008537.2	0.561040588	0.629831556	0.597225	1.335173895	0.619044887	1.004592	1.638693072	0.258856459	1.273445007	0.83482691	0	1.689821	1.067447382	1.97286	0.7030926	0.5832314	1.130712377	0.557616593	0.955603114	1.078632	1.026863	0.739606474	0.997241208	1.683646	0.382749011	1.139626	0.6032405	0.52880133	0.958651	0.7357561	0.7771001	1.647919424	0.5821064	0.622348746	0.542086477	1.271374352	1.139713	0.42304161	1.643021	1.843372	1.034466	0.626991603	1.490342207	0.68018683	0.2745427	0.687265643	1.109570185	0.3456712	0.525942933
AL162411.1	0.116843054	0.173143808	0.354114	0.030587159	0.872710253	0.6298554	1.549286437	0.059300767	0.491335196	0.39779661	0.3130876	0	0.672481704	1.619515	0.3681593	0.2004165	0.280034614	0.450857523	0.276526336	0.1718963	0.6196605	0.593020971	0.430033784	1.246114	0.140292794	1.491852	4.634842	0.753770886	0.4685118	0.9518258	0.02637391	0.453021195	0.7530538	0.738021259	0.350640593	0.51398102	0.6737911	0.129218033	0.6356901	0.823987	0	0.156693719	0.826592641	0.560960165	0.07740836	0.503820593	0.036312658	0	0.554239863
AL035071.1	1.095945076	1.153912887	5.157003	2.325370434	6.279295656	2.636989	0.823661359	5.489008086	1.28857324	4.312768314	3.207127	1.810807	3.749872274	1.766332	6.895039	6.29909	2.198068034	0.97931924	6.416033868	2.556383	1.982715	4.077640341	5.393558994	2.211657	5.497324727	2.639035	2.319546	1.800747883	1.785253	5.550494	2.135259	1.200205004	1.324382	4.429985125	3.238393217	2.605006637	3.850158	8.57981059	6.862703	2.247424	2.818908	3.081275489	1.658851842	1.700020214	4.399363	2.062291443	2.088412369	1.944867	2.040169904
AC012409.3	0.288189045	0.263039744	2.347502	2.804477645	0.514730023	2.143227	0.472864622	0.890297341	0.395171732	0.541437588	0.4616526	0	1.229237476	2.080034	1.184415	1.32535	0.315317263	0.225627917	0.79077324	2.073795	0.9967628	0.408819175	2.507544093	1.193127	0.33850463	1.893126	0.7067843	0.158778154	0.910637	1.127039	0.4808063	0.485808662	0.8916766	0.935333032	0.125339417	1.50655993	1.047707	0.39261558	6.529952	1.723065	0.2420331	0.042008612	2.447282791	0.233939894	0.1660216	0.045023723	1.90809878	0.1061503	0.46514586
AP003119.3	0.099695667	0.119490705	0.2625598	0.134329578	8.596154358	0.08207214	0.158510743	3.567905886	1.094310843	3.851085215	0.07857064	0.1624451	0.490944311	0.2268413	0.4850534	3.621266	0.091358621	0.094287157	0.566729468	0.1455911	0.06911396	0.141734383	0.411440363	0.02978263	0.919784588	0.05615797	0.02667737	0.66206689	0.04409063	0.1642195	0.03309321	0.492646141	0.007874251	0.993396589	0.194321693	0.61053229	0.1690907	2.199686303	0.1679254	0.0620349	0.1076158	0.829058792	0.112737442	0.144685734	0.2112572	5.052167565	0.095684547	0.05465019	0.393077101
CTBP1-DT	3.090262694	2.331190224	3.098625	3.298007575	1.414705729	3.460995	3.655377214	1.804919691	2.710008908	2.311407259	1.561024	2.962447	2.465221611	2.746153	2.213252	1.514332	2.311187979	2.460467487	3.348019632	2.338482	2.811117	2.136890509	3.362594735	2.86777	2.616290167	2.391605	1.2127	2.397443074	2.615638	1.813987	3.736043	2.787150145	3.514051	2.290293944	2.332978067	3.279742249	2.556132	1.775993356	3.09888	3.50558	2.523121	2.67885479	2.968527362	2.544820737	1.569836	3.354981276	3.397536745	1.656548	3.214190607
AL118506.1	2.373028587	2.132537716	1.879012	2.30735551	1.333049338	1.707539	1.716658558	1.416907352	1.902469168	3.19611397	0.5009452	5.380799	1.737221259	2.860418	2.426931	0.6954968	1.476805514	1.333750266	2.870986984	2.508337	1.778275	1.349465847	1.52749549	2.005196	1.628161142	1.298521	1.059533	1.456443695	1.814096	1.008523	2.687212	2.510205828	2.720393	1.396976587	1.2916172	1.81873457	1.264943	0.860083949	1.747296	2.777414	4.522194	1.234619741	2.146766713	1.808387698	2.546451	1.676731936	2.324033686	3.027371	2.804835572
AL355338.1	1.925235666	1.579407829	1.632105	1.691707735	2.363104368	0.8792715	1.895013967	4.612209686	2.600699617	4.125233629	1.194997	6.610365	1.954770325	1.150025	4.189072	7.620655	0.935738883	1.974094231	1.540026555	1.609292	1.018112	2.017378595	1.393606199	2.187931	2.36415638	1.604381	4.997509	1.442378509	1.433952	2.513355	3.206062	5.602709448	1.51848	3.614121633	2.676658939	2.388670027	1.97975	4.690062627	1.7348	1.827663	2.70462	3.731358574	1.118078831	2.405909474	2.385924	2.128591423	2.782432573	6.227477	0.957930452
SNHG20	1.679392181	1.144018929	3.035791	4.174431032	1.744608813	2.157799	2.702074186	1.965769065	2.388187666	4.506523109	2.323957	1.772891	2.145165265	4.002825	2.84919	4.04591	2.0880631	1.140880646	2.557942517	3.18259	2.191372	1.014705451	3.124003045	2.402478	1.893367785	3.246572	3.51491	1.693946901	2.86509	4.495988	3.461495	2.537267395	4.059942	2.642851161	1.217552039	4.387400014	2.347226	0.915549963	8.223582	4.997225	1.073709	1.0353277	3.358791895	1.372175491	1.648652	1.119080657	3.044556678	0.955169	2.426911204
IQCH-AS1	0.82895391	0.405854024	1.255141	0.788668894	0.958049701	0.5640601	0.500970646	0.73903096	0.573452473	0.920492156	1.235375	3.831959	0.489613394	0.9063768	0.8737631	1.205774	0.452922294	1.103792798	0.612175307	1.242367	0.5953465	0.712680565	0.760208639	0.4613211	0.570007203	0.5361979	0.8073398	1.097977568	1.130236	0.7684924	0.7047616	1.243596567	0.5246506	0.851865813	0.641547626	0.599715783	0.510668	0.568761528	0.7973212	0.6824453	4.539188	0.465239759	0.690781093	0.543007736	2.190977	0.524875484	0.683780515	3.938262	1.071331379
AC073218.1	9.416593519	5.414709772	44.16466	25.21526653	15.56996749	8.345938	4.985593996	22.34529183	3.495016659	11.85981472	10.95486	0	7.616096616	1.158527	38.07919	1.232972	5.254497441	7.488980745	3.827706656	32.91513	19.55507	4.169477435	27.03460196	11.49923	6.365272741	20.34444	14.12609	2.815463351	6.755406	33.54815	10.22197	13.47053667	26.92828	6.500943247	0.719052444	12.54273996	6.010532	2.91483641	33.13885	46.89016	0	1.927974181	22.10972434	4.409679064	0	1.162322948	14.40911758	0.1217935	18.16040963
AD001527.1	0	0	0.4914616	0.509409354	0.302800523	0.4034552	0.099239862	0.41150664	0.298333805	0.382214157	0.162946	0.3170744	0.339386305	0.2613563	0.6386932	0.3708674	0.038864962	0.166860902	0.191890307	0.477137	0.5414839	0.117575963	0.746034863	0.2058852	0.535444659	0.8972104	0.8261959	0.074723612	0.1625575	1.265962	0.2196202	0.796392933	1.001588	0.325904807	0	0.951113515	0.2805389	0	1.764501	1.315118	0.1879428	0.036244897	0.399025104	0	0.4028707	0	0.302381924	0.714372	0.468214104
AP002907.1	0.077361541	0.137990368	0.5683833	1.023835619	0.561769083	0.4366297	0.105208133	0.479880051	0.655142227	1.114301273	0.3023046	0.2147581	0.685862935	0.526441	0.7786698	0.3194517	0.144208035	0.088447947	0.423813674	0.4584102	0.31235	0.270068425	0.879877691	0.3928808	0.451536771	0.548751	0.4066601	0.108924035	0.9693772	1.663033	0.1067129	0.788742637	0.4270377	0.604633183	0.107480741	0.554572342	0.3345868	0.015843516	1.747551	0.7880312	0.69736	0.028818495	0.449461319	0.206339194	1.259943	0.077217259	0.454136768	0.7427701	0.363415533
AL132657.1	0.397069456	0.852749467	1.831247	0.655304098	0.90261774	0.5726948	1.021297118	1.796180245	0.77133415	0.700785601	1.30105	0.7313789	0.654879718	2.782417	0.8499464	0.09870699	1.220589074	1.287898998	0.340479525	0.9841789	1.525943	0.604998789	0.913368807	0.3068615	0.518216358	0.8817011	1.287947	1.90923027	3.115077	2.256019	0.7014274	1.673378853	0.6026899	1.734802271	0.712361822	0.632851163	0.5724385	0.159102728	0.7167961	0.5174222	0.867036	0.559505148	1.300964749	0.989996646	0.5432719	0.217119315	0.348744321	0.3217607	2.741551406
AC092279.1	0.302949347	0.588868071	0.8965029	0.859148752	0.178087063	0.4652655	0.469218991	0.099655602	0.914161536	1.58677315	1.108667	4.905817	0.359581416	0.5244303	0.5303107	0.2084966	0.457155549	0.238125205	0.697058401	0.9078887	1.179091	0.738959474	0.354885822	0.4558605	0.244183737	1.026706	1.286241	0.620434483	0.5202064	0.2951558	0.2532666	1.094832237	0.4745683	0.813412668	0.182388588	0.485345717	0.2749904	0.744522341	1.919699	1.345156	0.7260661	0.150471741	0.560816034	0.523722128	1.133603	0.413258593	0.566649832	1.730013	0.624794279
ZNF426-DT	0.881037149	0.807203773	1.213701	0.911391244	0.689895111	0.3977415	0.173927897	0.468784558	1.363171159	0.260504601	0.2141845	2.963759	0.353167743	3.756037	0.8115465	1.381213	1.174979917	0.365550762	0.476435164	1.463404	0.5303265	0.463643481	0.898907325	0.4871268	0.426554968	1.542212	3.490695	0.556582928	0.1246431	0.4582152	0.3207555	0.71624484	1.049415	0.999566996	0.746276684	0.250038397	1.700368	1.492953783	1.078294	0.5762194	0.5489814	0.333494956	1.573496683	0.511673492	0.9178931	0.561677448	0.552036364	0.6260046	0.674058191
AC024896.1	9.702346477	5.424878306	9.2936	9.612911573	4.502212566	7.433518	5.995673522	7.011821295	5.519401103	14.32111012	9.254998	2.729139	6.925897197	2.22279	8.100479	7.871621	5.455061097	5.644238572	8.264582789	13.54134	8.060566	11.57299884	5.535145523	8.473457	4.972193455	13.75071	19.97085	5.7662649	5.643693	9.166007	7.107773	8.631632561	9.641073	10.47372166	7.53714495	7.198127082	4.643951	9.483795906	14.29151	12.07243	3.39059	4.063381441	5.999680572	8.263776324	3.050964	6.931074463	18.08886076	3.807469	5.464916409
AL157395.1	1.010292267	0.346551153	1.08248	0.624452905	0.41921972	0.4945703	1.345326986	0.320467842	1.106345518	0.293981056	0.2819932	0.1219393	0.807592183	0.8141427	0.7737229	1.363869	0.70622428	0.180480256	0.387431496	0.9289466	0.2480528	1.119119157	0.936035295	0.2850429	0.547558289	0.1791584	3.063877	0.193974308	0.7033026	0.5715301	0.8868377	0.326423491	0.7536269	0.684867798	0.350907443	0.576096839	0.4854988	0.568992039	0.7634087	0.4452916	0.3794615	0.282263343	0.561072114	0.29940644	0.2324018	0.100840804	0.784950337	0.04754953	0.520899644
LINC00278	0	0	1.594987	0	0.088847534	0	3.947228158	0.181116019	0.354316074	2.949104158	3.213995	1.498909	2.074635637	0.6134959	0	0	0	0.448802	1.876811005	0.75834	1.853622	0.191661463	0.966813052	0	0.476090383	0.236258	0.08657924	3.252260853	0.3378575	0.05383445	0.05370068	4.591550049	4.855497	2.618352257	0.594957909	0	0	0	0	0	0	0	2.268457717	0.021151616	0.9588149	0.142478297	2.834261538	0.0537463	0.179906415
CRNDE	7.795789315	7.043028395	5.57663	7.50812787	14.09780022	7.571852	3.203977318	2.426060255	7.868132638	6.724326695	9.377842	1.28776	3.937427925	7.545716	6.799329	15.96123	5.715170429	3.885763985	3.975711313	17.63141	1.802738	1.828663312	6.075923448	3.544318	1.98423892	7.347248	16.40196	11.27775249	7.256207	11.79333	3.946005	3.120705296	5.516147	3.293811245	4.105429927	4.918440481	2.882568	6.484716057	3.089528	1.512144	0.3271319	0.897471981	2.797764518	8.130681293	1.357227	5.22167127	2.156229502	0.3332271	3.042053924
DM1-AS	1.543966615	0.576415462	0.758444	1.065278958	1.072745301	0.9181519	2.06310042	0.728931722	0.644847543	1.0500448	0.08017724	1.521154	0.469671651	1.099529	1.390635	0.8553965	0.401591996	0.461832633	1.06221655	1.870858	0.4701813	0.491750686	1.101254969	0.3950911	0.377233252	0.3565724	0.827575	0.758331887	0.5998959	1.604681	1.148177	0.309365983	1.108866	1.408884348	0.224485092	1.070535217	1.121564	0.485333034	1.953494	1.477079	0.3467884	0.387894513	0.901934665	0.654423181	1.476826	0.344056647	0.688137247	0.6083746	1.086095202
LINC01358	0.019730159	0.194914164	1.902594	1.136290849	3.79467866	1.636271	6.117720666	11.89108873	0.803743148	1.343441521	2.511234	0.02143235	8.955399499	0.03179905	0.3885469	3.94828	2.246120331	4.238012467	2.762748143	0.8345111	13.27328	2.074281561	2.133084915	0.07514975	13.65129949	4.66042	20.75076	8.909741259	0.7664079	3.917688	0.08907015	12.92804691	0.5563291	10.677885	1.159515347	0.665397794	0.6542155	0.800059432	3.926489	0.5913396	0.1143344	8.202400588	10.89320921	0.947239316	0.114373	2.126883083	0.797129876	0	5.02532985
AC039056.2	0.240545778	0.089113154	0.2319601	1.227915797	0.31441479	0.2244269	0.220813548	1.037705393	0.695417183	0.535465495	0.0805695	0.07838955	1.415908373	0.2326122	0.3789663	0.8251982	1.239495675	0.092818418	2.751554295	0.1327067	0.3543612	0.348816361	0.580987424	1.343774	0.649849398	0.3071288	0.5690058	0.055421231	0.06028308	0.04082358	0.5429619	0.528495177	0.1937898	0.034531149	2.376144682	0.28216988	1.491175	0.177348168	0.7921083	0.5089047	0.6969701	0.322586678	0.332943892	0.256634092	1.055768	0.302522411	0.523300224	0.1222702	0.545704389
AL590560.1	0.419804961	0.663560241	2.567722	1.956157437	1.505067519	3.411915	1.43870685	1.747104282	1.346053713	5.255212592	0.815546	1.222142	0.615021767	2.81465	8.664066	3.504368	0.261595176	0.496764509	1.490295624	0.8028873	1.137925	0.263796344	5.388420252	0.4050763	2.19264987	4.145119	0.8555417	1.257388105	1.641232	10.71541	0.8717801	2.604252992	3.26932	2.217730054	0.755889147	1.895925254	0.750467	0.309511318	4.159227	2.3684	0.8109101	0	1.549492976	0.246335422	1.154199	0.060339169	0.808899186	0.6543906	2.18180097
AL365361.1	0.218930518	0.928788948	0.6226472	1.201694862	0.217588402	1.314146	0.432196583	0.246419302	0.997649693	5.784379203	1.247786	0.02685047	1.381054131	0.091058	1.070898	0.1514207	0.410454642	0.781192795	3.064217911	2.506546	1.366369	0.989966418	1.620455876	0.5110874	1.48393584	0.3231131	0.6039737	1.54170847	0.9999787	0.4075087	0.3148352	1.419284214	0.8866212	1.186161352	1.894174383	0.714523687	0.5803391	0.650854021	0.5763396	1.26377	0.1637009	1.164136952	1.998449775	0.734625225	0.5205106	0.342586425	1.816217082	0.2871822	0.615372873
AC103691.1	0.094552994	0.291902702	2.149199	1.051962971	3.531119948	0.7106371	0.192881578	3.089227825	0.93188334	1.300018152	0	0.7446505	1.205881964	0.9524426	6.470576	4.797919	0.198286048	0.36484778	1.072248595	1.912677	0.7196712	0.285649295	1.304987138	0.6902698	0.709557783	0.9557414	0.5161455	0.435696138	0.8589759	2.126202	0.3734951	1.344195198	1.206093	2.341411153	0.118228815	1.143805455	0.5111742	1.350659774	3.215125	1.625314	0.9588699	0.105667816	0.799776759	0.283716391	0.9004676	0.084938985	1.505997665	0.6808726	0.58501037
AC009065.2	0.124519862	0.131799773	0.8821868	0.954620351	0.332160342	0.2581685	0.381017878	1.263938773	0.584393797	1.211235988	0.1787454	0.251202	0.698050341	1.347479	1.331181	0.9153609	0.17053338	0.205919876	0.841984677	0.6215383	0.2969933	0.02149604	0.941126759	0.225848	1.575197741	0.5299564	0.4531523	0.204922207	0.7132771	1.056628	0.2208385	0.827632354	0.5254667	0.587329377	0	0.521667181	0.3077402	0.262300764	1.171541	0.8781245	0.3779709	0.636147776	0.738643975	0.213505823	1.119565	0.159798379	0.829252888	0.3616792	0.862135398
AL031429.2	12.87902109	1.567009267	2.452558	5.949650084	0.636580946	3.612654	7.707833155	0.432557519	0.049777025	0.19840324	0	6.624742	1.288256028	1.587307	0.03729811	13.64438	1.543340227	0.267967296	0.112059209	0.1044886	1.060244	1.213019196	0.631715654	0.2404638	0.653799005	3.86916	0.7926425	0.218183737	0.3322536	7.682193	1.624535	1.909250498	0.3305972	1.658506102	0.994652282	1.694051877	0.05460926	1.291649388	4.20305	4.875108	14.85337	1.968449756	0.524296853	3.233035953	9.002867	0	3.207935197	0.5455374	0.019530392
PPP1R26-AS1	0.911238723	0.680016535	1.770072	1.707562796	1.634202312	0.8427013	2.26340102	0.199630101	0.478118279	0.78975071	1.273557	0.640913	0.53594754	0.9297872	0.7423318	0.3560822	0.388867266	0.265609184	1.105441682	2.145908	1.352053	0.514930463	0.640893683	0.4036778	0.354211245	2.741268	2.111379	0.385155386	1.265044	0.8121824	0.8212624	0.33042762	2.755139	1.105779489	0.479536075	0.475823069	0.5670626	0.036249966	2.491959	2.109297	0.5888375	0.142862887	1.174556996	1.014149495	0.6297531	0.98348019	4.023829859	0.4054263	1.460185883
AP001458.1	0	0	2.760829	0.524636264	1.496887804	0.8310299	0.272550055	0.678091376	0.52671667	2.274358879	0	0.1451343	0.524296506	0	0.5262277	0	0	0	0.52700309	0.2456996	1.180947	0.322907899	1.075668746	0.1696315	0	0.2843167	0.729336	0.46174319	0.837083	1.36049	0.15079	1.381386369	0.358792	0.38359603	0	0.195908708	0.1926164	0	0.7651556	0.7066584	0.2580809	0.149313218	0.410952485	0.178179376	0.7745043	0	1.03806838	0.2263771	0.688870907
H19	2.375706736	3.035788101	6.209797	3.456966081	0.666225463	6.012636	2.911316981	7.287382006	17.34193662	11.65710335	0.6849691	2.826445	73.18671942	523.1175	4.986962	5.224308	1.491231405	2.35052375	35.72390718	1.000193	18.09717	9.022675374	90.33398134	8.86095	5.172111102	10.27767	0.3958638	0.385957376	4.977814	0.6055185	4.940146	0.191193653	9.59886	0.793263012	4.804065736	13.59585627	28.5225	14.18720996	3.881032	0.2608174	6.513689	1.896410002	6.68492407	1.589927686	1.347618	4.448096775	2.177114173	0.5013151	0.641613143
LINC00294	5.075144835	5.110151477	6.894112	8.02495648	5.970647462	6.224764	6.905755579	5.146807892	3.752338482	7.08862489	2.721073	0.9370072	6.424561705	10.40876	4.114954	3.985899	2.838141495	2.419811147	6.284185065	5.94168	5.455362	5.39605862	5.503564177	5.603279	4.575853578	7.09708	5.527305	6.724560032	6.727453	7.237566	5.47186	6.410117451	7.613205	8.790684341	4.067915225	8.771922018	6.646605	4.920499708	8.682179	7.885675	2.061213	3.477832736	7.662163091	3.426261132	9.818956	3.199728115	10.16842299	1.222135	5.095394314
HIF1A-AS2	3.966613416	0.854349372	11.88175	13.79475115	0.25837463	12.47948	5.339526602	2.282356338	6.788353436	1.781674122	6.256758	0.7014369	7.390646185	30.03214	4.586968	1.186706	6.024579571	1.928057373	2.865393913	3.689643	9.988199	3.455659769	16.76324941	12.82452	1.765241313	13.64293	5.455196	1.779978127	4.074537	2.544006	12.36308	3.397743959	21.55175	3.542325816	2.681775566	16.43427794	4.5881	0.382562957	19.31551	13.98645	0.3118276	0.670088587	16.03100201	2.860230286	2.043479	1.20157588	9.030610627	0.2344468	20.28511567
AC079414.3	0.699171682	0.348140837	2.019542	1.062749423	1.958313769	0.888465	0.207038024	0.772650907	1.052144737	1.639079243	0.4721447	1.163737	1.770101966	0.8360524	2.265193	2.192201	0.432435103	0.478653509	1.668037304	1.182063	0.9856876	0.354309952	1.504526456	0.8876864	0.913962502	0.7679158	2.195591	0.922356734	0.664137	0.9760581	0.9927236	0.976475411	0.8327923	1.23032268	0.366617794	0.744093624	1.414405	1.080847596	2.341095	0.954313	3.768455	0.718347261	0.659032059	0.586520735	1.223372	0.202606752	1.682242189	0.5732117	0.69771879
AL133243.2	1.00094348	1.086216594	1.556465	1.10170379	1.132746683	1.352068	1.423111455	1.375843637	1.175824835	0.843994041	2.082679	0.3130101	1.577094241	1.381012	1.000514	0.5419446	1.326683418	0.721742884	1.15153914	0.9482399	1.16921	0.696413335	1.569848809	1.318961	0.773903862	1.032731	1.40738	1.720878795	1.843338	0.836493	1.317947	0.686006186	0.8247124	0.87084108	0.853348019	0.845030034	0.8636248	0.265557274	1.335364	1.082874	0.4833644	0.915222784	1.819244314	0.778669155	0.7975067	1.089901839	0.919084355	0.4625299	1.485683337
AC060766.7	0.90262223	2.642538323	2.207448	2.150489241	1.685439678	1.188035	1.106841067	2.432065355	1.612599003	1.434249163	3.804582	0.06610076	2.427683162	1.095152	4.433859	1.594623	1.616391215	2.41325333	1.420125489	1.21228	0.8765079	1.973148434	2.274575354	1.764056	2.405002782	1.122253	0.9596104	1.997839348	1.957061	1.755616	1.224733	1.717045021	1.620484	1.659717477	2.269954233	0.594838321	2.558683	1.383301078	2.163522	1.627102	0.2546739	1.00872659	2.261594947	1.487768388	0.7642798	1.403035043	2.174804646	0.5326959	1.20268221
AL136295.6	0.95271482	0.369092778	1.646987	1.687128169	1.151102172	1.10383	0.781199703	0.971793567	0.981923681	1.76120566	0.5318444	1.887187	1.221764908	1.625811	1.876186	2.563382	0.738729609	0.072082388	2.50526697	1.614598	0.9723571	0.699797362	2.170020405	0.6640893	0.981303317	1.391337	2.413385	0.537998651	0.7022337	2.282646	1.43365	1.062281919	1.680542	1.394470675	0.654031744	1.095659642	1.939044	0.654207205	3.369941	1.613787	1.154696	0.250519441	1.379001652	0.423514505	2.335956	0.302062651	1.422374546	1.550924	1.521797492
AP001453.2	0.432378014	0	0.5389089	0.404242348	4.65196958	0.3201623	0.945022805	8.09847824	1.190479666	1.401949862	0.5517054	0.447315	0.942621301	0.5309429	2.148983	34.55108	0.148038399	0.423720481	1.583657528	0.3407693	0.1415466	0.845942972	1.776050334	0.2875496	8.961584057	0.3943286	1.161399	2.134692136	0.3869931	1.956797	0.5576955	1.250652149	0.4146842	3.339919873	0.69511414	2.868077229	0.1187317	1.631855651	0.5306104	0.3992955	1.193138	0.966409169	0.189988084	0.604078823	1.398148	0.7028452	0.47991101	1.011682	0.679409028
EBLN3P	11.16755016	10.12397636	15.02116	15.6073961	5.307028724	14.8947	11.35957353	4.072836662	10.77839586	9.883701611	15.07953	21.52894	12.25660685	19.07741	6.597692	2.970315	11.89882323	7.862358039	8.974416345	16.87221	11.59893	8.54154401	11.49001285	12.74871	6.610499917	15.47318	17.05676	9.490319444	14.97468	5.589279	12.21857	15.49387925	17.62713	9.776698943	8.257415588	11.91008903	7.590683	1.666978401	14.81614	15.22609	22.77291	4.964578124	15.69340253	11.0825758	18.65794	7.834877807	12.48615484	23.30354	16.30202428
AC068790.5	0.242375281	0.042757579	0.5246872	1.133017284	0.969814634	0.7537793	0.211898071	1.31798042	0.591505294	0.906786639	1.275722	0.3008981	0.407622072	0.5022458	1.500119	1.385791	0.373432074	0.222677049	0.887740417	0.2546971	0.7141127	0.125524761	0.915941677	0.4396084	0.155902837	0.2947283	0.1260073	0.279213723	0.8243499	0.8814444	0.4298575	0.76073531	0.1859654	0.44734861	0	0.558477781	0.2995049	0	0.7436019	1.098804	0.06688295	0	0.745502536	0.092352127	0.7455188	0.124417668	0.484236968	0.6453341	0.499868016
AC008906.1	0.073677658	0.530732186	1.217964	0.884002496	1.49040777	1.107486	0.400792889	0.997153352	1.775015886	1.752652796	2.262144	0.6002556	0.578245098	0.3760293	1.257479	0.421255	0.618034435	0.900273743	0.435922636	1.964615	0.4823938	0.920013315	0.974503382	0.4677152	0.755632963	0.9668471	0.6703188	2.206772649	1.677176	1.792241	0.2078822	1.253735781	0.7749333	0.934272849	0.598821272	1.440447641	0.5310901	0.565839872	1.248251	2.662853	0.8301904	0.439138974	0.887591681	0.32752253	0.9762269	0.72804844	1.030394348	2.143006	0.924367035
AC130469.1	0	0.156483923	0.9601234	0.621991447	1.597194719	0.6239864	0.258501083	0.884315042	0.915871599	0.663730426	0.1061109	0.03441328	0.372953185	0.1531763	0.9982051	0.2716986	0.075926911	0.081495209	1.124635461	0.174776	0.2489053	0.076565791	0.400801462	0.08044381	0.380381492	1.011229	2.305804	0.29196133	0.277877	0.9140063	0.03575432	1.06452197	0.9783554	0.682168198	0.039612747	1.068409344	0.5023911	0	1.224643	0.3909691	0.1835833	0	0.633375222	0	0.1049402	0	0.59073582	0.3757393	0.130672419
AC110285.2	0.094250908	0.35886313	6.719135	2.086923721	2.067905069	0.6025188	0.25635379	1.225763899	0.402525967	2.026074235	0.5524545	9.811633	1.047922985	10.82316	1.716881	1.167581	0.480013326	0.161636503	1.006862134	2.180996	1.334466	0.199315675	2.375799268	0.3191023	0.365433593	1.855234	1.37199	0.560976178	2.332493	0.799777	0.4609451	0.933870146	4.355482	1.522128656	0.186597555	1.416551397	1.041728	0.260582819	14.01139	4.472644	0.3944598	0.096552701	13.11791843	0.240912179	3.200106	0.112890152	3.588201092	1.716705	1.482150873
AP003068.2	2.429552649	0.906837875	1.276363	1.976295922	1.050858142	2.27671	1.876045273	0.435402056	1.217536022	0.395421756	0.9654844	3.325042	0.691255621	3.130351	1.405624	0.1962015	1.176082836	0.988681123	0.514350308	1.438804	0.2696126	0.903997882	1.397159596	1.29833	1.359688616	2.555834	3.321852	1.699847441	1.522173	0.465904	1.541408	1.339350882	2.101066	1.044340727	0.909655541	1.217674894	1.444569	0.341551183	1.100525	2.286874	9.584875	0.958739255	1.625453604	1.565113314	1.153756	1.319376076	1.087798289	6.08172	2.363777244
LBX2-AS1	22.23628717	12.84091752	7.50776	5.836452567	8.359299551	6.719752	7.153000351	6.54078351	5.820842641	8.341218743	1.037178	0.1025133	7.105676833	0.9886391	7.271234	7.891255	7.576951912	5.158756197	9.340902182	12.5387	6.383512	5.723403062	8.493270416	4.268463	7.710482509	6.51418	9.079603	5.59882082	4.707909	7.217213	8.074643	7.676173153	8.592757	10.01656851	5.472337581	3.796718277	8.384173	9.914817828	6.384129	11.64653	0.216471	7.277084888	7.311168107	7.102893404	1.440914	10.21550245	10.43009665	0.259834	8.697491025
LINC01186	1.197771956	1.066890387	1.217235	0.668226807	2.383223927	0.7735039	1.702349388	0.822158713	1.083723756	1.157022089	0.8549891	0.6185595	0.847584767	1.202573	1.160055	0.1122674	0.305890845	1.035483848	0.542156534	1.661024	0.4821048	0.972850316	0.677509297	0.2991584	0.618879472	0.6267684	3.179874	1.990560633	0.8119437	0.3998885	0.1329649	0.152261437	0.7645822	1.042940005	0.343732338	0.604625596	0.1981549	0.83241734	0.8996079	1.211629	0.1137865	0.153606569	0.513362369	0.837955405	0.5366032	0.317503553	0.610238281	0	2.348763679
LINC01508	3.62522219	2.822883739	8.917173	6.588669327	6.654292726	5.082621	4.953686856	5.146615883	1.749785541	1.290055881	6.135693	0.0167218	4.329194278	4.25492	0.1061023	3.586581	3.680149316	3.969842364	0.713450646	3.18471	3.741761	5.403905143	4.080978876	5.716699	1.859867801	3.865425	8.613198	1.285671918	3.799948	2.103066	8.66065	5.73963009	7.523622	4.110266291	1.193392925	4.299932388	5.059888	1.74496938	3.989158	3.419572	0.01486753	0.576309752	2.071488732	5.460746016	0.2804538	0.774396754	5.286413601	0.05216454	3.746215435
AL137186.2	0.18538381	0.485012158	1.333177	0.74439699	3.068517961	0.8240905	0.903762607	1.642534222	2.411335486	2.258795781	0.2736315	0.2320961	1.812521971	1.336926	0.8229706	1.158747	0.591150779	0.480930057	1.927225514	0.7222765	1.046108	0.394885325	1.185341078	0.6702006	1.391183076	0.6485792	0.8404516	0.376445028	0.7716912	3.343495	0.3617109	1.193882238	0.5315844	0.77582101	1.045079865	0.61276558	1.041862	0.967175397	1.884919	1.052521	0.1517347	0.642596456	1.116252839	0.515408441	0.6661235	0.417746949	0.839795197	0.260866	1.108110133
AC008074.2	2.739408983	2.459513695	0.3196597	0.523077303	1.576690423	0.4877816	0.289271795	0.417095534	0.304926693	0.852460276	1.090265	0.04901231	0.505876021	0.2701001	1.370896	0.1842669	0.254894642	1.392811661	0.444926573	3.318942	0.5570674	1.285197145	0.733926956	0.6383197	0.40631206	0.4252077	0.2345706	0.794511443	0.5815246	0.2297209	1.178486	0.399855939	0.9433575	0.730984779	0.660891018	1.181410665	1.077924	0.166327844	0.3045376	1.431845	0.07470408	0.259321121	0.337037067	1.667616941	0.1441208	0.810639497	0.410654843	0.1638177	0.405447669
ASH1L-AS1	1.769056021	1.65725405	0.9944161	1.650137993	1.423838689	0.7904751	0.88144807	0.541800057	1.108907774	2.0368948	0.2724302	1.159634	0.944225194	2.3596	1.801971	0.9010177	1.206163977	0.510002273	2.606681952	2.187519	1.038443	0.51601163	1.099182715	0.5421474	0.717187436	1.060132	1.442987	0.936980943	1.006438	0.6901853	1.239246	1.419091705	1.283223	0.64218227	1.169575377	0.879563661	0.8501248	0.505970363	1.77587	1.756612	0.6284452	0.556744405	1.469775472	0.786406246	1.768099	1.570914555	1.184891947	0.7924134	1.67744909
AL117336.2	0.22015324	0.226551351	2.122954	2.257241001	1.301771085	1.48345	0.29939827	2.513998474	2.362625622	1.921846309	0.3686956	1.554453	1.775826176	1.123598	1.661937	0.8391568	0.87939228	0.377553921	5.354980654	0.8771844	1.081066	1.24150858	3.84029797	0.885122	1.982525626	0.546567	0.4005905	0.887649596	1.517244	2.241763	0.8282194	1.849408318	1.182407	1.474840856	1.146995969	3.497116634	1.057953	0.676305327	3.992513	2.26412	0.8505115	0.574075894	1.354303115	0.782925498	3.220881	0.32961397	1.197342155	0.6838615	1.362113697
AC005632.2	0.682882736	0.568293666	0.8180235	1.301875174	1.191966214	0.3847361	0.529958441	1.488033852	0.624256795	1.185776851	0.4723727	0.2580165	1.068011401	0.2392609	1.987971	1.018542	0.551478794	0.4773572	1.171117978	2.839196	0.2624327	0.538179832	1.075668746	0.3769589	0.646143198	0.9477222	1.539709	0.598555987	0.6138608	0.6046623	0.6031598	0.594763576	0.9169128	1.257342543	0.593999845	0.522423221	0.3638309	1.66911828	0.5313581	1.177764	0.2007296	0.315216793	0.296799017	0.732515213	0.6023922	0.42674659	0.622841028	0.2766831	0.428630786
TRAF3IP2-AS1	0.336694206	0.57011584	1.061173	1.068360768	0.514390165	1.208405	0.577564052	0.56312963	0.707243827	1.082160191	0.995315	0.9171257	0.83411632	1.447065	0.6881691	0.3645952	0.935323746	0.295270044	0.794824333	0.4925209	1.277583	0.459267637	0.976912451	0.9974431	0.490020399	1.470966	1.526979	0.35554577	0.939673	0.935037	0.9068049	0.919729854	1.092532	0.292930772	0.641070542	1.036011104	0.6471974	0.409025083	1.683533	1.016313	0.4187991	0.419031326	1.482805937	0.564672221	0.4414718	0.678242816	1.109800434	0.3630301	1.259894713
AL357060.1	0.252573067	0.497548441	0.7207331	0.830417414	0.746735126	0.707568	0.364955725	0.492147043	0.885076414	1.263856059	1.304219	0.1404479	0.865277339	0.4652244	0.9414944	0.3438326	0.457604508	0.394478275	1.956924391	1.006359	0.9863053	0.388784902	1.06860187	0.7253324	1.137236446	0.7614234	1.504583	0.509182559	0.5500831	0.5000889	0.3970409	1.029788396	0.7105625	0.669041021	0.695548681	0.586384283	0.3727937	0.6595135	1.244127	0.9860028	0.2497476	0.366270291	0.781493302	0.453119568	0.5976047	0.442979245	1.284888944	0.3362431	0.443384816
AP006621.4	0	0.171191058	3.055594	1.391140771	2.718033118	0.5029918	0.212097224	0.820847455	0.39470748	2.117824057	0.3869456	0.4266729	0.362671267	8.751014	5.0961	0.06605205	0.138438164	0.148590888	0.364543491	3.824047	0.7034381	0.055841216	2.444806731	0.02933477	0.554842176	1.671696	0.2522515	0.425868406	0.6079866	0.9803031	0.4432998	1.28401421	2.202659	1.757908123	0	0.474305292	0.3664056	0.170347582	1.091641	2.158939	0.8479802	0.051642166	1.883274734	0.154064874	0.7079518	0.207557669	2.979958703	0.9004021	2.573165913
AC015849.3	0.125941488	0.466565794	3.539292	2.077043571	0.37626688	2.480602	0.976265362	1.086613639	1.820482481	1.64912529	1.434236	0.9850097	1.153165813	2.151583	2.728189	0.2160227	0.724417411	0.453567595	0.794824333	2.501303	2.275851	0.760950992	3.881980181	1.15127	0.756086162	1.340017	0.7333214	0.60934962	4.576511	2.650354	0.6254075	2.929784615	1.386643	2.205677173	0.314953811	2.585352619	1.379891	0.046426698	5.01271	2.797672	0.486546	0.112596853	3.021511304	0.369503133	2.044184	0.407289394	2.544118407	0.5974871	2.467513002
AP000254.1	1.489209659	2.043318914	4.85198	1.701704806	5.208401924	2.131911	0.892077297	2.8492878	1.459950566	3.807196016	2.810713	1.720399	2.782804533	1.866788	6.517127	3.919427	1.727921274	1.185755285	3.030267769	4.042704	1.532203	2.827928025	3.561527397	1.980774	2.838231131	3.370246	2.537715	1.688322537	2.221489	3.08901	1.093807	2.016292797	2.348707	3.461216487	2.305461897	2.010324739	2.624028	3.65985229	4.399645	3.542352	1.141512	1.95485459	2.290269811	2.206683043	1.624757	2.208413601	3.452775135	1.922464	1.75503111
LINC01770	1.025527775	0.37456845	0.9351998	1.928392755	7.228214982	1.003225	1.001805609	1.942640158	1.328654664	4.085334867	0.5079855	0.01569019	0.94467839	2.723695	0.1991132	2.683995	0.813515361	0.910333082	1.054006181	0.6374909	1.234143	0.436362026	2.658023156	0.8068958	0.628679869	1.075793	1.813484	0.316148491	0.5429727	4.142754	0.5216517	1.60539497	0.4460657	1.327034915	1.282317232	0.677738232	1.374344	0.452592108	2.398866	1.298724	0.05580128	1.985462248	1.310605223	0.674192234	0.0837302	0.441163704	1.885356625	0.0734196	0.297890122
AC024060.1	0.39811787	0.768165005	1.953818	3.191714277	3.531119948	1.599256	0.913649579	2.336258141	1.700278375	5.701834	4.250449	2.594789	2.473604029	3.047816	4.851095	5.050441	1.073428229	1.024134119	3.876779818	3.935173	1.539534	0.992255447	3.40555854	1.737521	3.024956863	2.223886	3.486246	1.175233005	1.901907	4.476215	0.7301408	1.993782351	1.770718	2.500362787	1.275626691	2.04316126	1.1479	1.559335562	7.873049	2.807561	2.018674	0.417109799	3.2526806	0.597297666	7.706519	0.71527566	2.706542659	3.58354	2.771101752
CNNM3-DT	2.280663789	2.340848657	2.692973	3.566683808	3.650242067	2.487082	1.359466542	0.488552582	0.778440702	2.016780885	3.521858	0.6434869	1.627214217	2.052686	0.9915905	1.524131	1.774677192	0.952413883	1.63561441	4.847683	1.018112	1.932778847	2.350549122	1.466597	0.977992896	2.773286	6.682944	1.262468931	2.932009	3.669499	3.57681	1.913969066	3.857662	2.125953902	1.370314702	1.216050196	2.220426	0.818899824	1.90828	4.177515	0.3432787	0.496511423	2.459773428	1.817000289	0.1471691	1.064295711	2.071134021	0.3011088	1.191165693
AL844908.1	1.772143542	0.349208754	0.3376229	2.196176754	16.40454344	1.172619	0.519182774	1.196020065	0.396383916	3.184531757	1.452352	0.06143721	0.221941466	0.3950007	5.903112	0.4850571	0.248509245	0.751705804	2.230871977	0.9360704	0.5739709	0.36450953	0.585442849	0.1914859	0.481019233	1.88556	0.7546912	1.780874554	0.8740584	0.4799275	0.4893735	0.779678196	0.9112875	5.142069483	0.990075661	0.35936628	0.217432	1.216208583	0.8907256	0.3323751	0	0.063206209	0.811820247	1.257093758	0.2497963	0.270970994	1.37687352	0.09582834	3.091044056
AC008771.1	0.770070778	0.938903537	0.8191263	0.663457544	1.783761623	1.08124	0.745676202	0.890499063	1.293748692	1.825258672	2.383413	1.080048	0.726780565	1.241121	2.14998	6.158502	0.58405316	1.291385613	0.884328738	0.4839952	1.531725	0.647864381	0.605406404	1.027206	0.629092467	1.057901	1.702748	2.290773512	1.685584	0.9098705	1.177142	1.335376673	0.8900089	0.839591628	1.170099615	1.07198262	0.7307508	0.808509342	0.9071433	1.718545	0.4518975	0.653615355	0.869485512	0.7019787	0.9202448	1.751319271	0.39382388	0.4954804	1.095637978
NKILA	2.94759315	1.016603406	2.085676	1.486267477	1.095489868	1.0398	0.357105615	0.372193342	2.064156272	1.053205805	0.4595687	0.6167369	1.014958389	1.197189	0.4192807	0.7574375	2.999259102	0.748513729	1.222371294	1.000578	0.6737591	0.54315147	1.120976249	0.9430937	1.036751864	0.7148408	0.4821066	0.806658363	1.138278	0.5701002	3.807243	0.611468177	0.7623293	0.597689272	1.325182102	0.756186498	1.173195	0.218016055	1.327683	1.076036	0.877356	0.306672567	2.670400251	1.526938272	2.260738	0.62053192	0.794014428	0.352723	0.678158672
AC243964.2	0.329401828	0.160567072	0.5254272	0.385769214	1.052114371	0.2785728	0.309453871	0.296963854	0.478428118	0.976170524	0.3048629	31.07388	0.215437304	0.1536804	0.3072754	0.3964986	0.21814262	0.100346004	0.649648379	0.4463486	0.2383733	0.167602407	0.229308389	0.2311199	0.364286365	0.3504834	1.009481	0.209705652	0.2389642	0.5149011	0.9391938	0.537747021	0.5004869	0.684413227	0.238458682	0.622818374	0.2249455	0.175753535	1.712697	0.3056539	9.946126	0.125936959	0.266626436	0.358369239	2.986281	0.093444863	0.323279969	11.03022	0.473756635
TMEM147-AS1	0.392105955	0.346750853	2.031691	1.254923322	1.232876105	0.6451214	0.441218098	0.956500986	1.319736549	2.414816301	0.554991	4.231863	0.850412746	2.658293	2.162093	2.263577	0.336491068	0.286331797	1.431877917	2.981971	0.8173815	0.424917289	1.224908178	0.4078976	0.66063787	1.28121	1.26124	0.577012688	0.8907293	1.97489	0.6452407	1.634692658	0.9340848	1.151182818	0.370088553	0.971842661	0.4704612	0.345042376	2.310742	1.868716	1.338898	0.200723181	2.36929881	0.158560943	2.631215	0.163619859	1.320797274	2.023091	2.360789944
AC026401.3	1.923220767	1.944694192	2.284623	3.429368415	4.137655858	2.831658	2.544418545	3.642626914	7.71004916	4.817689556	1.63377	1.150543	5.432393429	1.504903	4.638202	6.733115	2.371467731	2.097254245	5.854394873	4.920678	2.203602	3.553451326	5.513891233	3.114142	4.789917277	2.936005	5.908559	2.504511816	2.916314	4.04445	2.375027	2.953848858	3.255976	3.701136299	4.07768771	4.434378052	6.007359	4.880593432	4.768776	2.285022	0.6730002	1.931253049	3.064904134	2.081587633	5.239633	1.602476989	2.598701795	0.8736821	3.190362675
AP000766.1	0.881809446	0.953266795	1.284297	1.309647563	0.565490948	0.9726128	1.038718545	0.327744165	0.448684571	0.816436521	1.083971	0.9836879	0.967035778	1.1006	0.7191778	0.220684	1.319991178	0.630111504	0.884194074	0.9500386	0.9185145	0.721160975	0.758090354	1.247734	0.730810238	0.7897685	0.718531	1.002153739	0.9933384	0.4938076	1.119197	0.752088134	0.7375168	0.583918401	0.746212305	0.892473002	0.8560727	0.426856478	1.07972	0.9945563	0.9462968	0.564072156	1.086741016	0.823584672	0.8703953	0.672125879	1.273363879	1.222436	0.930741136
LINC01060	2.821529856	1.313106346	0.930738	0.507487005	0.064512966	0.5014209	1.386072799	0.024353688	0.005044549	0.095507119	0.6493242	0.01251001	0.341453148	0.02474804	0.03779899	0.1536401	1.007442452	0.019750244	0.499681881	0.51534	0.3732413	0.408223353	0.538650219	0.55562	0.074900228	0.5963369	0.8521827	0.084023225	0.9091317	0.234538	0.9358207	2.684039756	0.5360589	0.148790215	0.038400365	0.354618011	0.9850986	0.120286035	1.396015	1.637835	0.01483038	1.728899708	1.050867879	0.778157525	0.03179013	0.048278873	1.33619695	0.0260171	1.084638215
LENG8-AS1	1.585732507	1.08247252	2.564386	5.014872496	3.494337449	3.328559	2.621983947	2.149462726	3.378077107	7.028867984	1.665975	3.327389	2.988938202	5.984514	8.670107	2.421485	1.912044032	1.051471032	3.43818843	5.723541	1.973292	1.142597182	4.134724873	1.363033	2.365192609	4.003215	5.967932	1.599821758	4.282538	5.633098	2.790097	4.353359448	5.316331	3.350932628	0.972924626	2.628441829	2.626867	0.490158789	8.489058	4.844687	1.369814	0.374240181	4.286682252	1.300366793	3.213625	1.150215417	3.458897076	2.019255	5.504785079
AC026740.1	0.077698415	0.345412047	0.8348803	0.650876174	0.493285404	0.2577489	0.36454862	0.236603312	0.06126161	1.15985004	0.3383206	0.08440173	0.22359379	1.001811	1.621926	0.4442439	0.167595937	0.299811703	0.459711925	0.2857695	0.7630787	0.582132319	0.893638474	0.2170254	0.233230118	0.9920531	0.1413799	0.125310836	0.9346544	1.134028	0.1403052	0.281167137	0.9806678	2.297696575	0.174877009	0.683575263	0.3360437	0.143212569	0.5339645	0.4931422	0.090051	0.260495879	0.334580784	0.248685248	0.1286877	0.139596309	1.014183621	0.07898872	0.240364564
AC132872.1	1.625203767	0.939951128	4.789442	3.608209688	3.39962636	4.16929	2.685815442	3.067015804	3.325146913	4.579462229	0.5340173	2.849247	3.848058486	5.222095	5.043859	12.29154	4.166258908	0.727660147	5.152723102	4.955936	4.889374	0.89495478	5.09891418	2.429066	2.392901979	3.480321	2.171122	1.338990852	2.487572	4.905355	1.218938	3.097426592	3.659978	2.436396543	3.099672621	2.971254744	3.158586	0.853163415	11.85511	4.261633	1.311354	0.471304985	5.489224741	1.152276334	3.262455	1.349072744	4.443453872	1.411684	4.306394327
SCGB1B2P	0.219498022	0.369617058	1.099551	0.705192901	3.353417483	1.158405	0.753052264	2.000149399	0.550658337	0.862256938	0.2005082	0.7153046	1.252864378	1.350737	3.693845	2.624068	0.478240932	0.487648277	1.652873329	2.054942	0.4115422	0.506378296	1.675369039	0.5066915	1.197954698	0.8917204	1.270813	1.563130627	0.8501284	2.031901	0.2477263	0.95418815	0.8037872	1.088516007	0.648723045	1.287400079	0.9205561	3.56762039	2.171253	1.372019	0.4625347	0.624400729	0.767200256	0.505612905	1.123678	0.322657831	0.961224357	0.5071435	1.028833172
AL603839.3	0.731418203	0.501783157	1.119543	1.303063515	0.64494009	0.6950432	0.518070353	1.340491381	0.614067479	0.718309912	0.2722051	0.7503802	0.983308709	0.8513735	0.1600428	4.298078	0.827791576	0.182926435	0.801393129	0.5978014	0.5986068	0.44193015	0.280410459	0.5674945	1.128255516	0.5188192	0.9981656	0.234051645	2.800423	0.1724037	0.9401317	1.365403387	0.6547212	1.049975249	0.381068082	0.327701838	0.2343234	1.160897657	2.239819	1.432784	0.07849073	0.499520583	1.031117144	0.325140548	0.8412562	0.401529746	1.104985185	0.5163643	0.838031384
AC083843.2	0.430501159	0.344700072	1.724992	2.57555322	0.792850217	1.944076	1.106763315	0.685899241	0.705209014	2.023194273	0.8954514	2.227172	0.681398199	3.367805	0.5613207	1.331858	0.645445525	0.204800209	0.585409158	0.8422865	1.009692	1.007195853	2.525416897	1.719591	0.418948878	0.6483857	0.4328039	0.518578044	1.325196	2.148471	1.552994	0.706267747	0.9501991	0.787313522	0.20647028	1.262487972	0.6801486	0.054348861	4.176602	2.925029	8.494177	0.074692427	3.582443621	0.304098881	3.618801	0.098889462	2.843839209	6.381567	0.709472036
AL021878.2	0.24645392	0.190212287	1.485358	0.725812576	0.460196083	0.4471038	0.251374487	0.19543987	0.809656369	0.96814814	0.1031855	2.175195	0.64474892	0.8440694	1.092021	1.321041	0.47991897	0.356618131	0.729086982	0.7931357	0.8471512	0.744549542	2.196782859	0.3129042	0.323657936	0.8522374	0.3923913	0.248423237	1.312479	1.307071	0.2433803	0.716659094	0.7031963	1.1940508	0.346686	1.129298315	0.5329536	0.056782527	1.058561	1.194884	2.380295	0.240996773	0.947559615	0.328671731	1.683777	0.055348712	0.813803983	1.774706	0.476512206
AC100803.2	0.288042234	1.994990653	4.908266	4.032456421	0.093539601	1.337212	0.134122951	0.56409741	0.650055487	0.975731063	0.7550466	0.03401007	2.186928066	1.241329	1.159148	0.3580203	1.350671281	1.063132604	3.803657556	0.4721238	1.420586	0.945858594	2.621497341	2.321437	0.892821051	1.159282	0.7292121	0.512159368	1.906656	0.414454	0.5300309	0.129482981	0.5801353	0.467428275	1.127480092	2.625955129	4.405351	0.957955661	6.311462	0.2870312	0.04838196	1.161646186	4.439459194	0.918581399	0.1348238	1.035018091	2.325527003	0.7957218	0.439080631
AC091271.1	1.956970319	1.058084493	1.952697	1.869186002	0.750590901	1.491372	1.86656914	0.738197582	1.417874135	0.789536473	0.974357	3.389797	1.439032981	3.580266	1.708202	2.963588	1.432418019	0.585054243	1.460370009	3.345913	0.7791677	0.434619582	1.313971559	0.8998353	0.746195878	1.305606	4.311577	0.718973619	1.047146	1.023295	1.957934	1.216737478	1.235702	1.062976951	0.872980409	0.899628971	1.967273	1.208852121	2.574663	1.286824	1.716394	0.792053937	1.854591077	1.043928737	0.6219649	0.66518482	1.906758305	0.9678497	0.796292084
FOXC2-AS1	1.502770159	0	0.5838995	0.151305756	0	0.7989002	0.039301889	0.195562403	0	0.655927952	0.06453137	0	0.30241554	0	0	14.54056	0.13852496	0.049561349	0.075994176	0	0.2270578	0.419071694	0.398859705	0.5381413	0.520490662	1.065965	1.051707	3.995019452	0.8690968	0.5231561	0	0.049799195	0.05173802	0.331888728	0.337267153	1.469008241	0.3888556	0	0.1655039	0.3396686	0	0.086124238	0.177778818	2.877680708	0.1914583	0.138458533	0.958016712	0	0.278139727
AC092542.1	0.138500161	0.299303052	0.7631813	2.447317334	0.129308618	0.9691448	0.706326904	0.219663403	0.182001629	0.680089979	0.5218861	0	1.268157559	0.7812712	0	0.1979701	0.788356601	0.222677049	0.819452692	0.1910228	1.088172	0.041841587	1.154882984	0.7033735	0.883449408	0.2947283	1.512088	0.079775349	0.3904815	0.8226814	0.1563118	0.22374568	0.2789481	0.298232406	0.606130827	1.015414147	2.196369	0	3.668436	3.235368	0	0.154781026	0.053250181	0.277056382	0.0286738	0.124417668	1.129886259	0.2933337	0.499868016
PRR34-AS1	3.148882882	2.721932607	1.611199	3.282536626	5.354831943	2.378281	4.186747878	2.625510249	1.876839761	4.152717767	4.030465	8.429207	1.912347122	2.755025	3.388463	17.23227	2.466200537	3.081010987	2.217945302	6.266352	1.789248	4.634156731	2.703301352	1.342153	2.616210306	3.398273	8.267142	3.860674383	4.41073	3.721744	2.551151	1.133672071	4.363934	5.0046472	1.546817985	1.665492875	3.210155	6.653842027	4.653238	2.855081	6.169386	1.118551352	1.625762621	3.869410496	6.509845	2.92973442	5.01539936	6.268968	1.391607467
LINC01023	4.877286331	2.88956895	3.029313	2.730675602	7.26471237	2.250388	6.124874869	3.434004031	2.630361843	2.104223352	3.116155	6.033059	3.245186937	4.770951	7.550643	18.53699	3.310831257	1.776819845	2.335252226	4.562349	3.710173	1.226457525	5.933800461	2.004453	3.13116783	4.979454	17.33902	2.533233282	2.154913	5.406596	4.072712	2.186138979	3.028336	4.289940924	1.692082127	2.273619406	4.511464	1.610878629	5.287647	3.578674	3.321904	1.417790646	3.598661899	3.571760889	3.245204	1.671505707	4.9941565	4.299088	3.459522333
AC083862.2	1.170144915	4.136095579	3.209152	1.587807454	5.853332456	3.160575	1.938080831	6.197577508	2.355887896	5.229268274	1.204567	0.5131035	1.923794225	3.529611	6.955397	1.99483	1.119209083	2.278307097	2.688866422	3.889135	2.720132	2.477789347	2.531143175	2.739586	2.739078952	2.056019	1.718982	5.552747511	3.591634	1.949442	3.416676	5.105700537	1.772965	4.237982341	2.255124301	3.620461359	3.219133	4.036568215	3.719525	5.091232	0.6428357	5.90263187	1.667498031	2.018640059	2.213643	10.45380063	3.436414312	2.019007	3.19924885
AC012640.3	0.743230513	0.317698755	0.7482061	0.224495518	1.547944442	0.7704743	0.553973834	0.036270004	0.075128579	0.561469634	0.7180991	0.06210397	0.747833776	0.09214329	0.3377647	2.615047	0.34255397	0.25737324	0.620147822	0.7359561	0.5053355	1.105396343	0.526041327	0.8710381	0.514841926	1.764086	0.5201466	0.592749398	0.9671228	0.6306768	0.871075	0.591104865	0.5757359	0.820717088	0.214461572	1.089799137	0.8654298	1.527978198	1.555223	0.8063575	0.2760866	1.661196358	0.043962359	0.914930378	0.2367256	0.513584558	0.08883934	0.09686833	0.029477267
AC116345.1	0.049365017	1.676389012	0.04533624	1.292276742	2.949690559	2.072569	2.106333963	0.22966147	0.021623353	1.282034858	0.6062666	5.693072	0.419717953	1.219943	0.06480983	5.503807	0.266201579	1.301632307	0.178489668	0.1361709	0.7757047	2.227070277	0.018925516	1.775794	0.234619508	2.486153	1.976139	3.639550072	0.1237135	0.02792617	0.07428474	0.669889173	8.075461	13.77145694	0.318917085	2.207710176	0.05930624	0.3942851	0.2120311	1.624589	0.03178507	0.147114496	0.075918933	2.907639351	0.02044016	4.020672687	0.230126002	0.02788044	0.475108823
AC067838.1	0.319546514	0.999652928	2.259701	0.892275657	2.14804697	1.501711	0.847408665	1.946134	0.699854617	1.757390223	2.497375	0.6710888	1.476874503	1.201695	2.684947	2.070623	0.944546561	1.041217812	0.966324557	3.094879	1.004249	0.514861815	2.572656619	0.6761741	1.023140512	0.7706608	0.7752618	1.227047184	1.494853	1.699237	0.6251119	1.624385878	0.5720773	1.681972194	1.118768338	0.531024643	1.289895	2.081074711	2.653512	0.8262719	0.7818466	0.45233883	1.310489727	1.022755795	0.4233982	0.842029449	2.019285875	0.3970427	0.50525159
HRAT92	1.121906606	0.233788587	1.956047	1.399628596	0.189850573	0.4397711	0.196677593	0.475979143	0.354750037	1.60220095	0.1878883	0.2475479	0.160509103	0.2881777	1.215157	0.2806364	0.180656671	0.067641488	0.262749972	0.8639433	0.4923795	0.53382036	0.487912333	0.5296993	0.221003166	0.8803599	2.086076	0.165591872	0.4085614	0.3570026	0.9417275	0.303581916	1.25219	0.573752876	0.175353634	0.221053864	0.7429959	0.168015385	1.179597	0.4264944	0.06095009	0.027426615	1.175422567	0.266506745	0.5690596	0.270855062	0.828086037	0.3861195	1.113510896
AL359962.2	0.730211243	0.450859619	0.5588477	0.477886498	0.681750881	0.5046518	1.861975626	0.617667392	0.693017753	0.743684751	0.7473286	0.264403	1.11434637	0.1961466	0.5592255	0.2319451	0.097226539	0.156535351	0.480042419	0.7460187	0.3187302	0.147066964	0.513237516	0.1545158	0.66974761	1.122253	3.026464	0.467330842	0.5083276	0.8261723	0.9156881	0.524288556	0.3268204	0.815299813	0.557977577	0.356902992	0.3509051	0.59818425	0.2323245	0.07152098	0.2350836	0.226680133	0.187166478	0.108201337	0.2015683	0.510194561	0.567340342	0.2749398	0.376491822
AC097468.3	5.76856206	5.72538984	2.487975	5.151253144	11.02313431	5.39319	2.584443947	3.65961157	1.346053713	3.353221424	1.670315	1.171259	4.40746332	1.042674	5.626943	22.50173	2.16424997	2.704354158	3.774544063	2.280265	2.51498	3.713440841	2.449235728	3.080151	5.016698008	5.506765	5.002989	5.806893161	3.445257	3.156576	1.977465	5.643690365	5.465283	14.54973012	2.66274108	2.450577344	4.119287	14.06077336	6.445094	4.942476	2.082758	7.862519707	2.362976789	5.176579771	1.071495	2.760517001	4.942662427	0.9134514	4.002702531
AC010883.1	2.439847364	0.915312995	2.680363	1.455272452	4.786530683	1.344682	0.693016724	1.214771736	1.785719499	1.819838763	0.7758357	1.107105	1.817912509	2.588347	2.311171	3.001883	0.962249593	0.198618976	2.558216006	2.66936	0.7279541	0.783741283	1.172193221	0.2744791	1.158825525	1.643036	2.023083	0.675985843	1.315777	1.205526	0.7319753	0.997860757	1.161116	1.817744002	0.463409427	1.720846337	1.157634	0.683102366	1.901354	1.415684	0.6562259	0.172573066	0.949940418	0.288310347	0.6905487	0.221951116	1.247768626	0.418627	1.114655437
AC006566.1	0.263568775	0.14794289	0.2970717	0.188173631	0.223706429	0.4222647	0.39102698	0.638436909	0.062973273	0.094125514	1.886002	0.05205596	0.752207073	0.1158527	0.2359305	1.30147	0.488122713	0.154094254	0.42530074	0.5287571	0.3059157	0.579094088	0.303140287	0.5475824	0.25173395	0.5608742	0.9155797	0.331230982	0.2101682	0.6506308	0.4867605	0.185800506	0.3538962	0.825516603	0.299605185	0.210802352	0.2072597	0.309149316	0.3430522	0.2957037	0.1388506	0.133887096	0.479044027	0.223679373	0.03968499	0.129146994	0.484027206	0	0.420036685
AC006378.1	0.347883658	0.525057691	1.517588	0.885392438	1.046566211	0.9216244	0.335116578	0.441399103	0.965095115	1.366595901	1.294686	0.7557936	1.036502317	0.8410248	1.065694	0.7182641	0.509522099	0.447454824	0.838564666	1.315034	0.6833154	0.373679581	1.578227369	0.5398336	0.464113267	0.4524032	0.5626743	0.712459094	1.404615	3.378408	0.5016848	1.049071724	0.3114043	0.471654238	0.53165788	2.18210265	0.7801569	0.035623001	1.217512	0.4088841	1.791958	0.259185208	1.010581268	0.360841252	0.496156	0.72919317	0.840900675	0.7531665	0.717465548
AL137003.2	2.673413265	1.040636583	3.929703	1.870058867	2.260862851	1.410808	0.434705526	0.344122022	1.291956992	2.206942894	2.579272	3.114497	0.72853389	3.379858	0.8011599	0.0553817	1.21877949	1.700610416	1.64288749	2.288937	1.036909	1.041753301	1.971877728	1.13756	0.734160259	1.133682	1.260198	1.511975469	3.070755	5.063153	1.568738	1.583586935	1.235556	1.41830778	0.738813637	0.937397694	1.040341	0.276730923	1.629498	2.322488	4.911469	0.676557134	3.143187407	1.433859566	2.438516	0.887542109	1.663199866	2.847463	2.092560734
AC008610.1	2.408334535	0.308986066	1.723469	0.81877076	2.1024989	0.6808947	2.520221123	2.420768957	1.027521918	3.808849984	0.1571413	2.887914	1.063712674	2.722096	10.84056	11.80264	0.337324138	0.321833495	2.960872324	5.061537	0.7372156	0.113387507	1.690727611	0.3971018	1.830767409	2.795419	3.414703	1.044894683	1.489283	4.034159	0.5294914	1.293511918	0.8399201	3.142949661	0.273761379	0.825508448	2.344724	3.055420123	3.940649	2.59168	0.6041589	0.349537304	2.164558891	0.417112026	3.134054	0.786712224	2.284278715	1.748806	2.031906247
AL365181.2	0.713402635	0.716076647	0.7357641	0.164783333	1.446093349	1.419784	0.501959041	0.319473218	2.62192213	0.279747337	0.2938961	0.00414412	0.973089108	1.537151	0.9691605	3.457257	1.668648216	0.618270912	2.482900965	0.7576882	0.2098158	0.991172912	1.614695445	0.663574	0.876046201	0.7468827	0.9787861	0.34279631	0.4302326	1.476187	0.02152805	0.409228209	1.137177	1.500572428	0.32914726	1.185910439	0.5719905	0.878966033	0.4041883	0.5313463	0.02210749	0.417817496	0.451767133	0.595258475	0.02527424	2.419522039	1.256765095	0.01939171	0.298981091
STX17-AS1	1.34582729	0.886361489	0.6179958	1.262445901	0.963325606	1.39516	0.594835522	0.341520474	0.294756288	0.411197956	0.5259071	0.9989899	0.909546007	1.590649	0.4858964	1.410717	0.77949781	0.40390691	0.752037257	0.783728	0.6168127	0.650529782	0.335375344	0.6834788	0.437646954	0.5250519	4.2447	0.439273935	2.164195	0.6471431	1.898633	1.246524744	2.529876	0.99818967	0.869456433	0.855134359	2.166583	0.289404378	1.38091	0.9095433	0.3899471	0.300806191	0.758912253	1.405926318	0.7430073	0.725391329	1.045645521	0.8361081	0.416339497
AC010226.1	1.089921214	1.134058774	0.7090208	1.188830944	2.280152577	1.098488	1.749869814	0.66584342	0.90178968	1.321466571	0.8281526	0.8002642	1.636884111	0.569276	1.530294	2.567678	0.640952789	0.674978378	1.134484485	2.24559	0.8226339	2.024404531	1.021418504	0.6022058	0.711888022	1.310004	2.625929	2.255389288	1.28985	1.164645	0.8542288	0.96515583	1.531199	1.76743918	1.047363643	0.710289699	0.9020392	0.855653948	0.6501938	1.138699	0.6432953	0.586465053	0.853620515	2.193742139	0.7605149	2.012593676	2.117045859	0.94045	0.801307308
NRSN2-AS1	4.790324839	2.272504236	4.025236	3.714224889	2.701811206	3.786331	5.129547786	2.263662753	4.467359981	2.612063683	3.081944	7.339979	4.740838808	4.482902	4.647643	5.381392	4.410529168	3.631799043	2.881351753	2.144186	3.118001	2.936801213	4.297757641	3.531437	3.120432398	5.081957	9.023206	4.660703836	5.597645	2.288733	4.31242	4.357287291	3.282024	2.883765355	3.372561404	3.192752197	4.111204	2.511604755	4.243772	4.458005	6.132593	3.453828033	3.867180299	2.735206149	6.898589	4.063481026	3.143389691	9.925406	7.619620781
AL031717.1	0.108777781	0.107461526	0.4195809	1.167509138	0.284364527	0.6991438	0.465988236	0.496866955	0.686130034	1.111014249	0.5829524	0.3308548	0.76834957	1.823295	1.842263	0	0.260704791	0.335789107	1.072661157	0.9601855	0.4273241	0.15773908	1.276115741	0.4143212	0.457131032	0.6018455	0.2771046	0.300746007	1.417559	1.698405	0.3928545	0.787267984	0.7010731	0.406000754	0.081609271	0.574203221	0.2195486	0	0.6852544	1.725998	0.2941666	0.024312949	0.669161569	0.029013279	0.9728792	0.039086966	0.439479569	0.368614	1.323607533
LINC01176	0.420749265	0.593797184	5.630561	2.969945796	2.300839771	1.853732	0.766338787	4.022955314	1.638960267	4.781414998	1.056958	0.8814512	1.670741108	1.089837	4.468432	6.486666	0.486192126	0.637814579	1.422521789	1.934359	1.121595	1.07135946	2.454162853	1.316407	2.119999048	2.558155	3.035036	1.280989258	2.278339	2.677737	1.034515	2.738286061	3.99496	4.573139958	0.601261457	1.255923305	1.81973	0.747821722	4.496458	3.920889	0.4934457	0.167931736	2.565187517	0.841668838	2.414138	0.458961262	3.339077654	0.5855916	5.082486181
ERICH6-AS1	2.957782298	2.018964275	1.678976	2.256718344	2.5810907	2.187943	3.274555442	0.792063203	2.031287828	1.303985502	2.240261	2.115064	2.994047924	1.461257	1.229349	2.167018	1.353647367	1.701446519	2.726141741	3.607952	1.459722	2.316971552	1.094064187	1.056761	2.253081908	1.2019	6.734232	2.739564595	0.8567195	3.657585	1.576822	1.056501667	1.915871	1.344209547	1.319530792	1.917868075	3.471287	0.849266121	2.511043	1.650863	0.2296827	1.129508453	1.577222718	1.744304993	1.280093	1.895977819	3.533700246	1.208804	0.766337647
MAFG-DT	0.875675487	0.937169414	0.3663623	0.475448731	1.186978051	0.5177675	0.456503365	0.962925537	0.31538145	2.531107084	0.1955352	0.09864535	0.831496447	0.4704413	0.8941705	10.03196	0.225416781	0.44218139	0.601256296	0.4652086	0.3567423	0.399758275	1.566673213	0.4941245	0.808034668	0.7315715	0.8616043	1.04613057	0.9753452	1.27697	0.6368986	0.427537259	0.2961217	0.754236838	0.77051497	1.483737084	0.7855089	0.466275942	0.6686531	0.6861485	0.4886514	0.311706116	0.279317573	0.562275815	0.9131736	0.431194212	0.413255296	0.1648551	0.140464231
MIR29B2CHG	0.11235156	0.197922906	1.255505	0.439113902	0.454791096	0.7297695	0.406290341	0.679868413	0.396459924	0.473244673	1.764472	0.3217537	0.218900913	1.736057	0.7457667	0.3481401	0.218428789	0.380977729	0.224679489	0.8538946	0.7044838	0.248749505	0.806945546	0.1885301	0.158012101	0.4112914	0.2659081	0.194594233	0.7747926	0.7173626	0.1764565	0.670164432	1.298623	0.665439198	0.056979563	0.884763545	0.2004835	0.068062815	1.401587	1.53753	0.2762101	0.020194744	1.819696028	0.097443448	0.8100418	0.071990472	0.962042893	0.4592655	0.603582128
AC098613.1	0.206113997	1.527149502	0.2581263	0.956501482	0.384870543	0.8741016	0.248452642	3.090690874	2.560785113	1.742039423	2.479047	2.03542	0.980391841	0.0603988	3.17341	0.535666	0.449079899	1.470143747	0.81299867	3.652535	0.2576321	1.811434556	0.948237605	0.6899038	1.827976605	0.3189894	1.022849	0.474882224	0.9626454	0.7314017	0.2326211	2.300555806	1.25796	1.721504135	2.342949083	0.961625059	0.3781858	1.381477345	0.4828878	0.3964181	0.3619428	1.026073149	0.489885432	0.999542842	1.613776	0.875285878	0.436748282	4.285981	0.50237171
SNHG18	11.8130663	6.737551245	13.15764	9.013381887	8.670338345	5.754027	8.418178544	5.931474843	6.010671425	7.845610023	4.209952	3.086577	8.768552263	13.49491	12.17148	8.843458	3.246449461	5.729225944	5.579047579	10.98357	3.98478	7.841812539	7.927356516	3.991514	7.091940935	12.17359	19.79836	13.47788375	5.27358	7.997906	8.760193	2.564875512	11.42029	11.12448149	5.719341663	8.406702723	7.093732	7.873358737	11.10397	11.51854	0.5719846	4.470978055	6.995670904	6.872920109	9.078322	5.071088125	8.918768535	1.494483	4.911568355
[truncated: 926 more rows]
[truncated: 490 more columns]
