# Supplementary material for: Identification and Validation of a Ferroptosis-Related Long Non-Coding RNA (FRlncRNA) Signature to Predict Survival Outcomes and the Immune Microenvironment in Patients With Clear Cell Renal Cell Carcinoma
Source: Front Genet. 2022 Mar 8;13:787884. doi: 10.3389/fgene.2022.787884 (PMC8957844; doi:10.3389/fgene.2022.787884)
Supplement: Supplementary file 3 [file DataSheet1.ZIP › Supplementary data/EXP-678 lncRNAs.txt]

ID	THCAT158	AC107021.2	AC092171.4	AL109741.1	SNHG3	AL136295.2	LINC00265	LUCAT1	LINC01738	AC073896.4	AC026367.3	AL031670.1	LINC01089	AC017100.1	LINC01697	AC104695.2	AC234775.3	DOCK9-DT	AC012615.6	CCDC18-AS1	AL445524.1	PAN3-AS1	LINC01507	AC073335.2	LINC00893	AC003070.1	AC005261.3	AC092718.4	AC084824.3	PRKAG2-AS1	AC008870.2	AP003352.1	LINC00926	AL590094.1	AP001029.1	AL354836.1	AC004847.1	AC005104.1	AC104794.2	DGUOK-AS1	AC096677.1	FAM13A-AS1	AP000692.1	AC092119.2	AC066613.1	AP002884.1	AC008554.1	SNHG4	OCIAD1-AS1
TCGA-3Z-A93Z	0.6237331	1.344425	0.6098504	1.98635	2.516608	0.3175166	0.6186605	0.1429317	1.200476	10.88814	1.45728	0.1329512	2.044945	0.5326008	2.201846	1.759759	0.6327341	2.057366	0.265794	0.9911613	1.88749	1.053375	2.26017	1.964478	0.5429455	0.8433818	3.553492	3.850942	0.2424495	2.65125	0.6080179	1.222295	0.8323128	0.6465084	0.1764769	6.965783	0.449919	0.3353859	3.998346	0.6169549	0.6104023	0.6836815	0.09949031	0.417579	0.2816923	0.3367761	0.8408219	0.1539362	1.006917
TCGA-A3-3306	2.097399	1.540937	0.6385014	0.4123092	5.307198	0.4766512	0.6553456	0.1553056	0.3495052	5.124414	0.08046518	0.5677065	0.9076675	2.010253	7.555151	0.6432023	0.9769896	0.735354	0.4256064	5.301943	7.090945	1.036637	5.481916	2.897308	0.8759854	0.8830041	1.251132	1.259797	0.3604953	9.388758	0.3477133	0.8712005	0.4011197	1.924311	0.5651721	1.742821	0.5713828	0.8592662	5.587007	0.6311633	1.885015	1.294758	0.6770686	0.5890526	0.5450353	9.385146	1.200033	1.589877	0.6270211
TCGA-A3-3311	1.496369	1.685596	0.1426606	1.41693	2.720136	0.2413962	0.8442086	0.9417694	1.382845	4.660953	0.7640803	0.8086231	1.283761	0.8098337	2.713965	0.3877913	1.420227	0.6889663	0.7470593	1.513367	1.206863	0.6228772	3.773575	1.40618	0.4711546	1.117976	1.497266	2.686376	0.631973	1.305003	0.733736	0.9670412	0.4832858	0.7016158	0.3577837	1.875606	0.6212068	0.9179336	4.311156	0.7122583	0.5745585	1.126186	1.134582	0.463607	0.6186853	1.368533	1.574954	0.7334008	0.5670533
TCGA-A3-3316	1.35669	3.812554	0.5684974	2.400298	3.008509	1.109949	1.534936	4.39691	0.5764923	3.909057	0.7963411	1.321984	2.173828	0.2364219	4.35739	4.386374	0.9690054	0.1712374	1.283904	3.210734	3.085896	1.022862	3.222335	2.746905	1.855807	1.632863	2.9733	2.161609	1.09776	6.535145	0.8096988	1.20889	0.5649575	1.169888	0.658041	3.774314	0.7954341	2.125979	5.204049	0.8307292	0.4064371	0.7782684	0.6492082	0.6487728	0.9628343	1.7129	1.056436	1.506729	0.8343463
TCGA-A3-3317	0.5701151	0.6710191	1.071973	1.47097	3.84898	0.7482284	2.637087	0.3557739	0.5195451	5.547659	1.492768	1.797517	3.44728	0.6230097	2.465564	2.054315	1.058573	1.133342	1.470097	3.422115	0.8957955	1.391581	3.227936	4.961542	1.0386	2.446068	2.201221	3.666566	0.7716701	2.606839	1.720181	1.481683	1.075596	0.9906811	0.8065319	6.068531	0.8153949	1.992608	5.193204	1.213994	2.939097	1.149174	0.9662144	1.7153	1.193514	3.591301	0.2714959	2.893213	0.9587077
TCGA-A3-3319	0.81473202	4.7137789	0.49163933	0.06704414	2.9543537	0.41595188	1.114579191	3.372696429	0.04972783	7.0731565	2.35841958	0.64618924	3.32503712	0.33513466	2.176568982	0.8541423	0.90611787	0.16740265	0.77621211	2.6561512	1.667173	0.23998923	1.27218506	1.71173951	0.622241774	1.41892975	1.4436031	3.5282914	0.61549808	1.38230254	1.29289119	1.3991629	0.29088092	0.57184453	1.20619587	5.7528989	1.569380115	1.58934043	3.7554739	0.60909405	1.23173884	1.58158756	0.95200425	0.95136575	0.62038388	2.2748979	0.89951573	0.70142231	1.17251342
TCGA-A3-3324	0.4104407	0.4558206	0.63364	1.566986	3.57554	0.8247564	1.25592	0.7690556	2.041044	5.044931	1.61855	1.059054	2.165719	0.4084449	4.176451	0.5365972	0.8452496	1.278756	0.8786983	3.15384	1.689579	0.7410446	2.555543	4.811828	0.6495987	3.201797	2.079592	1.591861	1.295523	2.926839	0.8122321	1.076382	0.4323902	1.497558	0.183361	3.460435	0.7737432	2.334742	2.929577	1.549136	0.1812038	1.642687	1.938212	0.8987273	1.207308	4.300251	0.911605	0.6797496	0.6974638
TCGA-A3-3328	1.666703	0.4206469	1.33101	0.165662	0.8132916	0.5719884	11.82637	0.04138126	0	6.692743	0.1131555	0.7185123	4.213811	4.785831	0	2.53264	0.7938137	1.538747	0.576752	3.607311	0.9677514	1.176114	1.227458	2.921919	2.085842	0.3798262	2.284843	5.128348	0.343168	2.720987	0.8606009	0.9331207	0.247468	0.07193418	0.6358263	1.764628	0.02096131	0.4531342	2.565147	0.4785236	1.021062	0.6098858	0.5152754	1.262697	0.158579	6.814543	0.1152484	0.3397016	1.20927
TCGA-A3-3329	0.5799886	1.192922	0.3129369	1.159977	3.254632	1.612632	0.7041787	1.269224	2.228152	2.67687	0.7923233	0.7525113	2.262685	0.6305949	3.446875	1.02078	0.6029759	2.361639	0.4762335	2.389272	1.373567	1.650241	4.111937	0.9457471	0.733354	1.376997	1.440968	0.8788933	0.5461107	2.937345	0.7198881	0.9129935	0.4116354	1.047045	0.7491519	5.042749	0.9220331	1.586439	3.568479	0.2702143	0.1586439	1.144159	0.482675	0.4823513	0.4555413	3.694104	4.234417	0.4387556	1.017716
TCGA-A3-3335	0.716831	2.846224	0.5146294	0.8070615	5.118431	0.5183365	0.8004979	1.653322	0.3040568	7.263554	1.076277	0.625072	1.934113	0.4769583	5.055634	0.8193596	1.062432	0.9212131	0.7762881	3.080751	2.305739	0.8941938	3.889337	2.205483	0.657505	1.491176	1.833946	1.817016	0.1447467	7.883778	0.3629975	1.253671	1.591424	1.410519	1.198468	1.842172	0.4214393	1.016174	2.699544	0.2506711	1.776553	1.33244	0.64966	0.6336429	0.4782485	8.879767	1.451393	1.174056	1.110453
TCGA-A3-3346	0.1396079	3.856499	1.653757	0.4528308	12.31675	0.4885966	1.059847	7.363845	0	3.334481	1.012276	0.4959664	4.239864	0.312217	2.161253	1.262986	0.4299257	0.71952	0.9126569	3.771417	3.168525	0.724511	1.004332	2.79153	0.4787369	0.7260426	2.024348	7.460899	0.4263804	8.644527	0.664251	1.868364	1.008336	2.779199	0.3950018	3.215697	1.389017	1.576432	4.928476	0.7671711	1.219858	1.066768	0.4732068	0.5785941	0.4597408	1.210037	0.3477574	0.8441471	1.377289
TCGA-A3-3347	1.60954129	5.25499182	1.16951598	1.15836609	4.1347431	0.54681237	2.43526483	2.36438249	0.23866132	5.0195864	0.95606105	1.88984802	4.42493791	0.21630596	1.10380123	1.7317573	1.36393487	0.45795173	1.5931664	4.950103	1.4859647	0.95022888	1.09029693	4.25082091	1.17115558	3.14959825	2.1487273	3.4772554	0.77258237	3.86341984	1.10171098	1.7015868	1.59042496	1.38222128	1.38934981	5.2840176	9.30304558	2.37635397	4.6894975	1.07935615	1.14417043	2.17798296	1.63178669	1.43500919	1.33984803	0.34886025	0.19187075	1.35328154	1.32119302
TCGA-A3-3351	1.09517539	1.37319944	2.0809062	2.49850741	4.1771469	0.63269856	2.157144858	1.082640894	1.336312	5.3029545	2.54249705	1.96581871	4.88360785	0.07031291	4.056047121	0.6363545	1.6602047	1.60419302	1.69147826	6.4403308	1.0465674	2.14463492	4.46916598	3.4039235	3.244270762	3.91194429	2.0178029	1.8080779	1.03224859	5.76006645	1.26424196	1.1364426	1.06413199	0.5218948	0.61157586	3.9227068	1.139816099	3.06839506	5.6470393	1.71043273	0.90657127	2.77479152	2.17212042	1.98460672	1.30159612	2.61264035	2.6097925	0.55480028	1.31823445
TCGA-A3-3358	0.5754973	1.238349	0.4817058	2.463357	3.150454	1.222643	1.100558	1.244335	0.8932566	4.401198	0.4711275	0.7716309	3.257855	0.7020181	2.841278	0.5977746	0.5649699	1.394173	0.8953744	3.448775	1.387168	0.7935985	5.223348	2.584971	1.105485	1.853681	1.204181	2.421751	0.4484307	3.232286	0.5687532	1.291035	0.6782367	0.7708239	0.3939416	6.161455	0.8658058	1.557228	6.037231	0.7651121	0.3114456	1.103526	1.066022	0.5770413	0.7964919	3.107319	2.235995	0.4604576	0.5494371
TCGA-A3-3363	4.618301	0.9316799	4.950872	0.1478885	4.632486	1.13693	0.4400573	0.04104619	0.2193831	7.098648	1.212184	0.5567925	4.716577	0.08922016	5.260687	0.9420498	0.1817045	0.8862315	0.5707327	6.500358	3.108374	2.128538	6.414249	2.896816	0.9839469	4.923118	2.033253	2.517977	0.644032	2.306069	0.6693255	1.977646	0.3939159	0.09173792	0.7982018	3.19437	0.09356212	1.921463	4.32207	0.5167549	1.139394	0.9448633	0.5249918	2.528264	0.3657108	0.3236498	3.417209	1.005696	2.024119
TCGA-A3-3365	1.3592976	1.95223684	0.5520641	4.28074183	3.2527247	1.37527435	1.232086547	5.68024443	4.2096863	6.6375548	1.21558068	1.44869834	3.25561645	0.58034682	3.572548016	1.2255427	0.47277034	2.6661435	0.54501519	3.0253943	1.1960488	1.64997197	4.17225123	2.1462207	0.634645641	1.39968986	3.3448928	4.4398153	0.38495435	1.70002197	0.58680771	1.393591	0.85585734	0.28344389	1.03840628	10.7591699	0.486871807	1.79802474	4.6609381	1.23248221	0.85515811	1.42260892	0.97568375	1.24803759	0.19951432	1.09703822	2.82029949	0.39250248	1.31662079
TCGA-A3-3367	1.599089	2.517039	0.6560131	2.571962	2.655906	0.6764312	1.276909	0.9681502	1.971259	6.912148	1.295626	0.735931	1.733981	0.5098271	5.296946	0.8693232	1.204774	1.091729	1.098167	4.11211	1.522773	0.997373	6.47813	2.624386	1.175554	1.956197	1.927068	1.538103	0.6659759	2.751673	0.6452824	1.374445	0.5367543	1.67853	0.3084824	2.853802	0.8678185	1.67083	4.648429	0.853765	0.1905332	2.122988	1.021718	0.5561372	0.6565325	1.523354	2.348422	0.2825352	1.173397
TCGA-A3-3372	1.129935	0.9802394	0.7498545	2.155909	2.152371	1.226536	1.95243	0.5874893	6.00865	8.192455	1.419047	2.05431	4.121272	0.3513433	3.718302	2.405211	1.878294	1.507266	1.750924	3.950884	0.8664333	1.368054	2.691854	4.434711	1.560408	1.486364	1.859134	1.809146	1.144171	2.18685	1.758643	1.18338	0.7276321	0.952355	0.6582056	10.55449	0.9092951	3.145091	4.662709	1.881022	0.4646158	2.73907	1.88185	1.144245	1.751046	1.715689	1.363484	0.5823377	1.788332
TCGA-A3-3378	0.51244978	4.4662628	0.7289436	1.26141485	5.0945381	0.48912543	1.983830473	3.38068627	0.11695173	6.070559	0.88853581	1.32976505	3.0603124	0.52998442	2.99845709	0.6149397	1.11395334	0.88583327	1.06812577	2.8346418	1.9293408	1.08179628	3.88243904	2.2760157	1.079926775	2.12044319	1.6402093	3.4833702	0.81656718	2.25380966	0.97735784	1.190048	0.96986953	0.30973106	1.04015105	3.8956718	1.679204886	2.33616812	4.9315142	0.82643635	2.14927468	1.39838569	0.74631948	0.96956461	1.05654729	2.81122312	0.99899273	0.80831902	1.01909825
TCGA-A3-3382	0.8773445	2.943247	1.102908	3.370546	4.455074	0.6938555	1.176217	3.809655	0	5.100168	1.151127	1.202204	2.872099	0.6880019	3.87177	2.213916	1.852664	1.240241	0.961371	3.835212	1.540453	1.018655	2.765068	4.155248	0.8430548	1.40792	1.922774	2.446272	0.6263818	4.456664	0.7505163	1.051339	0.5504557	2.68229	0.9574693	2.571998	0.8604364	1.819625	5.68472	1.033108	1.103906	1.96957	0.6597328	1.534348	0.8349112	1.200303	0.7052138	1.002211	0.7418882
TCGA-A3-3383	1.722637	0.7491255	1.547537	0.8465951	3.104651	2.375	0.2336584	0.5326008	1.758217	16.08531	0.8866768	0.2379915	2.840396	0.5642519	3.417671	0.5869726	0.2773803	1.916571	0.2502527	1.701374	1.982685	1.44788	2.753902	1.883865	1.281152	0.4977065	4.072785	3.399071	0.05314296	4.850221	0.5775145	2.527243	0.4587473	1.511289	0.270776	8.884317	0.4998942	0.2572985	4.007899	0.6836704	0.2006928	0.9430931	0	0.5796896	0.01800886	4.165569	2.243668	0.08266683	0.2574927
TCGA-A3-3387	0.7945537	2.960319	0.849209	2.108623	5.269703	0.3991522	1.14385	3.429328	1.463395	4.069273	0.9601979	0.4679747	3.214745	0.6121473	2.276896	1.84671	0.6590575	1.089953	0.6500375	2.996619	1.518577	1.213854	4.880307	1.940987	0.7735457	2.022575	1.81914	3.06079	0.6095698	4.832711	0.742505	1.169281	0.6094986	0.7496239	0.3549604	4.07188	0.7255234	1.146795	3.195998	0.6549327	1.227745	1.163577	0.7754336	0.9198973	0.4603524	1.072521	3.069904	0.7043918	0.6188366
TCGA-AK-3426	1.1136557	1.58374143	2.51277378	1.75920887	8.5325073	2.16389756	3.08620016	1.42573459	0.20877384	26.388133	2.30712788	0.42389308	5.12675698	0.60646807	1.46934958	1.683211	0	0.73795215	0.64713652	5.7119814	4.0829498	1.32241462	0	10.06267471	1.38487421	2.29597929	9.3367883	10.7334345	0.79509664	4.99869443	1.3016084	4.2772921	1.02798404	0.7929889	2.53200419	5.9548574	1.98850439	1.86062208	10.1022457	0.78682396	2.41880871	4.03054645	1.14195088	1.65471823	1.54927382	0.61599655	0.66437792	0.64785652	1.4981821
TCGA-AK-3429	0.28823902	1.36246634	0.03613123	2.09650776	0.9160786	0.33625742	0.2345804	0.055042889	2.3535394	4.6463145	1.27720828	0.23893057	0.1989491	0.11720241	2.214194369	0.5008954	0.45252159	1.55628435	0.13957785	0.7633911	1.6997602	0.59157865	5.22233958	0.7896999	0.095039966	0.04996704	2.9182553	2.7746361	0.13338163	2.0419891	0.08919897	0.2870153	0.06223749	0.93729855	0	2.6154552	0.537714344	0.36163925	2.9633123	0.31678524	0.40296946	0.39492794	0.38313651	0.06126073	0.14463934	1.62456598	0.16893911	0.07113687	0.34467828
TCGA-AK-3431	0.9504534	2.922798	0.07659056	4.083816	0.9709465	0.2267983	0.233091	0.5083883	2.93995	6.96651	0.738385	0.470305	0.486161	0.6832219	1.522741	0.3747502	0.4058366	0.7197805	0.08876266	0.9051961	1.872681	0.5016087	2.062106	0.3657472	0.04029293	0.5825575	2.953244	1.656324	0.1979186	1.852135	0.2363537	0.4988976	0.1253338	1.049318	0	0.9240353	0.2659628	0.3285423	3.125402	0.1398995	0.07118417	0.3219861	0.6497347	0.04869742	0.287442	0.7090046	1.760733	0.08796382	0.09133063
TCGA-AK-3433	0.3663084	0.1813342	0.2254125	0.8248344	0.6621215	0.3178507	15.12263	0.01635224	0.05826613	4.242005	0	0.6743281	2.011183	2.132645	0.01171648	1.194831	0.7962741	1.26514	0.5418227	1.557761	0.6743976	0.4569427	2.022984	1.083325	0.6258678	0.5715053	2.331486	2.188642	0.6934418	0.1224941	0.556487	0.8594913	0.3623966	0.06700306	0.5653202	2.928707	0.1490954	0.5909002	1.510397	0.3568379	1.047505	0.6422839	0.19919	0.7325275	0.5075796	9.7756	0	0.1849178	1.343969
TCGA-AK-3436	0.9104444	4.725294	0.08559426	0.9843694	1.424729	0.2655294	0.3068021	0.3973963	0.6194994	5.50352	0.6723744	0.242581	1.475016	0.1388253	4.65367	1.651951	0.2473883	0.9161167	0.3233096	0.8590187	2.384232	0.4271054	1.698067	1.928429	0.1000658	0.3945702	4.973408	2.518416	0.2106525	3.147435	0.4226217	0.5167501	0.1179516	1.9984	0.1073325	1.006183	0.3302538	0.8975133	2.340012	0.1876147	0.5303488	0.4477978	0.2420384	0.4111893	0.1998781	2.601647	1.511919	0.5711025	0.1360895
TCGA-AK-3443	0.2783717	0.2273745	0.9212107	0.8208396	0.7315111	0.3719821	3.992943	0	0.2922391	5.056372	0.112135	0.2373441	1.815708	1.346963	0.003264726	0.1707346	1.512797	0.3607219	0.3396952	2.902953	1.568133	0.8129168	4.064518	1.195912	1.633799	0.608032	1.86298	1.071861	0.3400731	0.6940224	0.2584362	0.4723315	0.1262245	0.1391763	0.07876152	1.20467	0.006924089	0.4191111	2.676689	0.1988614	1.517781	0.2552502	0.3552197	1.020572	0.3457275	1.547857	0.04894674	0.5290026	1.398091
TCGA-AK-3445	5.80728	8.055391	0.6617745	0.6226921	3.913341	1.035806	1.282249	5.047991	1.154654	6.849613	1.275991	0.8127264	2.297697	0.8049986	1.692366	2.590399	0.6375633	1.477061	0.8095547	1.918178	2.089159	0.4643688	0.750209	4.649154	0.4177773	1.876138	3.125487	2.365752	0.8306198	2.679191	0.6739243	2.723091	0.5984649	3.744646	0.2489533	1.934597	0.7988391	1.703246	2.833506	1.353845	0.7380732	2.429696	2.175417	0.6732258	1.357712	1.275228	0.1289277	0.3474488	1.262616
TCGA-AK-3447	0.5174339	0.1243062	0.1030148	0.4308047	0.7750638	0.08715577	0.2438403	0.007473067	0.1065118	0.91546	0.03678269	0.03243914	1.328788	0.9839134	0.0053545	0.4200346	0.03308199	3.119464	0	0.0725509	3.655933	0.1766985	1.654396	0.01892048	0.04215108	0	1.613924	1.394249	0.02535255	0.09330089	0	0.6873869	0.02957453	0.06124157	0	0.5736155	0	0	0.9111437	0.05017754	3.893556	0.01924771	0	0.02911038	0	20.37408	0	0.04507121	0.1637871
TCGA-AK-3453	1.15102446	0.86181239	1.2466032	0.40728558	3.9909802	2.28516106	1.54914959	0.55390277	1.20836384	22.563621	0.77895092	0.39255268	4.74294503	0.44930323	4.95688555	2.117885	1.0008298	0.81356177	1.85940637	8.0387587	2.8293782	1.89527977	1.25126165	9.93116345	1.9310128	2.15495957	4.8589022	7.7941718	0.72864151	4.12104364	1.44260233	3.1193284	1.01103177	0.4210777	0.39080021	16.6305287	1.83804933	2.15382196	3.6753119	1.74572486	0.9655064	4.31630598	1.26682215	1.62925157	1.29957314	0.1766311	4.4120428	0.37497341	1.85814439
TCGA-AK-3454	4.67535092	4.9528325	1.26292406	2.33007738	4.8581942	2.63981859	1.82378111	2.9748605	0.63369528	16.4270455	0.9549368	0.70180955	7.66988504	0	1.54070833	4.1801588	0.14314347	0.69815702	1.39666965	4.228146	6.0700684	1.32060714	0.42108573	9.91962222	0.97706144	2.26022605	6.3053408	5.7049471	0.27424684	4.198547	0.87116223	1.4399269	1.44602608	0.77087424	0.83841177	10.9621416	1.57240596	1.16846527	6.0032843	0.97701626	0.13809135	2.11331819	0.7089925	0.91319968	0.29739388	1.45961842	1.09996316	0.26815247	0.88586904
TCGA-AK-3455	0.9630689	1.291781	1.022588	2.004578	4.574757	0.5947987	1.063295	0.2295014	1.263806	11.12541	1.163844	1.177352	1.740034	0.932926	3.602713	0.2084761	0.2770809	1.226282	0.6172409	3.055159	1.6418	0.6577567	4.935823	2.165757	1.064723	0.6186995	3.397615	2.736067	0.5426528	3.803053	0.7691882	1.898781	0.363299	0.7927159	0.24043	0.7414141	0.8137631	1.553548	8.569219	0.9572728	0.6534039	1.827055	1.118242	0.7449944	0.6875956	3.626286	5.901949	0.6396487	0.6096942
TCGA-AK-3461	0.9135951	2.058555	0.3554088	2.842565	3.478068	0.9321513	1.197003	0.6419878	3.830915	5.294974	0.9137019	1.208709	2.065706	0.2305749	2.449576	0.4927113	1.266902	1.029849	1.33636	3.998639	1.913986	0.9476868	5.338464	3.348714	0.9286387	2.35923	3.584163	3.764554	0.787214	3.476467	1.14064	2.156969	0.9060649	0.6914881	0.4011043	7.982034	0.8345319	1.829471	4.343765	0.9867629	0.06606423	2.022064	1.695944	0.602598	0.5691044	2.323175	1.107859	0.7114082	0.5933316
TCGA-AK-3465	0.2572883	0.269989	1.427129	0.6828036	2.251199	0.6344092	13.71678	0.02632096	0.1125439	5.083094	0.2591053	0.5941219	7.22554	2.196965	0.2866588	0.8679193	1.444828	1.91327	1.102623	1.533193	1.137932	1.65206	0.5484202	2.363498	1.119818	0.7359272	2.428294	3.416137	0.6607791	2.628928	0.7912328	1.014536	0.4124923	0.0784362	0.6369673	5.903873	0.1119942	1.245112	3.29667	0.7599425	1.528721	0.8101207	0.5642932	1.978828	1.08935	2.467645	0.2638977	0.690544	1.499878
TCGA-AS-3777	0.190302	0.3303079	0.2790995	0.3030193	0.4679949	0.2361324	0.6795156	0.04205123	0.133188	2.727174	0.1839801	0.1014091	0.6403349	1.149089	0.01673888	0.6302802	0.08273495	0.4707793	0.06082064	0.4139168	4.265915	0.09038992	0.2738045	0.6111951	0.1656536	0.1484522	2.106306	4.813418	0.1109576	1.516689	0.09275364	0.286515	0.09985019	0.9398419	0	0.8368258	0.07810249	0.09209411	1.993849	0.1568616	0.9976862	0.105299	0.02276599	0.1820058	0.03222929	2.160474	0.2342287	0.1197638	0.25601
TCGA-B0-4688	0.14136386	0.46507248	0.82398876	0.20842108	8.789751	0.65215987	0.873642266	0.387574204	0	3.2513688	0.3701417	1.38106222	1.55302956	0.02874036	0.008289533	0.4335158	0.614588	0.95754892	0.70508153	2.1375746	3.3400039	3.85463285	0	1.65497599	1.123334076	0.51462219	5.0456861	15.1798658	0.43174328	0.53443966	0.91868102	1.4442354	0.60894855	1.60747294	0.19998498	1.0113778	0.202182621	1.55825404	1.9235197	2.1945173	1.77868997	0.22721132	0.53553026	0.65347206	0.43892191	0.3347696	2.36135167	0.68032275	1.39461226
TCGA-B0-4690	0.88352474	10.63221807	1.66126882	0.96194409	5.3144097	0.64870059	2.188255539	5.033795911	0.11891517	4.6493964	0.38328309	1.15893414	1.47766206	0.29016727	0.362667322	0.9378955	0.78793388	0.52040738	0.55290226	5.0894668	1.9300907	0.83692459	0.9054173	3.0277407	0.407849793	1.51983308	1.5627829	2.9101832	0.77366639	5.59717606	0.70983301	1.5673506	0.98615219	1.76941489	1.15376033	2.3007438	1.141081641	2.11957779	4.1203629	0.7469431	2.04283446	1.11027047	0.94856134	0.75834012	1.09986337	0.71782378	0.15933558	0.92252903	0.12190675
TCGA-B0-4691	0.78579777	3.78585972	1.66220474	0.4344555	5.5763553	0.5859624	1.28714589	1.89917194	1.22452482	17.4216655	2.84884988	0.57576718	2.52119825	0.23963807	1.55516417	2.7110023	0.21351898	0.91122599	0.76341302	3.8155922	2.96668	0.9460582	0.31405483	5.26630516	1.9043713	1.45585372	3.7545425	6.3578557	0.63407156	5.47989217	1.00879379	2.552781	1.21686615	4.3569266	0.93795839	7.2759494	0.76960688	1.82215747	4.4996545	0.76916202	0.97841934	1.05206626	0.49940514	1.06859735	0.42974288	2.56801467	1.74869677	0.83633811	1.12319042
TCGA-B0-4694	0.5492216	1.233664	0.1982759	1.127172	0.9923983	0.2516273	0.7442191	0.3991464	0.4036071	4.236611	0.3185858	0.4916888	0.9818306	0.4957747	2.608701	0.2627476	0.931232	0.679347	0.3319143	1.269861	1.733604	0.4869575	2.2126	1.761665	0.2086189	0.9597077	2.442874	1.290732	0.4025743	4.740892	0.2600436	0.3622598	0.5678074	1.314023	0.3729476	1.38007	2.245882	0.4607	2.879668	0.2173013	0.36856	0.6112702	0.3942232	0.2941559	0.6201029	1.401564	0.8691381	0.3009141	0.6501955
TCGA-B0-4696	0.7974868	0.2388425	0.3958664	0	7.54435	1.157007	2.803795	0.07048861	0.02790715	5.135815	0.1541988	3.093772	2.075172	0.01945622	0.01683518	0.1760851	1.317507	1.352822	0.5653642	1.791603	1.069273	0.7744181	0	3.932831	0.9844935	0.5474564	16.29052	11.49923	0.451698	0.195566	1.06614	2.801588	0.6013081	1.908003	0.6769144	4.408591	0.04760717	1.029155	3.935405	1.656523	0.936531	0.9884451	1.030364	0.5186499	0.3601635	0.330876	0.2524031	1.133673	1.029932
TCGA-B0-4697	2.438486	2.650326	0.7986815	1.530861	11.51063	3.228465	1.314356	1.293976	0.6881618	22.54541	1.140716	1.257515	5.157883	0.2398853	0.08302766	3.256559	0.4274786	0.9729772	1.851223	9.984241	4.284667	1.660553	0.5030062	13.87053	2.225356	4.540814	9.961701	8.929764	0.3931205	6.269195	2.026516	4.286047	5.747623	0.9927855	3.338404	11.44764	2.025054	2.91846	4.424022	1.880313	1.484608	1.753439	2.164361	1.504633	0.7993138	0.614724	0.2766224	0.9900812	3.386275
TCGA-B0-4698	0.27726125	1.07841675	0.42450928	0.21023106	40.9764484	0.56708913	1.024474276	1.307995765	0.05197737	4.1695826	0.69405942	2.1740112	3.62239847	0.64019463	0.020903804	0.1457602	0.21525182	0.92736992	0.78830935	2.3012965	4.1766864	0.73163313	0	1.76044836	0.775766601	1.39042313	3.1095729	8.6774141	0.34641461	0.82561936	0.78600547	4.8204287	0.30788813	0.73899075	0.16810142	3.649356	1.455647467	2.36406885	2.4971402	1.51815988	0.62296409	0.57922308	1.06614659	0.71028769	0.3465844	0.66691173	0.92279596	4.78748657	0.58613476
TCGA-B0-4699	1.484764	2.813249	1.063018	0.404137	5.047269	1.090142	11.71507	0.5923845	0.01248981	4.218179	0.3450576	1.886728	5.730111	0.4789187	0.01004609	1.090159	1.132746	1.56409	1.240253	2.152392	1.465565	0.7685258	2.099745	0.7987166	2.10984	1.982382	5.526901	5.587186	0.4399888	1.024047	1.600441	2.190396	0.5354553	0.4256566	0.4847238	8.983405	0.889548	1.312702	3.075776	1.659268	1.287369	0.9750364	1.861632	1.317629	1.765039	3.807564	0.1004113	1.125737	1.574895
TCGA-B0-4700	1.91471132	3.33746176	0.14595334	1.9226727	2.6219618	0.56802618	0.77584392	1.33408591	0.74699457	6.3173532	0.43776107	0.5239485	1.45552076	0.23672159	0.98319183	1.6425118	0.14061359	0.93728451	0.81191453	1.0831653	2.421253	0.38235238	0.24818613	1.46901762	0.34296605	0.847743	4.3557114	6.6991768	0.17241591	3.53741705	0.64858016	1.3078124	0.53299026	1.83159836	0.54906257	1.5983284	15.48477121	0.87651256	3.5676493	0.40522722	0.59686331	0.95310445	0.49526181	0.16085213	0.40899293	2.5772021	0.52320044	0.33525316	0.62655291
TCGA-B0-4701	1.823614	2.528188	0.6353541	2.277455	8.634445	1.100681	1.430248	4.08892	6.897685	4.365122	0.9398523	1.086103	2.836702	0.6379163	1.962593	1.702398	0.7287017	0.7108228	1.379153	5.433502	1.928968	1.047346	3.129692	3.111838	1.390049	2.635955	3.575721	4.352995	0.5584443	3.732156	1.06436	2.662923	1.141327	2.271186	0.3414488	4.68903	0.9105301	3.114755	2.566513	1.193689	0.9560566	2.399681	1.572039	0.6027453	0.8478095	1.089805	1.909756	2.144426	1.010173
TCGA-B0-4703	4.01338847	1.89795607	0.94767125	1.44489164	5.8196576	1.29175358	1.08420216	8.983006785	1.77596305	4.4172402	1.24071761	1.49209823	3.09626632	0.19924425	0.262709424	2.1896301	0.68475026	1.60802705	0.84065811	2.7878792	1.5968812	1.44079699	1.30558595	1.89044639	1.389485422	1.74742007	2.4024397	2.672127	0.50532626	3.13282894	0.66612569	1.2295745	0.82980426	0.87922022	0.79223311	4.7394386	0.61811594	1.73144158	4.6778039	1.48097218	0.58718454	1.446045	1.22822716	0.8703406	0.36883061	0.55036361	2.33860179	0.58738779	0.87893031
TCGA-B0-4706	1.99475	3.857282	1.994679	0.6817722	4.507019	0.9736151	1.540969	0.9461233	3.629016	13.95628	2.218852	1.425349	4.19696	0.4562416	2.025734	1.522357	0.6898419	1.922618	1.633325	4.444047	1.899551	1.184337	2.427925	5.960358	1.825177	1.131694	4.586044	4.379092	0.6230682	3.668763	1.199524	3.372164	1.030774	1.923852	2.982276	10.18136	1.05717	3.071513	5.294807	0.8034295	0.3802826	3.400831	0.8406415	1.159849	0.8573672	2.013005	3.626987	0.6545363	2.195594
TCGA-B0-4707	1.115532	1.759062	0.8390026	0.2631512	5.467227	0.6033631	1.685224	5.085211	0.9759196	11.51287	3.280358	0.7926004	4.32464	0.7030684	0.8111394	4.070949	0.1616615	1.511244	0.7346572	3.140948	3.453634	0.8045979	0.5944503	10.18585	0.65472	0.8121986	5.608778	10.25692	0.9601484	3.145935	0.7508418	1.532899	0.8309991	1.040639	0	6.034413	1.220878	0.9597279	5.025903	1.593814	0.8577568	1.199234	0.08896806	1.778168	0.7137169	0.8929075	0.5884398	0.6469817	1.000471
TCGA-B0-4710	0.78565312	2.3254355	0.34916661	2.56939703	4.2769361	1.09075463	2.20155603	23.19431122	1.9786657	5.6863705	0.57541928	1.16718082	4.33409649	1.74250151	5.679230747	3.7892288	1.63020845	1.97724619	2.11667069	4.9122845	1.8454559	1.39467835	3.65378344	3.68997441	1.945233311	3.04581893	2.2061201	3.745851	0.83287908	4.20357888	1.59139396	1.7239434	1.39722279	2.56495582	1.21249063	4.1627065	1.057043118	4.10930084	7.8287404	1.45218532	0.44933477	0.88449982	1.22469692	0.18215822	1.29025132	5.58161293	5.73503585	0.73152343	0.64056109
TCGA-B0-4712	0.929773	8.13465593	0.28142211	0.48145844	2.0013463	0.23809742	0.264724862	3.045603192	0.21823162	6.8607828	0.52069594	0.26585766	1.33437123	0.48410118	0.650269831	0.938844	0.29577401	0.56100548	0.14495417	0.9662198	3.1197737	0.14361788	1.19635945	1.03846104	0.085241567	0.1415228	5.650387	7.7005893	0.13222296	3.00300905	0.23685028	1.300672	0.2291597	3.56729661	0	0.9497198	13.61375598	0.54872102	2.8182572	0.46731154	0.61822568	0.72778332	0.2712916	0.16266579	0.16642655	2.21687082	0.57817558	0.26024837	0.24406006
TCGA-B0-4713	0.8501184	4.707084	1.032848	0.1735449	2.668889	0.9986768	0.696018	9.689609	0.4576758	7.983064	2.410313	0.209084	5.467125	0.2193682	1.17916	2.286164	0.2487653	0.3177713	1.253993	4.179364	2.625836	0.3278641	2.09084	1.395655	3.163149	1.530385	3.551634	6.088694	0.626397	2.946681	1.09279	1.805018	0.7370651	1.794217	0.6938352	4.313393	0.5733671	1.054881	2.19485	0.943295	0.5485379	1.959107	0.508502	1.938829	0.4245414	1.639984	1.667258	0.544693	1.671488
TCGA-B0-4714	0.5542856	1.727566	4.508925	2.167773	4.833728	2.756666	2.550791	0.2506923	2.935011	14.19375	1.057642	2.642788	6.861279	0.1067594	5.280904	1.073564	0.9829408	1.469166	2.729297	8.257535	2.118737	2.432603	2.844883	8.372104	2.804923	5.14318	4.520497	3.602286	1.336468	4.489144	1.685961	3.335995	1.06014	1.157944	4.457206	19.21202	1.371448	4.564771	6.258613	1.923727	1.040015	4.386049	2.338288	3.613197	2.84913	5.202146	2.821248	0.8855785	3.061176
TCGA-B0-4718	1.536249	6.707628	1.648598	2.916855	2.646741	1.14445	1.500885	2.01472	2.524064	10.80562	1.49427	0.7587431	5.3147	0.04570701	2.162044	1.895956	0.366527	0.9600453	1.447919	7.089218	2.51196	2.155452	1.617321	6.079171	2.097823	2.046064	5.555332	3.768562	0.7802495	4.433481	1.27839	2.511737	1.354355	0.2398797	2.703379	10.86676	1.160338	2.417714	7.732611	1.358951	0.3928786	4.365744	1.568878	1.361768	0.8249517	1.810154	2.075329	0.6241996	0.9073272
TCGA-B0-4810	1.57404078	4.58647088	1.31358848	2.93743543	5.1258704	1.33775137	1.061116479	3.345824187	1.47136237	11.7497417	1.25075393	0.91921377	4.26389945	0.51290006	2.476961337	0.9521869	0.23435748	1.4287965	1.15272554	3.7615501	2.7404905	1.26313649	1.20646808	3.59214638	1.113367078	1.2783508	3.6741837	4.1011249	0.66452391	3.42375516	1.21609559	2.3033723	0.9469856	1.44351699	1.18964318	9.5268206	1.496355924	2.39999022	5.2517542	1.31521957	0.72347531	1.6566943	0.85123668	1.25795422	0.48689946	4.28310937	1.11844288	0.50288296	1.50837777
TCGA-B0-4811	1.75828296	1.26585398	2.84829285	1.19646474	4.1518029	3.18437942	2.99263422	2.02013293	1.20297312	30.6294973	1.63449251	1.15318455	6.55814406	0.27497878	3.14074208	2.5508628	0.44101398	1.33439671	2.61325646	6.8675893	1.7945799	1.27295228	0.82885139	10.08443718	1.91318164	3.48179093	5.8487688	6.7342917	1.27678815	4.24270031	1.83640979	3.7413635	1.01192416	0.94835229	2.20040311	8.1188595	0.68125237	2.47269379	9.897067	1.33782739	0.42544878	2.63004703	0.83598624	2.70570082	1.19621212	1.64953018	1.66472356	0.67594667	2.12278429
TCGA-B0-4814	0.3467399	2.269373	0.5416333	1.462873	2.902844	0.8910404	0.4945121	1.362124	3.570128	8.210964	1.901735	0.966502	3.585313	0.1301444	5.203612	1.300541	1.333534	1.578888	1.170179	4.67288	1.47147	1.492109	5.031496	3.443129	1.58302	1.248404	2.856035	2.257646	0.8664446	4.709369	0.79858	1.529802	0.9329852	1.878317	1.018787	4.523951	1.452921	2.280361	6.689945	0.703532	0.447467	2.504724	0.9572491	0.7142666	1.174468	8.841665	8.254139	0.2172283	1.291744
TCGA-B0-4815	4.44713349	3.07311939	1.88459533	1.11829518	6.7011932	1.20662104	2.857396773	4.073748341	0.0592471	8.0277619	1.39130272	1.08265445	5.19635707	0.16522289	2.323179314	1.0591853	0.56432263	0.61828916	2.1316322	5.0781757	3.9253381	1.46539003	0.43306178	5.43064003	1.482711893	4.8603367	3.9279902	3.3494748	0.73332132	3.79205229	1.50894964	4.1432262	1.86881089	1.74663437	0.76645061	10.6830385	3.764872782	2.94962102	6.0921122	1.20948565	1.23082951	2.44108572	1.02622079	2.22378628	1.08322592	1.04245226	0.67477896	3.05863935	1.09327672
TCGA-B0-4817	0.61163158	5.26971194	0.98055625	0.05695355	3.3181989	0.39943726	0.99472159	5.9198545	0.02816231	9.7390566	1.20596724	0.20585004	2.5940742	0.19634114	5.02877482	8.2924365	0.27990585	0.56882973	0.78565261	2.4889748	4.6309203	0.91741162	0.82340017	4.0621733	1.15907739	2.00895227	4.4578796	8.3987392	0.58989504	5.64432673	0.67243007	2.3425404	0.77571073	1.19530856	1.77606926	4.3140849	0.42037142	1.09049292	5.7526706	0.55722297	2.29522797	2.605669	0.4236159	0.89284522	0.38162935	2.3235867	3.14143409	0.34559507	0.43306188
TCGA-B0-4818	0.54553713	2.34680438	1.00934727	2.9727577	2.2531217	0.85395914	1.043907623	0.198234366	3.58900509	12.9334264	1.5822426	0.9302672	2.50777027	0.47913933	4.42231536	0.7227276	0.71152678	1.5038167	1.38849203	3.3646624	1.4324384	1.48562157	5.23275299	2.24721979	1.359876928	2.14485621	3.5273919	2.4989562	0.69069079	2.64886186	0.74450901	2.1042209	0.78450886	0.47498398	0.8335028	7.767936	0.732749712	3.69607575	4.4241395	0.863374	0.41184844	2.16994106	1.17473549	0.55305976	0.7514504	4.03075619	2.80095309	0.37159972	1.40909152
TCGA-B0-4819	3.52430101	1.09202738	0.53408841	1.90781622	4.8165507	1.40580522	2.426077784	1.672479788	0.18407301	16.8446212	1.81167616	1.62577186	5.15102046	0.16041435	1.221476312	4.0166511	0.1715162	0.67387941	1.22265281	7.6757261	2.9386778	1.13819384	0.1681833	5.49330339	2.305030465	2.54409436	7.29788	5.7881127	0.78865391	3.9343033	1.64816345	2.8472781	3.80773124	1.0776157	0.89297321	8.4812786	3.326570539	1.69705316	5.4277093	1.08395592	0.88246764	2.29519855	0.81805935	1.09420661	0.84630953	0.50449961	0.69367833	0.59392455	2.05215353
TCGA-B0-4821	3.267832	8.842024	1.77796	0.4920467	14.56814	2.234245	1.989314	12.70639	0.1824799	35.22234	1.848511	0.741012	6.666615	0.3251198	1.492226	4.946709	0.2015191	1.392405	1.804639	3.466499	3.479708	1.565614	0.0741012	9.066662	1.224212	1.518669	9.437497	12.27803	1.602265	6.734862	1.403943	5.283874	1.959168	2.106904	2.950816	26.93432	3.372361	1.084191	17.52319	1.853044	0.4860167	3.286594	0.9426767	1.983835	0.2878389	2.555413	0.2852576	0.6263206	3.1802
TCGA-B0-4822	5.778402	4.33079085	2.35111055	1.11730346	6.0084169	1.92888157	1.712917661	3.046787256	1.49170293	18.6589677	0.45790504	0.47113797	8.21105822	0.26962473	1.927520755	3.950785	0.13727844	1.25540881	1.44036078	4.7134751	5.7772577	1.33315557	0.15143721	10.96567913	1.717885063	3.30069044	8.8429123	5.5969725	0.63122424	4.29753529	1.16525803	3.4749598	1.85312802	0.81437319	3.08222789	11.7361981	1.731820355	0.56029482	7.1751565	0.96301224	0.86081659	2.04669678	0.64216829	0.81538423	0.40998756	1.62862899	0.80505089	0.45588417	1.10444392
TCGA-B0-4824	0.61466925	2.14698002	1.27740433	1.14472816	2.8099324	2.19237664	2.006728682	0.103258107	3.02833271	12.4203006	1.44652895	1.37914933	4.36539813	0.39463255	4.735045328	0.4762069	0.35162001	1.20047515	2.3404653	4.6267492	3.1628581	1.94637681	6.20617197	3.78740016	1.376040118	3.43218059	3.6639566	3.0926846	1.0778632	2.14200983	0.96860324	2.1106393	1.11276376	0.47339708	1.37299241	12.2952378	1.158745243	2.03525934	4.886176	1.35997676	0.74626176	4.49050715	1.04494859	1.6707964	1.24188957	1.83408584	3.66898786	0.29940645	1.82789329
TCGA-B0-4827	0.34679199	1.27860579	0.02173547	1.26119651	0.6518939	0.09194656	0.304282602	1.073780042	0.87645943	3.8517623	0.46565478	0.10266679	0.21609222	0.15276186	3.436745982	0.9571459	0.43974564	0.28937531	0.06157497	0.3932185	1.8970529	0.18302198	2.24840263	0.3872337	0.030492377	0.18035207	1.8348816	2.9545666	0.19257219	3.25998386	0.0670743	0.3384133	0.45302664	0.35945491	0.16353352	0.8472045	0.726016965	0.09323631	2.0360548	0.04764214	1.81810801	0.08832986	0.06914505	0.02763947	0.10876339	2.9127087	1.2195447	0.07845534	0.41469633
TCGA-B0-4828	1.42935246	3.86903347	1.35003749	0.82334793	3.8206296	2.41131195	1.07280668	6.83107815	1.59943092	21.4658567	3.25381918	1.20451776	6.36682735	0.48658323	2.41509298	1.4984932	0.28903242	1.49781111	1.5742491	5.2987263	1.2535118	1.54378825	3.9855367	7.70047541	2.13069181	1.03722793	4.0214113	3.2108434	1.16288276	5.52268132	1.31927492	2.7883127	1.007714	2.01254948	1.41075347	18.9326844	1.63709413	1.98399175	6.0005483	1.26038183	0.27883127	2.58552635	0.83509031	2.05055997	0.65678784	3.70765578	3.09774325	0.41839168	1.43098314
TCGA-B0-4833	0.97174695	2.28959067	1.56010567	1.32249585	3.2462938	1.99773001	1.91628163	0.23858663	4.05446397	14.4152048	2.75516233	0.99582554	4.93367448	0.72946563	3.23487772	2.544482	0.77182551	1.81617847	2.05237452	5.6848946	1.8531133	1.59771399	2.50948036	6.59818201	2.68405377	1.22453856	6.4840969	6.1410169	0.93393545	4.26189356	1.32720983	2.6527711	1.12577955	0.73833132	0.63448313	17.5307409	1.53391526	2.04986857	4.322719	1.72520731	0.07837733	2.86572535	1.20722126	2.41282317	0.65407525	2.78803368	1.67578651	0.73331228	1.30727467
TCGA-B0-4836	4.76643	4.309523	0.2591478	0.6096083	1.837934	0.2740653	0.9989878	1.649658	0.6028764	4.521261	0.763388	0.4590286	1.501264	0.1050779	2.909515	2.113309	1.217126	0.4059019	0.5839802	1.424447	2.406191	0.6213026	1.331183	2.605938	0.3805964	0.8063637	2.92678	1.972926	0.3587502	5.421827	0.4398427	0.7719713	1.322438	0.8508399	0.2437224	1.503133	1.306995	1.157957	4.519096	0.5206924	0.6623513	1.933783	0.5496021	0.4119251	0.6159634	2.908932	0.3029249	0.3932965	0.8498093
TCGA-B0-4838	0.5171026	2.455028	0.7583898	1.601029	2.317867	0.8143846	2.745972	0.1840931	1.628588	7.593452	1.812225	0.6337791	2.511796	0.9777175	3.252113	1.807791	1.095966	0.8908966	1.337155	2.962033	1.82361	0.6822615	3.182674	4.189463	0.9616329	1.815234	2.369226	3.553058	1.033722	3.075093	1.620238	1.445859	0.5828362	0.416176	0.548652	6.009552	1.080422	1.668299	3.822973	0.8311602	0.8132959	2.051934	0.5258222	1.236399	0.7152024	1.844205	1.886659	0.9571499	0.9043441
TCGA-B0-4842	1.23926074	2.60627736	0.32263616	0.3935325	0.6927663	0.33362585	0.341843575	0.507112552	0.30578959	21.3069742	0.96000968	0.13546325	0.85536584	0.42637898	5.047760745	3.4203597	0.44898014	0.87031361	0.19387971	0.6816751	7.8331524	0.38570929	0.35559103	3.68715139	0.150873885	0.09915198	3.7951227	12.1508264	0.23820801	1.65587224	0.19912701	0.7062273	0.32727722	1.53443928	0.26971701	2.1624888	0.829898478	0	4.9866762	0.31430606	1.26608335	0.26122481	0	0.13675792	0	0.7088537	1.03363804	0.11763358	0.42747601
TCGA-B0-4843	1.133937	1.157752	1.169616	0.7451586	3.684233	1.391561	1.438646	0.1829539	0.9636774	8.540663	0.8613528	0.5524643	3.454924	0.1383228	1.641445	1.192254	0.7042657	0.8301085	0.9601432	3.397898	5.746698	0.8207224	0.4661418	4.605214	0.8140092	3.942655	5.420558	5.645929	0.9445059	2.522519	0.924899	2.055649	1.23401	0.6163138	1.374995	9.769127	0.9791173	1.933703	6.127649	0.8278582	0.7473502	2.187065	1.627846	0.7126734	0.7681682	2.315516	0.683598	0.6476612	0.6101864
TCGA-B0-4844	4.15480474	4.76192653	0.79270573	0.27025031	3.9855839	0.96226475	0.888069408	1.687668506	0.45435211	10.3235618	1.14448715	0.58606749	2.11390419	0.22359803	5.025002094	1.4334076	0.06640907	0.67478856	1.18053352	1.9297205	1.8774059	0.80615007	3.12569325	3.74114075	0.840100528	1.47756547	5.1585223	3.3464235	0.71250105	3.80204772	0.68069296	1.4784282	0.87271183	1.08966755	0.77793482	6.6849846	2.085891156	1.03489971	2.6327056	0.70508774	0.9609783	1.67592343	0.84058729	1.03724642	0.74159423	6.25510442	2.55154946	0.67857243	0.90416575
TCGA-B0-4845	1.87564162	2.20086063	1.95811953	3.31844287	3.1102345	1.54978688	2.588736832	4.969426527	3.18383338	9.6086256	1.42089461	1.64097196	4.57461189	1.04154949	4.452012913	1.1074684	1.24751164	1.75610065	3.06641818	4.7585818	1.2316276	2.23093125	3.84882515	5.73108514	2.159953558	3.97456662	3.6749801	5.8821219	1.53898632	4.30783039	2.33908432	2.970445	1.47974125	0.76297274	0.71286379	14.0688537	0.428240521	3.5223858	6.67879	1.49989839	0.29353215	2.15534605	1.70800251	1.75371187	1.70680927	2.1638783	4.20862126	0.79799291	2.93753684
TCGA-B0-4846	0.64229618	2.05323453	0.23291222	1.82630919	2.240495	1.20422857	0.929355883	4.725330464	2.38812024	8.319853	0.7761986	1.24684049	1.89205789	0.72753798	4.394587472	1.0974089	0.9972935	1.21603074	0.96640748	2.8398485	0.7849413	1.34379947	4.5473006	1.13600454	1.021091293	1.10946174	1.5824204	2.1700884	0.6114248	1.99698805	0.70278027	1.4965921	0.47252522	0.3482596	0.97354842	5.6199905	0.599106719	1.92418982	4.1513294	0.81305362	0.19241898	1.7951283	0.90559605	0.52653886	0.85468764	1.84481411	4.73929612	0.47555262	1.04922803
TCGA-B0-4847	1.656346	0.85640721	1.40147314	0.73261458	4.2555445	2.61465925	1.63315429	0.25025952	1.58838031	21.6403075	2.3095985	0.81474626	5.1061392	0.52454953	3.16598675	2.3443666	0.27696405	0.67542162	1.76764911	8.2283669	2.847223	2.08450809	1.73133579	8.90357715	2.37571214	3.37932501	4.6897912	8.5325041	1.11432731	4.23757374	1.21983189	3.1971315	1.10800716	0.5068911	2.43332699	14.7071569	2.02034475	1.49009164	4.2474868	1.39154422	0.73476933	4.52710325	0.95264479	1.76692288	0.93505518	0.1855626	3.86451931	0.29479559	2.48536039
TCGA-B0-4848	1.25599392	3.70115724	0.13824076	2.11374587	1.3090264	0.02923968	0.55393939	0.45128183	1.07200199	7.0458196	1.11061224	0.22854153	0.75062192	0.54184703	2.52749002	1.014598	0.5327327	0.59544597	0.32932172	1.1044241	3.0163837	0.53352135	2.10584697	1.12352258	0.09090749	0.238972	2.0974667	2.0438781	0.30619683	2.00954286	0.21330118	0.3733682	0.32742225	1.55214091	0.39003644	1.1546453	1.29154924	0.24708191	3.2374017	0.15150548	0.38544778	0.4939885	0.21988631	0.08789554	0.24211288	2.07190342	0.80796698	0.44228431	1.15391913
TCGA-B0-4849	1.544828	3.369629	1.148677	3.416447	6.809432	1.373979	0.9884713	0.629279	4.484482	12.36132	0.6364382	1.721269	4.410502	0.6852554	3.37853	1.35664	0.4960855	1.178765	2.407434	4.425014	2.52539	1.371177	5.556705	5.012467	1.285002	3.231862	5.404287	2.587234	1.316	5.876245	1.197879	2.680784	1.207654	0.7513824	0.4470221	18.60032	0.7335747	3.851267	2.723081	1.504888	0.6626445	4.168506	1.974097	1.645377	1.843302	1.920645	2.068097	2.391545	1.700371
TCGA-B0-4852	1.117849	2.902092	0.4203727	2.104511	3.841857	1.039612	1.341663	15.08464	2.181573	8.975867	1.160382	1.053904	2.188574	1.564648	5.753303	3.441256	1.261709	1.177572	1.049311	5.006663	1.721396	1.49001	4.971679	2.515225	1.550889	1.833479	3.246243	3.239597	0.9072313	3.821974	1.347138	1.828914	0.7853795	1.853343	0.4865852	5.056628	0.6683863	3.745165	5.778664	1.523884	0.3906993	1.660755	0.8058047	0.657918	1.262116	3.685752	5.380036	1.13006	1.349585
TCGA-B0-5081	0.61648733	1.79293617	0.90625648	1.61953666	3.747026	0.49927196	2.133743654	0.426565851	1.07866373	10.6096177	1.30941023	1.27424695	3.17523348	0.62668302	0.979353339	2.0280565	0.60914006	0.79225949	1.48722183	3.9408537	1.1089014	1.01550396	1.82177494	3.6425431	1.238111543	3.23524017	3.7699539	4.5391711	0.88695347	2.3593222	1.22272177	1.1853271	1.31419741	1.23699084	1.18927345	3.7358205	5.61093117	1.53690723	4.0586605	1.04711059	1.09692987	2.07033786	1.22918196	1.05415412	0.71714225	1.11750941	0.36132796	0.8783087	0.90474539
TCGA-B0-5083	1.02670718	0.33053574	0.09391578	0.88369391	0.6340081	0.13242922	1.568820683	0.040877944	0.12137991	6.1367633	0.13413508	0.05914776	0.40221048	1.21857535	0.029289304	0.5871655	0.63335887	0.66194916	0.05643622	0.4175256	1.6471289	0.67365399	0.04436082	0.16099329	0.06038684	0.04329305	2.6998923	1.3816288	0.09245292	0.35725144	0.11592729	0.2586265	0.0377472	0.20810208	0	0.8715826	0.383067618	0.04476227	3.775749	0.09149098	0.40733669	0.09651183	0.03319618	0.06634784	0.06266009	4.32918442	0	0.08218037	0.97058122
TCGA-B0-5084	1.234964	1.835311	2.554278	0.2913248	4.684811	0.6483146	1.465193	1.030923	0.2160808	22.83258	3.183834	0.5484113	3.292395	0.07532328	0.1484567	5.377855	0.3803098	1.836709	0.5501812	3.768527	4.06774	0.9233281	0.2632374	6.047614	1.237888	1.509295	3.761586	10.14576	0.5829048	2.763483	1.146522	2.744736	0.6479773	0.9713379	2.445914	10.06381	0.3532561	1.460908	7.589803	2.137701	1.122243	0.8883387	0.2708563	3.356365	0.2207714	1.15228	0.2352421	2.110649	1.273721
TCGA-B0-5085	0.7714285	2.272642	2.066959	0.9383241	2.943218	2.761188	1.280163	0.6214811	3.88057	22.94629	2.913287	0.7450873	5.420251	0.352884	2.141658	1.064571	0.3930273	0.3833842	3.200935	5.128505	2.340046	1.068708	1.503021	8.541747	2.23678	3.573079	3.934094	4.105049	1.204794	4.019985	1.141417	2.411041	1.269571	0.3571729	2.455485	34.62918	0.5666503	1.516623	5.018748	1.569807	0.556095	4.7411	1.297781	1.821439	0.5988038	2.788233	2.840006	0.3480516	1.621546
TCGA-B0-5092	1.15188906	1.89153105	1.68937654	2.64934485	5.705683	1.59421755	3.07821552	1.02520705	2.92240616	13.3995711	3.34086875	1.99492895	4.42748996	0.36884591	2.66470621	1.9075283	0.37559309	1.06860192	2.4264069	7.4347447	2.4333233	1.86934713	0.92073644	8.38362502	3.1277192	2.20150701	5.0256254	7.6853202	1.00743195	2.27745702	1.78455626	2.7562377	1.47179807	1.02188045	1.58881841	17.7284353	3.92168196	3.29819457	6.5306688	1.70905714	2.41557912	2.45842753	1.30911419	3.26370499	1.0729532	2.00905131	2.10134534	1.39654587	1.85954016
TCGA-B0-5094	3.592485	15.35346	1.326408	0.3081665	4.853114	0.4571962	2.581501	12.19352	0.2476203	11.55625	2.131246	1.044208	2.911669	0.2124741	4.201754	4.466874	0.9229142	0.2500751	1.632096	4.518341	2.888873	0.6434773	1.009401	5.61224	1.025163	1.358765	3.519496	2.840265	0.9611754	6.927686	0.7125223	1.397072	0.5204248	1.831962	0.4620205	9.574205	7.587291	1.65073	5.599266	0.7358144	1.415413	3.029052	0.5209359	1.166114	1.290585	2.239796	1.761033	1.378289	1.347356
TCGA-B0-5095	1.11305978	3.96431405	0.96368795	2.61041391	5.1196672	0.79062209	1.735997658	2.701045398	1.9928042	7.9228352	1.34510445	2.09665532	2.22884465	0.28418265	2.117463412	2.2385444	0.9002968	0.75470977	1.5718507	4.4732674	1.5184242	1.21583383	0.91038981	4.4624999	1.13174102	1.81733872	3.1715149	4.3304779	0.81931215	2.09475764	1.55002271	2.0321179	1.90647478	1.33993634	1.64786467	7.3444917	0.888518973	3.13168852	4.6140211	0.6187589	0.86852162	1.6532723	0.80513119	0.64367296	0.74525756	1.11810475	1.27440286	0.78577306	1.53220323
TCGA-B0-5096	0.6586222	8.545781	0.1857586	0.3884182	1.541202	0.0785806	0.3768842	1.610334	0	4.563914	1.094401	0.4972073	0.1988857	0.251068	0.1110365	3.761831	1.252738	0.02424606	0.2152801	0.6950098	7.033233	0.1448303	1.228394	0.7903961	0.1900194	0.2997067	1.822446	1.530346	0.160007	1.867489	0.2866197	0.1672356	0.1013259	0.998909	0	0.8906955	0.6552906	0.7525604	1.966614	0.2488234	0.6330361	0.3167094	0.2626385	0.05249247	0.1859056	0.3899276	0	0.8228931	0.5168528
TCGA-B0-5097	1.260361	9.403124	0.3066832	3.847619	6.008503	0.1415289	0.3280835	11.17047	0.5405014	3.191775	0.3882449	0.869165	1.010654	0.2562411	0.4173583	2.159913	1.128132	0.4803563	0.5744204	2.834865	2.036435	0.6782072	0.7506425	1.356987	0.3471266	0.6169048	2.824344	3.174615	0.4940283	2.75744	0.9808199	1.417423	0.3697919	1.089406	0	1.009095	0.839064	1.435141	2.589249	0.5296288	0.6218945	1.656547	0.7095441	0.2718095	0.5999009	1.20442	0.7604341	1.418044	0.4654431
TCGA-B0-5098	0.9327738	1.702098	0.134339	0.3160134	7.116726	1.003976	2.139591	0.1900361	0.3298861	7.443871	1.678858	1.121031	0.6061512	2.009378	0.06982668	5.751443	0.3667018	0.2805527	0.7726775	1.280216	3.963769	0.6598621	0.0634546	5.880569	0.8323751	1.672036	3.432871	5.731298	0.2810238	0.4745182	2.653196	3.478901	0.4280981	1.295968	0.6738275	14.62829	0.08145167	2.465111	5.724962	0.6052762	1.290181	0.2572796	1.329566	0.7592422	1.086767	1.748353	0.3664093	1.528182	1.228146
TCGA-B0-5100	3.253344	1.97412	0.7966558	0.89239	1.755059	0.6740113	0.7793014	0.03096016	0.06619016	25.07616	1.158141	0.4300546	2.384789	0.09229252	0.2173948	2.92347	0.1096443	1.203234	0.5788717	1.160955	2.483265	0.9050724	0	4.143986	0.3742021	0.7475963	7.244596	4.470301	0.378119	2.551138	0.4565656	1.518813	0.3430679	0.1522306	0.6422021	4.726457	0.2822866	0.4068249	8.521842	0.2286685	0.5288723	1.487175	1.387846	0.542706	0.0711863	1.909969	0.2660665	0.0653539	1.085685
TCGA-B0-5106	1.543446	4.219522	1.113265	1.835397	5.812007	0.6037687	1.135139	1.074733	0.5976644	8.013075	1.742906	1.968557	3.881438	0.3086503	2.537169	1.443249	0.7150242	1.721347	1.683496	6.573929	1.55492	1.455534	2.831486	4.618941	2.067362	3.789712	3.894688	1.688158	0.5690379	5.398222	1.479894	1.859389	0.6834682	0.5646368	0.5369229	12.63637	0.6608282	2.85711	5.66925	0.959385	0.4775455	2.860097	2.451828	1.512459	0.6856289	0.4493974	2.068775	0.7025159	1.293478
TCGA-B0-5107	1.216805	1.915307	1.744545	0.1345506	7.759535	0.9194591	1.027034	0.04979237	0.1995972	15.78727	2.542702	0.8645563	5.437262	0.525695	1.890857	7.346463	0.137764	0.7615086	1.841344	4.611184	1.78799	2.434924	0.8105216	4.076116	1.58479	2.373037	4.293541	8.179023	1.140222	3.636684	0.9708054	2.862498	0.7882096	2.536384	1.613806	2.83992	0.4823685	1.88107	5.266018	1.149254	1.647981	1.210319	0.6975109	1.212249	0.8014088	0.6663624	1.114342	1.426451	1.705154
TCGA-B0-5108	2.063131	10.13971	0.3754115	2.080196	3.300438	0.3387917	0.7921364	13.32818	1.009204	4.906122	0.589799	0.922087	1.213479	0.1082453	1.135664	1.14293	0.7233539	0.7252063	0.5027516	1.533482	1.471741	0.5151465	1.134876	1.820304	0.3993834	1.211394	2.752331	1.723118	0.5728242	4.284146	0.5097384	1.375766	0.3836858	0.5234573	0.6590558	3.530448	1.622291	1.395647	2.958204	0.4571485	0.6513022	1.195945	0.9288705	0.3076478	0.601134	1.88812	0.546098	0.5256021	0.6565688
TCGA-B0-5109	3.55703	1.14734	0.4192598	0.9392847	9.065131	0.5067359	0.8324053	0.8472646	0.1393368	19.53712	2.245527	0.820435	1.951289	0.1295233	0.4763168	2.344455	0.173109	0.3283423	0.3316395	2.044514	32.82956	0.5043354	0.2546178	2.937169	0.1312888	1.201031	4.345599	6.661313	0.1547735	1.838955	0.3511769	3.073548	0.551961	0.6943309	0.1126583	10.28317	0.5447212	0.7279456	1.769853	0.5251307	0.389665	0.5371625	0.4128282	0.4062044	0.284723	0.347	0.6301083	1.827801	0.4999476
TCGA-B0-5113	0.79083846	2.25503483	0.86808252	1.70170022	2.1510005	0.7140408	1.492166811	0.781925262	2.29997487	8.6975789	2.06639605	1.20732819	1.9805671	0.70397111	6.828335137	0.7668996	1.04540425	0.96310188	0.65206416	3.2924822	0.9552781	0.78962025	5.19378918	2.17456507	1.475761691	1.10045763	2.1236509	1.4047741	0.83675763	2.05729005	0.69947708	0.8887893	0.6645809	0.84447637	1.26997257	5.1470254	0.669875643	1.44811352	3.7614455	0.82805148	0.53787074	1.13537238	1.12507637	0.74614083	0.57917989	1.93456962	2.91263747	0.50640651	0.6900983
TCGA-B0-5116	2.741269	3.816603	0.2044696	1.242546	1.560781	0.1081198	0.2852072	0.7342317	2.180173	3.487145	0.5475626	0.2655965	0.4495658	0.552715	2.538742	0.4585395	0.7140851	0.7606167	0.2567118	0.8572684	1.629548	0.2032588	0.9416603	1.013969	0.1075678	0.2120757	1.749433	5.233964	0.2830566	3.208397	0.2681666	0.2598789	0.09245435	1.852343	0	0.7115902	0.2958443	0.1461819	3.082652	0.1120446	0.04750911	0.3760699	0.2981276	0.0650024	0.1023157	0.418474	1.27472	0.184511	0.06095508
TCGA-B0-5117	0.213013	0.5074692	1.051373	0.2826519	0.664096	0.5845383	7.740186	0.01307492	0.1397653	5.558821	0.1930656	0.4824236	3.790525	2.614671	0	1.445293	0.6945654	2.305464	0.7039998	1.086885	0.8739324	0.674515	0.5533682	1.561376	1.295854	0.8723863	4.15335	6.151495	0.3992128	0.2448597	0.6488941	0.8208606	0.2845907	0.05357431	0.1130047	6.35614	0.05960687	0.6872321	1.702834	0.4389546	0.5025385	0.6230041	0.4140977	1.209628	0.7515751	7.733141	0	0.3942843	0.8596885
TCGA-B0-5400	0.81806082	2.4818621	0.36916289	0.6616404	1.6020968	0.31233058	0.540344088	1.549438108	0.26582316	16.6237151	1.18632685	0.3238354	1.07685699	0.79832659	2.45884788	1.1181723	0.20323253	0.80537502	0.25805728	0.7973883	2.9543362	0.45640822	1.12096868	2.21329146	0.314435239	0.54699347	4.0188683	9.8221488	0.29202806	1.34696162	0.45568544	0.9886767	0.30432258	0.42325339	0.39678733	3.0834046	0.645324441	0.49014905	4.1238622	0.32752156	2.058626	0.47297753	0.22369218	0.45826142	0.26389656	2.57381973	0.53426851	0.1038322	0.62887048
TCGA-B0-5701	0.4993508	2.100049	0.2011964	2.334877	1.306398	0.06808895	0.7837552	0.6918274	0.2184277	2.397981	0.1724151	0.07602757	0.4492932	1.174753	5.440136	0.9188055	0.5427395	0.5357259	0.3108952	0.3400749	10.58596	0.244712	1.083393	0.842534	0.1058458	0.4451855	1.689294	4.226698	0.08912812	4.198448	0.1986814	0.575367	0.2495296	1.728906	0	0.8962546	2.967641	0.1150734	3.33259	0.1470013	0.8227749	0.2481095	0.2133492	0.1193954	0.4832536	2.118424	0.87802	0.5149625	0
TCGA-B0-5706	1.18828738	4.61508595	0	2.47335834	0.8168193	0	0.431984142	3.655485644	0.48920904	4.452045	0.3378859	0.07449652	0.50658353	0.04263317	3.775060039	0.9003024	0.68375539	1.3586614	0.04061791	1.0933991	1.4155798	0.18444919	1.11744777	0.88350142	0.110628569	0.43622031	1.9071646	2.6450426	0	2.91401169	0.09734018	0.4009104	0.12225226	0.37078167	0	1.0977571	1.01710552	0.78929229	4.2482919	0.17284915	0.43974856	0.26521421	0.08362109	0.033426	0.11838045	4.47927758	2.33520404	0.18113561	0.5642057
TCGA-B0-5707	17.10814	1.321486	0.1317461	0.2066092	0.8859989	0.2786597	0.588057	0.100352	0.02554096	7.59289	0.5997796	0.06222984	0.4282067	1.121814	5.526249	2.793357	0.09519458	1.418678	0.2544729	1.196065	1.671795	0.8628345	2.380291	1.899502	0.1386185	1.002077	2.79549	2.238579	0.1945409	1.217094	0.10164	0.8477056	0.1531831	0.1388437	0.1239041	6.724661	0.130712	0.188379	2.661573	0.240646	0.3061159	0.1523113	0.03492597	0.2652594	0.1483317	0.2696358	0.4876717	0.4215054	0.785505
TCGA-B0-5712	0.4042471	2.430564	0.2280286	1.271478	2.256189	0.1929238	0.5551747	0.1874762	0.3536542	6.556059	3.826758	0.07180572	0.5076623	1.054727	7.783117	1.673583	0.6346488	0.8929002	0.2349048	0.6791837	1.442866	1.351181	4.416052	1.531	0.2532527	0.4555028	2.682268	5.166101	0.2431832	5.85158	0.2032859	0.5232901	0.2269444	1.335074	0.09531355	1.011079	0.3267893	0.6883277	2.210401	0.3147	0.894826	0.80951	0.3224029	0.1718329	0.1521394	4.528096	1.579549	0.6235466	0.3625512
TCGA-B2-3923	0.52943447	1.19823433	1.29218577	0.8088988	1.7752318	0.45736447	9.026972667	0.111257017	0.25630507	3.6153827	0.48892273	2.0631304	4.092353	3.16711133	0.111659667	2.0874447	5.486508	1.7012486	0.8452952	2.9069813	0.60973	1.10470093	2.30598967	0.76346817	0.9137378	1.06623127	2.7773833	2.8505323	3.3372736	0.7491216	1.98689897	2.5213575	0.36588246	0.09805836	0.1849129	4.1031947	0.326593033	2.21388977	6.821771	1.80704287	1.27933853	2.55067547	3.73307233	1.57392923	1.43492673	18.54825	1.1069183	0.884769	5.83105267
TCGA-B2-3924	0.91176733	4.9952573	0.56953383	1.5157219	4.5203777	1.5375753	1.6971622	0.961641567	1.47760943	2.2090845	1.33108433	2.2257255	2.02524863	0.12664075	4.317777667	1.0435102	1.87458813	2.07386833	1.6416969	5.9461383	1.344796	1.50043647	8.61111767	2.91393803	1.2920451	2.19786903	3.2025253	2.3592257	2.64619643	5.211469	1.63366857	2.0912654	0.75820913	1.24864133	0.54165677	4.6788233	0.829215633	3.5323794	2.65493	3.4206296	0.436328	4.34731627	2.26933287	0.96136103	2.6892705	5.01303367	2.86825567	1.16316663	2.2032565
TCGA-B2-4098	15.40398	1.006373	1.396464	0.1824991	2.662665	0.4266455	2.424025	2.608593	0	5.596638	1.495874	1.429167	3.992999	0.2726298	7.905756	1.550025	0.224229	0.3949246	0.7092971	6.397852	2.113009	1.28839	2.968269	4.061015	1.278844	2.789533	2.602028	1.951669	0.8305555	1.707457	1.125233	1.368147	0.5278661	0.06289304	0.2918537	3.419959	0.4233482	1.719427	2.97869	0.9636232	4.326301	0.8153783	1.151745	2.597909	0.7376064	0.6790919	0.9068696	1.285611	0.5550726
TCGA-B2-4099	1.088757	0.6528584	0.8481101	2.201443	3.635101	1.806232	0.5992867	0.7382997	5.510867	4.127706	0.2819433	0.6906932	2.983574	1.264873	3.557045	0.6677711	0.2535771	1.442907	0.7305812	2.788276	1.936999	1.039751	9.655891	1.418047	0.7384975	1.172879	1.374544	4.07864	0.3670679	6.023249	0.6497912	1.756298	0.3828575	1.929851	0.3300527	4.206839	0.4449062	1.045416	3.750675	0.4914542	0.5979778	0.4917858	0.3411283	1.028897	0.3365858	2.585698	3.692032	0.7485307	0.8369638
TCGA-B2-4101	0.9493934	2.05534481	0.98181598	3.26607557	2.9437595	1.10755502	1.54530835	4.77851535	2.65322125	5.1790627	1.05170797	1.26479352	4.08192824	0.49863231	2.20832803	0.6308192	1.14654047	1.37471196	1.4634977	5.2921012	2.3020646	1.19695091	3.45710229	2.43715652	1.52346087	3.37388976	2.4165927	1.6807386	0.94455647	2.87788558	0.78959017	1.4747658	1.11722853	0.77663557	0.89539351	6.7647571	1.30865205	1.74419414	4.2941296	1.06515598	0.55303717	2.2347116	1.5143568	1.47550761	1.05703224	3.23754878	2.68949271	0.67363717	0.92242426
TCGA-B2-5633	2.7155655	4.71564714	1.01163996	2.14724022	5.0877341	0.49841733	1.735584689	4.994528732	1.85469872	2.7927478	2.75387841	2.10932032	1.92069913	2.38273689	4.096657606	0.9197274	3.30646305	0.92690038	1.61314736	6.6386925	1.1709119	1.50107475	5.46322335	2.936169	1.579129849	2.63559225	2.780386	2.2650576	1.62547281	2.23098562	1.42429866	1.8278731	0.65240151	1.07228704	0.97661467	3.0819591	0.678552331	2.32895915	6.2104998	2.2085794	1.07967105	3.77307066	2.3444596	1.28203397	2.94591678	1.99057636	4.80354354	1.27187632	1.59164198
TCGA-B2-5635	2.68799865	5.86553432	0.85213565	2.09498985	8.131328	0.49128301	0.89603292	13.80322508	0.99745442	2.8679882	4.19620621	1.71989922	1.72885776	0.24340467	4.084123797	0.7874311	3.42563147	0.9600323	1.56122547	4.9399539	1.0147774	1.41691166	8.36355818	0.96360939	1.80796212	3.33807402	3.5180048	1.3833389	1.40556895	1.95997951	1.12769852	1.8048108	0.59428662	0.44650435	0.36602167	6.6705495	0.878608713	2.20944286	4.365349	2.76553383	1.27297674	4.432298	1.74292744	1.1437562	2.51852697	1.48918368	3.81235558	0.83909154	1.48312299
TCGA-B2-5636	0.7101635	2.365138	0.1716817	3.76933	0.5662249	0.2662944	0.5921503	0.04981765	3.417063	3.76933	0.5517094	0.2973421	0.8884349	0.1856336	0.0133855	0.7700202	1.157805	1.613425	0.3168719	1.050418	0.8501692	0.9102138	0.08109331	0.6306472	0.1906728	0.3165656	1.697397	1.086039	0.4013929	1.383886	0.2472396	0.7637204	0.2760134	0.3804187	0.1076417	1.460513	0.1987232	0.6546175	6.465076	0.1881552	0.478689	0.5012142	0.3641035	0.1940583	0.2147721	2.230745	1.114908	0.06572516	0.3412039
TCGA-B2-5641	1.26391868	2.06021443	0.12507967	1.09846643	0.9591236	0.16931802	0.761319605	0.146994457	0.31038175	2.9423208	0.77710516	0.28358871	0.47062891	0.14876884	2.527738875	0.1632007	1.03633084	0.80323778	0.25770286	0.7994227	1.9046412	0.21064491	1.87877519	0.85000379	0.135991172	0.5189301	1.4269017	2.0535427	0.29551534	1.33223294	0.21615331	0.2702576	0.18960019	1.07482521	0	1.6019014	1.522267381	0.03576939	1.9008291	0.23760799	0.74400332	0.30147806	0.23874267	0.20146971	0.15021445	1.16574852	1.16967229	0.22984526	0.11932129
TCGA-B4-5832	2.063736	11.69367	0.08169241	0.1921697	0.7451435	0.4492536	0.1988941	0.5689212	0.1266984	2.177924	1.093847	0.2315229	0.03748519	1.059975	3.382102	1.432305	1.416666	0.0959658	0.07363635	0.496231	0.3286899	0.4394822	0.5209265	0.1275361	0.02865128	0.1129751	2.889021	4.831262	0.693622	1.442788	0.1512586	2.232351	0.04925146	1.682134	0.1536595	0.1137216	0.3512218	0.05840453	2.282606	0.298437	0.4555553	0.8757571	0	0.13851	0.4087854	1.466165	0.6047857	0.1742432	2.532773
TCGA-B4-5838	0.5636571	2.694779	0.03028085	0.3324132	1.423141	0.07685743	0.614366	0.1845214	0.9157822	4.93871	1.167712	0	0.2871551	1.080475	2.809478	0.7901936	0.4959413	0.7825744	0.07018643	0.6157909	0.9934256	0.7649334	3.046553	0.9955282	0.02655036	0.1256291	2.404278	7.430482	0.08942757	3.258147	0.03737793	0.2694067	0.135616	1.433594	0	0.7306535	0.5207483	0.17319	3.8835	0.08849711	0.6191544	0.09335366	0.0321099	0.05134138	0.2424386	5.240121	1.415845	0.3080283	0.7943868
TCGA-B8-4143	0.9460064	3.933927	2.668127	5.753356	10.85363	2.17272	3.363039	8.528544	0.8017477	6.433298	2.500804	2.01645	10.49829	0.1803097	0.2704334	0.7615351	0.7711538	0.731338	2.662691	12.6619	2.291558	2.231076	0.2363027	5.51917	1.836447	4.058823	4.398268	3.26771	1.477444	6.742126	2.26426	3.263995	2.522031	2.060235	4.014896	10.46172	2.856753	3.910436	9.533463	1.608279	0.6199472	3.023858	1.697574	2.855666	1.518699	0.7308903	0.4158462	2.03559	1.113566
TCGA-B8-4146	0.9315915	5.371773	0.120113	0.3296401	0.9888165	0.787568	0.164495	0.5032005	0.09314282	2.495846	1.769122	0.4538798	0.2158661	0.1461083	5.801519	0.8815517	1.359693	1.081761	0.06186748	1.625766	0.5576253	0.7164103	3.318996	0.3033367	0.2422256	0.2906892	3.206366	4.134839	0.6872819	2.496656	0.2779958	1.793784	0.1189672	0.1898759	0	0.1114705	1.022877	0.7299173	3.58551	0.4607339	0.1674516	1.064611	0.4457884	0.140011	1.096899	2.934797	1.70824	0.06897453	2.578123
TCGA-B8-4148	0.6118805	1.57050546	0.94916511	1.93958275	3.3127624	2.36045668	2.415945831	0.08137512	4.26010851	6.1344943	0.89349245	0.95101382	3.57223991	1.61719999	4.265292467	0.7505734	1.21925274	1.41909646	2.41483768	5.5339058	0.8545951	1.26478704	5.50229426	3.20663051	1.780470677	4.21632974	2.2049788	3.5289596	1.35909906	2.65713799	0.99410664	1.6359241	0.96612162	0.69951064	0.97381874	16.7632196	1.331717942	2.63210135	2.6943145	0.75653896	0.85543294	2.18860905	0.91499748	1.47520586	1.13702141	0.9128823	2.2638384	0.90606604	0.82315245
TCGA-B8-4620	1.29040943	10.20472242	0.58231767	2.15850305	2.5657304	0.64942913	0.477954247	20.14435608	0.88260263	4.3585158	0.59541758	1.45029465	1.36839273	0.41499021	1.993539734	1.1871767	1.07102552	0.80843562	0.4703584	2.7717551	1.2779776	0.86675641	0.90018289	1.75986059	0.877266188	0.36604811	2.633062	1.9158222	0.48856304	4.5596753	0.9148343	1.160643	0.32371663	1.81961032	0.1991476	2.0634148	0.472702002	0.94617639	3.2882158	0.77356757	0.24600586	1.60607464	0.81396571	0.34780708	0.47681896	0.67673673	2.94964366	0.55587617	0.69438636
TCGA-B8-4622	1.61102665	3.41765782	1.18137706	2.56525012	2.1729418	0.76885007	1.112401401	1.371221854	0.9161108	6.5081346	0.74630582	0.85849178	2.78918411	1.11361585	2.763250553	1.0127988	0.93387154	1.02008397	1.04537291	2.3960459	1.1625374	1.11947074	1.80283273	3.49950788	0.738364863	1.8013299	2.3636727	1.9786077	1.00642114	3.02885939	0.65434847	1.2320156	0.63136232	0.80054689	0.11395456	6.6344648	0.75134877	1.16945226	4.2258876	0.73036312	0.67568353	2.39410705	1.15637114	0.46223823	0.51536696	1.4344922	2.21895248	0.58645775	1.0114005
TCGA-B8-5158	1.62248088	3.81393322	0.10642008	0.8344602	3.1851885	0.14405889	0.811840036	1.32013673	0.47864228	4.7063555	0.6383762	0.20106874	0.80083945	0.64438316	3.053387267	1.1281902	0.53313866	0.75008356	0.37273916	1.2310398	2.6613151	0.29870093	2.62394701	1.27048445	0.190351393	0.94189924	1.0877746	2.9683474	0.17285804	2.40577101	0.23645212	0.5816133	0.65626008	0.99730197	0.24020533	1.0666386	1.08400354	0.42606556	4.0132015	0.10885606	0.47475877	0.37282424	0.1579874	0.14434874	0.33016346	4.49544897	1.04493761	0.86603625	0.25380186
TCGA-B8-A54D	1.248083	1.428756	3.840117	1.605925	5.847724	1.407872	1.545252	0.6407248	0.04963096	20.07406	3.016553	0.8464712	4.522639	0.5190235	4.381252	2.870591	1.109887	2.055042	1.38457	5.763973	0.9904317	2.874261	2.902187	11.30839	5.196447	4.86807	5.665813	7.513614	1.086837	4.730091	0.8690265	3.274171	1.146558	0.4358306	0.963077	10.21625	0.761995	1.921796	6.201186	1.449626	2.022462	5.748993	1.018018	2.957053	1.313079	1.378402	5.137202	0.3360269	1.06847
TCGA-B8-A54G	0.887689	1.629241	2.360583	0.8413536	5.728504	0.9380661	1.654509	0.2646517	0.2218833	10.37669	1.953937	0.810919	2.609459	0.3287205	7.451131	0.9041746	0.5857839	1.316487	1.363263	5.166982	1.018414	2.359153	5.321656	3.31084	2.182664	4.451626	3.182564	4.893403	0.8186161	7.696758	1.125803	1.738797	0.9795841	0.8930406	0.4036494	5.277671	1.939883	0.9716809	3.364772	0.731702	0.3989006	3.944487	0.7585358	1.68282	1.449686	1.058594	1.839566	0.4929301	1.70599
TCGA-B8-A54I	1.66478227	3.94428395	1.4447295	1.41605001	4.1208718	0.61115733	1.612160436	1.634972123	0	8.6662261	1.81840022	0.81889601	3.2317606	0.03905342	3.627044574	1.6494151	0.10439052	1.18800805	0.79995862	1.8076325	3.9125143	0.60826213	1.43306801	8.285551	0.551033623	2.74719899	3.0985015	3.1243284	0.82666882	9.57819637	0.82479382	1.8821433	1.46827675	0.52704088	0.67936685	5.1284715	4.037380141	1.75590201	4.7773492	1.02918187	1.20847374	2.01948198	0.68939777	0.94919988	0.50605569	3.74835041	0.30961034	0.65185355	0.60297013
TCGA-BP-4961	0.9142817	1.550044	0.3629212	5.092367	1.943081	0.3716918	0.8758428	0.4198562	2.207011	5.182232	1.20719	0.5593857	1.668213	0.4130677	1.694773	0.9190224	1.619402	1.914751	0.5853939	1.803471	1.253303	1.510105	3.681119	1.013886	0.7134616	1.373608	2.449246	1.365676	0.4371835	1.598515	0.3418801	0.8436374	0.513278	0.5357721	0.7185658	2.65901	0.3221701	1.256352	4.277386	0.334943	0.2485392	0.7120015	0.3645877	0.3076676	0.4970222	2.874836	0.922883	0.4324826	0.6833154
TCGA-BP-4963	0.91317496	0.84897257	1.35686408	4.17696161	3.0610822	0.80783499	1.661954823	1.372577181	1.65623128	7.1717643	1.02280125	1.11565882	3.4243414	1.20902466	2.280373818	1.9056402	1.04093661	1.16101583	2.35551834	4.2139627	1.5709244	1.02264187	3.09773355	3.00900277	1.083951847	3.6139056	1.8001535	2.8167634	0.94614147	2.6489983	1.28717561	1.4451185	0.69251939	0.96145693	1.03978385	7.4388061	0.864235929	3.23355242	3.4447801	0.95465599	0.79401676	1.72887906	0.98585974	1.20353982	1.60940848	1.32916317	3.8770732	1.12959809	1.37829324
TCGA-BP-4964	1.161655	3.314864	0.4032424	1.960378	1.842171	0.6482108	0.773138	1.987718	3.142619	7.841513	0.9502851	1.352339	1.514169	0.4905138	2.889297	1.381118	0.6798568	1.121084	0.8931145	2.987263	1.34788	0.8017091	3.314182	1.881188	0.7813772	1.589322	2.116076	1.672893	0.6103281	1.840699	0.647078	1.06988	0.2882595	1.036265	0.3792398	2.058253	0.6734633	1.153164	2.569567	0.707096	0.2248669	1.822369	0.7482988	0.27348	0.6356096	3.346863	1.571203	0.2183287	0.769356
TCGA-BP-4965	0.879046	1.08878	0.2438628	2.982992	1.156161	0.2063203	0.5871286	0.2405933	4.210757	4.028314	1.097134	0.5989765	0.9349725	0.5097823	3.660681	1.206455	1.190367	1.120419	0.3684507	1.219402	1.509513	0.5019493	5.505976	1.14363	0.2736893	0.8093896	1.913997	2.583038	0.3120836	0.8923043	0.2909842	0.8213602	0.1904287	0.2425031	0	1.73509	0.3333514	0.8368575	3.522959	0.3207148	0.3324184	0.5786667	0.8447362	0.2825384	0.5531932	2.025056	1.799032	0.2934119	0.8529982
TCGA-BP-4967	0.906643	2.39588972	0.98273103	1.72986937	1.8913618	0.27149076	1.391629805	1.257047076	0.35770573	4.1831387	0.49411893	0.75786097	1.61354506	0.889109	1.998388495	1.6028026	0.75355757	2.16751054	1.38425437	2.4232826	1.0055761	0.76933266	2.6998797	3.62465013	1.596712543	1.9415005	2.187277	2.0181224	0.51826269	3.30231563	0.90360489	0.6054029	0.50438343	0.40971737	0.82992543	7.5195166	0.192350348	1.11840218	3.3945735	0.35168254	0.70832138	1.05954761	0.72308329	0.6885937	0.48171875	2.57141864	3.37589215	0.41461015	0.86095866
TCGA-BP-4968	1.009369	1.780071	0.9316913	2.467659	3.236062	0.9459099	0.7645219	0.2658471	0.449549	12.20842	0.5100966	0.9583995	3.277605	0.4589295	2.934701	1.131227	0.2992017	1.297159	1.023772	1.993111	1.563546	1.278484	2.053713	2.414714	0.744296	2.805992	4.015279	4.440888	0.4891621	2.655271	0.6900339	1.605209	0.6134192	0.5102445	0.6230994	6.398434	1.211963	1.717048	6.70902	1.089163	0.5003121	1.276594	1.229471	0.552891	0.3315303	7.350909	2.500849	0.4823682	1.382575
TCGA-BP-4969	0.5039011	1.393395	3.150345	1.708742	3.310405	1.422857	1.734893	0.1752693	3.21443	7.466458	1.217903	1.32023	4.836649	0.2689233	3.896722	1.429399	0.6617863	1.094465	3.702864	3.909857	1.627499	1.462656	5.370426	7.700381	1.113201	2.882638	4.474806	2.948015	0.9268847	5.522061	1.257251	2.175137	1.032277	0.2073841	1.336613	16.70668	0.2506761	3.827188	6.437508	1.280676	0.220148	1.62314	1.808464	2.078339	1.801623	4.996982	2.971862	0.6606725	2.316123
TCGA-BP-4970	0.69103316	1.61048658	0.15253026	2.31230325	1.0768656	0.14338707	0.728967882	0.202860112	2.0107793	4.5980283	0.7443247	0.4002621	0.38364716	0.39398939	3.269065931	0.7324951	1.09396026	0.92908423	0.20514167	0.9668111	0.8707288	0.59461587	3.89054766	0.82176916	0.139683034	0.77344302	1.7555236	1.2715589	0.187693	1.19727585	0.13597967	0.4038844	0.14012774	0.35172134	0.06375604	1.5885645	0.560492617	0.38772901	3.3454884	0.1981228	0.59855666	0.5581127	0.611031	0.06465401	0.33922451	0.61474133	1.75655345	0.23357351	0.16167568
TCGA-BP-4972	0.5374996	1.90150358	0.3829819	1.77679524	1.1422316	0.35102401	0.74465287	1.33357883	0.43310632	3.6286663	0.78630294	0.90450134	1.16179826	0.30195179	2.36639911	0.70271	0.84555708	0.77482252	0.62056384	1.6352084	1.1260643	0.55240862	2.87179174	0.66531186	0.40016153	0.99307122	2.1772359	2.0564773	0.63621525	1.05794769	0.49244091	0.6236694	0.33259961	0.39585276	0.30015446	1.6586509	0.53829899	1.14085859	2.0465493	0.39641209	0.59324647	0.63060389	0.54148671	0.4126067	0.50306173	1.22999925	2.38761586	0.21992626	0.72308909
TCGA-BP-4973	0.8928297	2.172039	0.9326471	2.895973	4.227538	0.5996908	1.684094	0.1664377	1.171634	5.382415	1.198847	1.0749	1.988552	0.3126163	3.30129	0.9583039	1.168084	0.8618723	1.388314	2.606018	1.489458	0.6631666	4.229116	5.111502	1.51447	2.218435	1.659775	1.531209	0.6748181	6.568402	0.7713283	1.541001	0.7775567	0.4596912	0.4911941	7.166674	0.709417	2.187036	4.409499	0.8177105	0.5200879	2.02054	2.333996	0.5455516	1.045392	5.048591	1.889674	0.5998383	1.245594
TCGA-BP-4975	0.4233929	2.712962	0.1976511	2.970489	1.953078	0.2090286	0.4377724	0.3011049	2.145788	4.158684	1.076249	0.4045594	0.8792254	0.2582371	5.231781	0.6447252	1.063178	0.6062607	0.343594	1.755238	1.203071	0.4314871	6.558531	1.588217	0.1819663	0.5694544	1.77377	1.33755	0.3405018	2.201864	0.3354665	0.6751341	0.2156259	0.4246102	0.1858862	1.070006	0.4630132	0.8242916	2.171983	0.3730617	0.2143158	0.7501393	0.4366454	0.2513391	0.2967114	2.420891	2.194878	0.2756443	0.8249137
TCGA-BP-4976	0.1733122	0.8418635	0.08887487	1.979153	0.7502013	0.2105394	0.133435	0.09670957	1.199189	3.791053	0.8187333	0.05037571	0.3262473	1.076291	3.797257	0.6667794	1.267226	2.394313	0.1922652	0.7933595	1.419352	0.3326065	4.785692	0.4015563	0.1153302	0.294979	0.8435476	1.851378	0.1312358	1.931863	0.1206754	0.4066528	0.08879251	0.2478464	0.06686776	0.4783843	0.2410178	0.1016632	1.986636	0.07792219	0.1321622	0.1643968	0.1696377	0.08287835	0.1778905	3.566245	1.066586	0.06999242	0.1271749
TCGA-BP-4982	0.93773313	1.51297226	0.70527818	3.28740915	3.2892279	0.86190177	1.248092074	0.294189729	5.30203813	5.8681789	1.30111207	1.36955863	2.14549614	0.47662084	3.840021907	0.4633096	1.13245887	1.31947129	0.98386403	3.6735899	0.8852627	1.60382777	5.38569679	2.13735568	1.113102751	2.54675215	2.2170574	2.1269982	0.75215025	1.44788551	0.73757282	0.9275269	0.60743501	0.25093445	0.58959764	4.363542	0.550723066	1.98889157	3.3710582	0.90177766	0.50982854	1.83938775	1.28801363	0.58129344	0.72544317	3.32115719	2.65646086	0.334289	1.21479362
TCGA-BP-4987	0.4263406	2.452851	0.8932529	2.298803	2.241402	0.9688941	1.728669	0.06978439	1.101187	5.208226	1.005909	0.9736734	2.084412	0.3467132	3.96079	1.045956	1.081233	1.8834	1.185628	3.593111	1.006606	1.060735	2.985932	2.044459	1.241082	1.932149	1.964875	0.8693253	0.7609667	4.630097	0.7350727	1.164427	0.5720674	1.069492	0.5169742	3.932344	0.6665748	1.539226	2.946621	0.5355016	0.127723	1.945015	0.5828971	0.757258	0.6303565	0.6432816	2.83794	0.4584589	0.4916132
TCGA-BP-4991	1.256812	1.671022	0.5482511	4.714012	3.03671	0.7197647	1.246591	0.5307521	2.389619	5.959223	1.316315	0.9822797	3.183652	0.2759611	2.025251	1.079183	1.967064	1.317696	1.261025	3.857042	1.076616	0.9905155	2.196735	1.906278	1.266418	2.928198	2.648422	1.685415	0.8514413	1.273915	1.061793	1.19541	0.9802061	0.4720386	1.137914	6.491622	0.3938932	1.919264	3.921893	1.132652	0.3514145	2.182978	0.7016498	0.7292264	0.6622063	2.073892	1.119673	0.6389687	1.172266
TCGA-BP-4993	0.81658453	2.59384147	0.27916416	5.42866921	1.2645426	0.23618708	0.606041643	0.200490624	4.80587097	10.0693058	1.28585851	0.31646951	0.70453143	0.6640716	2.159145021	1.411454	0.69927218	1.20244687	0.43137347	1.150161	1.8317106	0.49625511	3.04601899	1.404891	0.337785536	0.69491718	3.9999689	2.4394893	0.35039016	2.00249277	0.24121528	1.6676304	0.15387888	0.55672409	0	2.7721288	0.517016115	0.55883359	3.1986672	0.30595101	0.25945845	0.83325859	0.71046342	0.16566361	0.34923149	1.29036373	1.63161297	0.10992632	0.73235821
TCGA-BP-4994	0.4922105	0.8794592	0.2082354	1.387892	0.7645826	0.337674	6.379558	0.1208492	0.4440652	4.245316	0.4089414	0.4917966	2.110072	1.078882	1.702019	1.783033	1.604936	1.413352	0.5988536	1.326772	0.805612	0.5520062	1.942597	0.7904191	1.128963	0.5759509	2.470559	7.520711	0.5124797	0.424349	0.7389917	0.6451215	0.3975524	0.3319943	0.1958404	3.317497	0.2525122	0.4714349	3.5929	0.4944688	0.7096336	0.5933401	0.4968301	0.5590187	0.8336011	2.755972	0.5950072	0.4384548	1.44848
TCGA-BP-4995	0.6281535	0.9459857	0.2303147	2.055995	0.7833403	0.2997814	4.615325	0.1735047	1.085338	4.556529	0.6831968	0.4351536	1.474124	0.6321567	2.942174	1.28583	1.365468	1.442963	0.42433	1.429433	0.9431224	0.6298738	2.485396	0.569441	0.8636849	0.7595228	2.053427	5.692246	0.31393	0.6257905	0.4045732	0.4784973	0.3540019	0.4136338	0.06664784	2.466264	0.2753801	0.5319764	3.126852	0.3883296	0.5269099	0.6181845	0.4884526	0.3304231	0.65603	2.496863	0.8697912	0.2616083	1.859097
TCGA-BP-4998	1.9973663	2.61682111	0.77770758	3.03344058	3.3141059	0.70859404	2.204993207	0.4383223	0.41751777	5.8479731	1.04667746	1.71428916	2.42174825	0.24796029	2.93226957	1.1057985	0.90294817	0.99948261	1.52528393	4.942656	1.3331126	1.1380813	4.80377732	4.51226752	1.61557081	3.50232404	2.2384847	1.6369625	0.73614784	2.78498085	0.82460061	1.8058384	1.23314896	0.28775109	1.2752885	10.0859821	0.738628635	2.33808549	4.5055994	0.75762804	1.33441953	2.09302338	2.74894403	0.54096745	1.3470981	2.06196507	2.34652344	0.5038523	1.331622
TCGA-BP-4999	0.7871999	0.4756787	0.1631188	4.206638	2.132319	0.5520271	1.176713	0.09072139	6.155948	4.405601	1.320187	0.9930711	2.170601	0.4115411	3.77862	1.285867	2.304881	1.646504	0.9102035	2.661402	1.155553	1.661802	4.520186	2.197039	0.7564333	1.60414	2.472862	1.343831	0.6690748	1.615261	0.6935379	1.076925	0.4932736	0.4172775	1.090911	6.223477	0.1738264	2.280546	4.466696	0.7812938	0.6737977	1.22673	0.6726672	0.4993605	0.6439223	1.755392	2.033856	0.4341552	0.3457981
TCGA-BP-5000	2.1484656	2.0403855	0.66943676	1.59285508	1.2562047	0.44919599	0.613538585	0.361713335	2.25549346	17.7386134	1.53309234	0.26168797	1.72301138	0.36191962	2.861667428	0.6965121	0.2001554	0.57850229	0.96309492	1.4235503	2.0004649	0.47514478	0.52337595	3.5487011	0.603156651	0.86193834	4.4452001	4.8698268	0.28973689	2.27053131	0.37042648	1.1662482	0.30220004	0.72234407	0.08683991	5.0986885	1.717712462	0.72615452	4.2597958	0.59031059	0.98691001	0.83135252	0.66091581	0.53816281	0.24257418	1.91013186	1.24124317	0.16664605	0.49547902
TCGA-BP-5001	0.6631808	1.295703	2.355372	2.563921	2.553249	3.375978	1.613547	0.277408	4.942287	27.6382	1.691923	0.6020873	6.209191	0.3895082	4.027143	1.717393	0.2936612	0.585933	3.332729	5.005773	2.572902	1.490734	1.099464	7.171071	2.832967	2.145999	4.754401	5.478892	0.6751463	1.912413	0.9919408	2.121974	1.021466	0.1392764	1.667894	11.72669	1.209681	1.981096	8.154855	1.336243	0.4635764	2.267744	1.145977	1.67964	0.9151627	2.970001	5.290576	0.3182508	1.4539
TCGA-BP-5004	0.7395489	0.7550812	0.3708146	2.936705	2.178445	0.6431425	0.7974836	0.4842042	1.150208	4.099756	0.4369328	1.050919	1.701511	1.884462	5.530728	1.330531	0.9645702	0.4501239	1.012291	1.799528	1.182103	0.7806046	5.385958	2.00574	0.7835671	2.025605	2.157418	2.520296	0.3559127	3.234218	0.6980296	0.5419971	0.5141882	0.4118344	0.6974846	2.047594	0.3862992	1.139961	4.368064	0.5147679	0.4824953	0.7638617	0.3735522	0.7308853	0.946326	3.789935	1.545991	1.064696	0.397961
TCGA-BP-5006	0.6822104	0.915819	0.2351695	1.877536	1.88395	0.7777736	0.8588405	1.600542	3.348876	6.336685	1.053443	0.4645228	1.59902	0.9015409	2.256927	1.935203	0.6796972	0.7534325	0.803866	2.168173	1.376299	0.8200944	5.210734	1.778766	0.4686305	1.005236	2.809623	2.868375	0.3788287	2.497837	0.435431	0.8355562	0.2651491	0.5442058	0	5.77366	0.5302808	1.40618	3.44665	0.4842292	0.2384392	0.5752148	0.4534079	0.3262347	0.3744295	1.782513	2.7323	0.5542123	0.764805
TCGA-BP-5007	1.016883	1.257867	1.544322	4.809133	2.281772	0.8026106	1.145879	0.2016553	2.121393	8.338137	1.15798	0.9378716	2.72989	0.2504735	2.328998	1.511244	0.4463468	0.6219937	1.335212	3.096832	1.379281	1.207501	3.751487	2.269135	1.5978	1.617025	2.929545	2.122611	0.6352547	2.002137	0.4901845	1.06553	0.5510326	0.4363902	0.3319768	10.38049	0.642065	1.829628	3.734105	0.8381934	0.7381602	1.511783	1.193111	1.019309	0.8500498	3.053684	2.682012	0.333011	1.841532
TCGA-BP-5008	1.224115	0.9496216	0.1421621	3.312312	2.64993	0.3951938	0.7911268	4.998836	2.047334	4.713674	0.957202	0.8825405	1.05614	0.373308	3.157341	1.987387	1.330479	1.240578	0.7060933	2.212505	1.219408	0.9215508	4.287995	1.622585	0.7158371	1.263861	2.029538	2.007742	0.4198433	1.622335	0.4888409	0.9744175	0.6891622	0.2930563	0.3056002	5.013459	0.564185	1.393869	4.025291	0.6528892	0.4152567	1.289213	1.076779	0.06886765	0.6300736	0.6266692	3.022842	0.4465	0.6780865
TCGA-BP-5168	0.9664047	1.165248	0.09345116	3.761545	0.799425	0.2635481	0.3476043	0.6101357	7.319233	9.13518	1.001036	0.3825584	0.4097497	0.3536595	3.424468	1.270132	0.3601289	0.4879069	0.2085832	0.9625509	2.005341	0.8306155	5.032115	1.876591	0.09286342	0.344631	2.558605	2.419637	0.4369788	2.928511	0.1730307	0.3959185	0.2307285	0.4292968	0	1.792359	0.2987568	0.5344899	3.569216	0.4096726	0.05790307	0.4015983	0.1321278	0.1452431	0.1558753	2.287275	1.019551	0.08177381	0.8914888
TCGA-BP-5173	0.3643739	1.159848	0.3143505	2.844095	1.207479	0.02045819	0.4906026	0.0526249	2.606424	5.839875	0.8806732	0.2055911	0.6768285	0.2876048	3.238952	0.335224	0.3494422	0.5870513	0.2740097	0.9100391	3.023525	0.6787093	3.871965	1.025924	0.08904764	0.5016063	2.383372	4.69567	0.1249718	2.759481	0.1790891	0.7068723	0.1624444	0.239153	0	2.244093	0.4958141	0.4840538	3.840011	0.2473431	0.4045307	0.1694265	0.3076967	0.5637323	0.3024994	0.0304549	0.3014998	0.3094541	0.2883447
TCGA-BP-5174	0.44477249	0.82497335	0.4515989	0.82625043	1.3381526	0.21226425	0.483574067	0.032760618	2.47083395	8.38054	1.88123685	0.14220753	0.73294351	0.78670323	1.987396667	0.920679	0.58010265	0.74663357	0.47813948	0.7984391	2.1897313	0.28167827	3.37742874	1.72339321	0.409162303	0.65922679	3.2399187	5.2484706	0.46308818	1.09070605	0.24775217	0.4942587	0.25929909	0.24813353	0.18876356	2.0722414	0.381675772	1.04033492	2.3300052	0.36661593	0.60626414	0.67502854	0.18622982	0.42538267	0.27619562	0.90371778	1.56410744	0.22228233	0.59834487
TCGA-BP-5176	0.82904108	1.06447868	0.0850268	4.10027487	0.995737	0.21581099	0.314831164	0.222053453	2.35717233	6.9004626	0.50093754	0.10040534	0.40640834	0.76996893	4.763136972	1.0054007	0.4095803	1.43165318	0.13686057	0.3199964	2.7631627	0.58669119	3.88568649	0.48411654	0.096917337	0.11758629	3.0942387	2.7956716	0.25110718	1.31685526	0.11807432	0.3714846	0.09520035	0.14819704	0	1.4006323	0.590515777	0.24315355	2.1023038	0.17083997	0.27658717	0.20255608	0.09016264	0.11713282	0.12764118	2.54870281	1.75589247	0.09765279	0.35486656
TCGA-BP-5177	1.093564	1.082697	0.4766646	2.022711	1.49551	0.37956	0.6826596	0.3173129	9.436548	12.18024	0.7508774	0.2648835	0.7891118	0.2273829	4.114282	0.6630974	0.4592256	2.217833	0.3249518	1.5588	1.822404	0.4984358	1.470103	1.895152	0.4769446	0.7367471	3.313836	3.811437	0.5589475	2.148426	0.2941914	0.7662045	0.2608117	0.4273336	0.4219216	3.74711	0.3709201	0.5211972	4.768358	0.3277818	0.3127183	0.6993981	0.5351891	0.2020469	0.2244903	1.740994	1.354727	0.1472125	0.9361882
TCGA-BP-5180	1.068515	0.5008795	0.2729346	1.034397	1.262345	0.2501596	0.6183596	0.2276961	0.6173121	9.523588	0.560364	0.1504064	0.5461774	1.832172	4.986584	0.6306256	0.5039859	1.104365	0.3866017	0.9430861	2.928411	0.670316	2.030486	1.804652	0.1874595	0.9750792	1.857794	2.308762	0.3526468	3.41133	0.1544142	0.4842107	0.1645493	1.47507	0.2566885	1.097616	0.5190184	0.2276513	1.8654	0.2658877	0.3805029	0.6756997	0.1205919	0.2217403	0.3642009	2.523711	0.9925709	0.1865856	0.8678976
TCGA-BP-5181	0.4144472	2.303825	0.1298791	2.647857	0.9557675	0.08790743	0.3583745	0.452251	3.222913	5.33645	0.9182229	0.2208526	0.3337376	0.182564	4.528469	0.3601085	0.6756879	0.6713154	0.240832	0.8266669	1.334561	0.4860611	4.785141	0.6440733	0.09565787	0.2155367	1.76613	1.97184	0.1342488	1.792711	0.1282556	0.3053888	0.1029121	0.5769855	0	1.253552	0.2405379	0.1485675	2.506368	0.05693658	0.1931378	0.2511648	0.05508964	0.04404215	0.1169837	3.598721	1.477707	0.1022848	0.06194986
TCGA-BP-5182	1.281867	1.148399	0.06380105	1.634236	1.216507	0.2159157	0.4660037	0.3101001	0.2473759	5.269576	0.5923044	0.220999	0.3903414	0.08048356	4.03919	0.2948295	0.922003	1.015968	0.2409915	1.390132	0.8688441	0.5770272	2.139672	0.6913727	0.1156114	0.3529301	1.989426	1.802112	0.3140363	0.6703042	0.1837603	0.3986951	0.2271264	0.2655049	0.2400135	1.085523	0.5978358	0.3953163	2.257226	0.1709229	0.4743796	0.4172296	0.09020641	0.153248	0.4682448	0.9508704	1.342418	0.1186359	0.2535991
TCGA-BP-5183	0.68915054	1.20879055	0.26912604	1.03168691	1.8491809	0.32889179	1.049586745	0.481576619	0.51014702	8.3941799	2.21017857	0.39548699	1.23033181	1.06698843	3.97276866	1.2436517	0.749031	0.93673499	1.01655214	2.4363673	2.4062896	0.8253287	3.4322621	2.64723594	0.67644924	1.69550058	1.5009741	3.8272362	0.75064645	3.34747846	0.4429366	0.5605928	0.48418399	0.50907029	0.44996734	1.4985697	0.682368058	0.55584201	3.1257273	0.37141813	1.05609982	0.61179595	0.3805093	0.87458441	0.65838452	0.78336283	2.37689284	0.8046145	0.28526231
TCGA-BP-5184	0.4893907	1.234476	0.129909	2.342875	0.9941469	0.3846836	0.5930356	0.07774856	3.223656	6.875828	0.8349405	0.2147673	0.7699591	0.5267482	3.737456	0.7945401	0.7196482	0.432386	0.3763867	0.8920453	1.166	0.5773305	4.372049	0.6800118	0.1480761	0.4042245	3.141828	2.379367	0.5035491	1.729588	0.2405346	0.4850197	0.3020942	0.4739112	0	1.808425	0.4618533	0.7894469	3.225081	0.4983098	0.3018473	0.5688919	0.2066338	0.2064952	0.4550414	3.300952	0.961743	0.1811711	0.3098207
TCGA-BP-5185	0.75158482	0.31392405	0.23124855	0.36265282	1.1440241	0.45651209	0.273687425	0.067102426	1.40470491	19.3414835	0.82570104	0.14563935	1.2556371	0.45840888	3.215303907	0.4400188	0.14852549	0.45275429	0.35733273	0.6921673	3.2445765	0.32453535	0.76460657	2.36432211	0.23655281	0.63960212	4.9419847	4.5246341	0.28455819	1.38232153	0.499533	1.4818199	0.25227879	0.91233822	0	2.7899238	0.216687113	0.55109006	1.6114827	0.73215341	0.14328342	0.58870104	0.36782488	0.6044619	0.23143165	2.4756222	0.63072971	0.08852921	0.82725897
TCGA-BP-5186	0.3595848	1.376764	0.2281899	1.312139	1.046577	0.2788648	1.116279	0.1269118	3.676672	6.043792	1.385125	0.574852	0.9850184	0.4797605	4.254089	0.4341987	0.9770732	0.8538191	0.7835697	1.600391	1.098609	0.5930422	5.281453	1.140913	0.3556937	0.9116499	2.094111	2.282749	0.4118318	1.460485	0.2973203	0.5961669	0.2664116	0.4193043	0.1907619	1.670637	0.4024867	1.196362	2.915308	0.4631214	0.3299059	0.7674466	0.4839463	0.3116673	0.4186793	2.52271	2.035107	0.1913562	0.6046792
TCGA-BP-5187	2.557383	0.7766331	0.0443869	2.157886	1.393019	0.2253215	0.6033769	1.468314	2.237318	4.315773	1.426399	0.5031843	0.3122982	0.4079494	4.298203	2.931941	0.7269709	1.772836	0.2171956	1.125383	2.692603	0.7890421	4.277066	2.233767	0.2101604	0.4296885	1.822908	2.860104	0.3932597	3.931695	0.05479008	0.7757108	0.2828954	0.8564008	0.1669793	1.359373	0.322949	0.253869	3.497643	0.3567373	0.2475223	0.5722466	0.3294759	0.3010331	0.2221102	2.325598	1.521962	0.2767383	0.2117172
TCGA-BP-5189	1.24415738	3.82048635	0.25520259	3.85210265	1.4499353	0.16193578	0.80579297	3.0408127	1.36055861	4.9276897	1.19599181	0.33149634	0.40497662	0.45702877	2.5195038	0.8194473	1.1063966	0.44968784	0.36970058	2.0978229	1.9943795	0.57453641	1.3561214	0.99018012	0.27131208	0.70585575	1.3537714	2.0414425	0.37684121	1.9415585	0.27563874	0.5017445	0.18682861	0.70858329	0.12000598	1.391435	0.55387376	0.4105182	3.0523659	0.38457408	1.03769877	0.67277854	0.3213583	0.30424051	0.59062326	1.69146732	1.35483941	0.58619744	0.22823779
TCGA-BP-5190	1.80897726	2.75097234	0.6716636	1.74204333	1.1901479	0.19670593	0.455991499	0.348570494	0.86140302	13.3691698	2.07541426	0.41487603	1.02337545	0.60055044	2.159154555	1.6642591	0.29865717	0.80924868	0.45240761	2.2548845	4.6373278	0.61632583	2.01336899	1.82197367	0.616097818	0.53588377	3.772209	7.3196035	0.78199799	3.52362394	0.255103	0.648467	0.29369176	0.89214062	0.38872839	2.8289837	0.375913164	0.4432559	1.5682668	0.24537075	1.68067861	1.47699548	0.21914889	0.90885792	0.47829288	5.37495622	3.08010925	0.26278523	0.43126847
TCGA-BP-5192	0.7088085	0.9580346	0.1142361	3.15303	1.070242	0.2512888	0.2920337	0.1093897	4.571014	7.954234	0.8565771	0.1295017	0.3214977	0.1111676	4.385629	1.490523	0.572295	1.127243	0.2471298	1.348606	1.55567	0.5664622	8.029107	0.8266696	0.2203577	0.2843654	2.168523	1.815014	0.3711072	2.396227	0.1692122	0.5952912	0.1023237	0.288937	0.08594906	2.692818	0.1813431	0.2613474	3.187332	0.3672459	0.3822205	0.32977	0.1695908	0.1162128	0.2286531	3.605544	2.403606	0.05997691	0.3269308
TCGA-BP-5194	0.5408487	2.272105	0.2669478	2.900561	1.468026	0.1451902	0.4564984	0.4025228	3.977498	4.485404	0.8170023	0.3062232	0.4403844	0.690678	4.861345	0.7152724	1.157316	1.194625	0.2013375	1.065082	1.180292	0.9901089	5.593077	0.6478916	0.1003117	0.158216	2.201335	1.699901	0.2393263	1.471377	0.1294518	0.5452844	0.1543709	0.6986858	0.2151926	0.8670902	0.3846666	0.4634917	1.686497	0.2229047	0.1063305	0.5370749	0.08087775	0.2101411	0.2957833	1.769914	1.114438	0.2127345	0.09094932
TCGA-BP-5195	1.19698674	2.64794035	0.2700796	2.7530695	1.3082917	0.17137581	0.552528823	0.313480825	1.88492366	6.7061949	0.72326402	0.36145183	0.57488871	0.30419573	3.499017972	1.0278126	0.56376372	1.16331685	0.28981647	1.1888167	1.3235047	0.78964799	1.91356849	1.01689955	0.134190495	0.62250295	2.7524069	2.1058162	0.36557504	1.57774791	0.38894276	0.5792658	0.15895118	0.74441643	0	3.1748565	0.483816069	0.45054003	2.3526018	0.2795506	0.4183586	0.65916989	0.23866095	0.28620105	0.37165348	1.06865694	0.77171944	0.30279953	0.32205719
TCGA-BP-5200	0.67360452	1.20083651	0.01809373	2.0430203	0.7972219	0.12246574	0.374444411	1.338836479	0.39286709	5.2210519	0.58145281	0.23930245	0.3846801	0.55757793	2.511068932	1.4312492	0.97617891	0.94939404	0.22833199	0.7072358	0.8400028	0.44014242	3.20494356	0.99364613	0.10153375	0.30026885	1.5522201	3.0344907	0.14694816	0.88492818	0.05583613	0.3334559	0.09973498	0.36670211	0	2.4516077	0.382969792	0.33633055	2.2477664	0.19829894	0.13453222	0.15213178	0.09593321	0.0843646	0.08148626	0.82494149	0.50760615	0.29686497	0.30206291
TCGA-CJ-4634	0.54147004	2.47103714	0.66640071	1.61115737	1.9102509	0.51682482	1.414024566	0.25380137	1.248854	3.7448523	0.92204256	1.44270606	2.38680691	0.90069556	3.996376361	0.543439	0.80252524	0.52189002	1.6232768	2.7719819	1.5984479	1.02615514	6.09871198	2.84571112	0.920276445	2.49596471	2.03994	1.789168	0.79952514	2.17282156	0.8911374	0.9881538	0.67439243	0.55824023	1.04455666	5.3083725	0.303036218	2.5806694	4.1527108	0.91293044	0.36129372	1.48248299	1.38386231	0.87095429	0.90313212	2.39203059	3.31063926	0.28245333	0.59598856
TCGA-CJ-4636	0.3979791	2.375512	1.899556	0.7041169	3.956524	0.613628	1.821888	1.435632	1.606942	9.586822	2.737702	1.859753	3.539329	0.1867205	2.70893	5.520276	0.366012	0.784388	1.209681	2.075129	1.154448	0.9855552	1.566108	9.477033	1.096226	2.149328	3.167763	4.999623	1.070982	3.997665	0.8526416	1.536384	0.7793455	0.8567538	0.389779	8.077182	1.027989	1.18521	4.832069	1.362649	0.57779	2.037568	0.6592235	1.668913	1.209765	2.444624	0.7266903	0.6006563	1.894473
TCGA-CJ-4639	0.44909562	1.15905614	0.50665376	4.43625868	2.0822214	0.85730972	1.09647573	0.43186534	3.24134077	5.9591534	0.76885424	0.59829069	2.46043428	0.34239219	3.31160468	0.51646	1.09826471	1.35568074	1.21784094	4.4268511	1.4374212	0.651787	3.52991509	2.72963826	0.88847164	1.45972456	1.425703	1.5652488	0.6857977	1.46841011	0.59934238	1.4086452	0.5018206	0.34227508	0	2.0375268	1.11705976	2.0525973	4.0738572	0.49357253	0.23544498	1.50872728	1.70131387	0.68006913	1.22538271	4.73799014	2.03994257	0.52647096	0.50346726
TCGA-CJ-4640	1.60847162	1.89315318	0.20162452	1.93669606	0.6545892	0.1705846	0.368167019	0.082274468	0.42996738	4.6243559	0.51294645	0.26190091	0.50113355	0.85841337	2.695987957	0.8426604	0.26709102	0.7302955	0.2401583	0.6822627	2.8081299	0.53055157	3.32137969	0.93968393	0.106071057	0.94106149	3.4271801	3.403681	0.1860787	2.17764883	0.24888027	0.5525667	0.08248526	0.17979652	0.09481153	1.2396503	0.583455568	0.28829569	4.4684457	0.27621394	1.5928337	0.46619523	0.37415557	0.16024484	0.31528775	1.25382485	0.56957062	0.19021379	0.36064159
TCGA-CJ-4642	0.64899062	0.33131049	1.83042054	48.79910243	8.9987915	10.22095068	1.11411793	0.63736958	0.28388363	33.8723182	0	0	6.38325939	0	17.41089875	0	0	1.4334892	0.28284249	9.3300199	5.6651605	1.54129268	0	4.16874155	1.99009985	0	8.5195834	28.7590767	0	1.19362935	0	4.1876046	1.51342702	1.66193545	12.39456194	2.3782028	0.84749142	0	17.5142835	1.06989668	0	2.97542773	3.49376914	0.15517448	1.28230886	4.97956096	0	1.9220366	0
TCGA-CJ-4643	0.49643001	2.41140691	0.53459771	4.51126435	2.3928616	1.20612496	1.322229352	0.182827789	3.3756964	4.8306459	0.9271538	1.20245482	2.94754501	0.61933109	4.942169397	0.3736764	0.80934741	1.2161333	1.13421771	3.9264044	1.1818447	1.28615493	4.83386836	2.70251458	1.290143266	1.90108896	2.3116825	1.3482273	0.80820135	1.78457529	1.05268813	1.56116	0.53059425	0.35083424	0.86190243	6.3788374	0.589334998	1.82000514	2.8759323	1.09738946	0.66248187	2.37230204	1.70066655	0.41004435	0.95539462	2.23473999	2.81703582	0.47614963	0.78926412
TCGA-CJ-4644	0.30786233	2.05186447	0.05788656	2.67800758	0.4474597	0.14692493	0.205529814	0.081886362	1.86288189	3.9035365	0.77509125	0.08202759	0.18150491	1.92466628	4.558370341	0.5428639	0.64134075	0.65733885	0.01490803	0.3936673	2.3828172	0.46035027	4.67557286	0.42527529	0.040604114	0.16010638	2.3112829	2.1204591	0.08547735	2.40644839	0.08931716	0.2115231	0.06481275	0.53966076	0	1.2355933	0.411597383	0.16553985	2.0596127	0.042294	0.05380045	0.18657185	0.06138307	0.0613419	0.05793239	3.54688428	2.25550598	0.13296477	0.75929694
TCGA-CJ-4870	0.8784532	1.872944	0.08744468	5.805343	1.536642	0.1726262	0.2069852	0.1649324	0.8137184	5.942477	0.3746782	0	0.405705	0.5357888	0.5817851	0.4516283	0.8986185	1.278332	0.1501359	0.6928338	1.641893	0.7772285	3.593467	0.5835406	0.112452	0.1612401	2.141437	1.415073	0.2152065	2.059173	0.07195969	1.018796	0.07029259	2.060506	0	1.650106	0.3373934	0.125034	2.203102	0.08518696	0.05418141	0.3839552	0.1236354	0.0247105	0.08751392	2.771696	2.975635	0.1721652	0.2085473
TCGA-CJ-4871	0.37613007	3.56168717	0.19968782	2.07467218	0.7988001	0.25341908	0.384887849	2.515145061	2.3808178	4.1101996	0.4010679	0.25938522	0.5879482	0.56677859	3.179977974	1.8319747	0.67333758	0.66463628	0.16071045	0.6229709	1.297873	0.46707143	1.94538915	0.59598776	0.161955463	0.10355801	2.4033186	4.2302581	0.03685827	3.20118628	0.07702802	0.4838087	0.47295915	0.58681989	0	1.158248	0.429260884	0.35690809	2.8600326	0.14589907	0.32478636	0.4197429	0.26468687	0.12696449	0.19984592	5.86938124	2.54817412	0.2866754	0.29764788
TCGA-CJ-4874	0.59776307	1.04066962	0.05187501	3.86423759	0.8180212	0.17555558	0.263122032	0.067737614	1.89066901	4.1489709	0.63902976	0.12251497	0.32927825	0.93951897	3.498523256	0.3595775	0.57473713	1.13752187	0.10687858	0.6678934	1.7339768	0.3640082	5.69694597	0.51926265	0.118258898	0.17934904	1.9884046	1.8315645	0.15320096	1.93101707	0.08004152	0.3873543	0.08488895	0.37848262	0	0.6980655	0.583302029	0.44504532	1.7205871	0.07580348	0.24106622	0.35256602	0.24753779	0.06596581	0.09085314	2.97600037	2.18297199	0.1446898	0.371151
TCGA-CJ-4885	0.9199974	2.177182	0.4344733	2.195486	0.455257	0.2042147	0.3721887	0.3834722	0.6551158	8.289851	1.913319	0.3648392	0.395031	0.2087917	2.996016	1.515642	0.3720693	1.852508	0.1429753	0.8159714	1.240109	0.6097419	3.112535	0.8822183	0.1142843	0.2336628	2.52228	2.279704	0.2851372	2.151155	0.1638704	0.3374625	0.1164174	0.6026797	0	1.523244	0.2474621	0.4141586	2.561882	0.1587209	0.1346015	0.4870725	0.2815491	0.1432379	0.1932521	2.50498	2.765057	0.08712525	2.763141
TCGA-CJ-4886	0.65546898	1.66895739	0.24649229	3.39312572	1.4988918	0.30123169	1.039109851	0.423194138	4.5237636	5.5406737	1.23218292	0.75032564	0.98024233	0.51824061	3.066378401	0.4690245	0.84435299	1.58721621	0.48669002	1.6817373	1.3053978	0.73029346	3.57051511	1.51411802	0.369814427	0.87114318	2.5995099	1.9581678	0.40442141	1.48832642	0.32116747	0.9224631	0.32080351	0.60835438	0.41212467	2.4400686	0.715557126	1.13567387	3.2482345	0.60032033	0.25454759	1.02473749	0.90031263	0.22057377	0.47967005	4.01168629	2.56116937	0.28758856	1.04508596
TCGA-CJ-4889	0.54657369	0.63556042	0.17984898	1.4505225	1.5411604	0.36953479	1.06340606	0.32990008	0.35862612	5.5603362	0.46786863	0.58252174	1.07675591	0.61117444	1.66664745	0.8799837	0.66832382	1.44872507	0.36392773	1.455498	0.8269983	1.24998559	2.0752337	2.00082082	0.24780206	1.49231363	2.6965289	1.2926735	0.6259897	1.4380849	0.41228773	0.6939228	2.75719416	0.34575086	0.19330707	3.6242946	1.30854014	1.13884977	5.443586	0.50684442	1.19395541	0.51485687	0.49040316	0.22870132	0.3342697	1.45292333	1.24136029	0.25292513	0.42892285
TCGA-CJ-4893	0.52416437	1.39409282	0.19711455	4.29336913	0.8735788	0.24088847	0.684314799	0.357485074	2.81931591	5.7015942	1.10265362	0.45518697	0.79392832	0.50915171	2.971227538	0.9108812	0.99171591	1.56084983	0.42867909	1.2638688	1.3692694	0.73768408	3.50700873	0.92922432	0.457041295	0.75721127	2.2886478	1.8752189	0.3072367	1.21398611	0.40552213	0.4314696	0.22258585	0.38350867	0	1.727687	0.746053205	0.87685751	5.0013708	0.59207794	0.24426745	0.64758857	0.58061334	0.25065674	0.25206802	2.27846653	1.33127265	0.33778071	1.41029885
TCGA-CJ-4894	0.6287064	0.5607496	0.6114519	0.8821901	2.544741	0.5380122	1.339816	0.2342046	3.281164	6.67396	1.362356	0.9011101	1.986431	0.7669249	4.542287	0.9773132	0.8247144	1.053485	1.404655	2.341557	1.271724	1.098387	6.169139	2.609942	0.9564438	3.923568	3.113822	2.97924	0.7764868	1.289233	0.6490944	0.5595477	0.3833832	0.3093087	0.5520537	4.630442	1.164773	1.888473	4.46419	0.9828471	0.5000957	0.6786221	0.8039977	0.8190093	0.8689492	0.9641688	1.257947	0.6661334	0.6416323
TCGA-CJ-4895	0.54359536	5.50607304	0.46724954	2.10668093	3.0745545	0.5188534	0.63989937	5.433948032	0.79260428	5.449892	0.56307529	0.55175955	1.64820805	0.4894329	6.220425222	0.8573275	0.45015504	0.84620223	0.79721835	2.2212414	1.5184466	0.58743401	1.98633437	2.85346755	0.466017889	0.64617442	2.891718	3.6345619	0.53902911	4.12609869	0.55873737	1.1320641	0.29176034	1.09374511	0.10985927	3.2522215	1.120323073	1.58674561	3.0290967	0.4480734	1.13995145	1.86200496	0.49547267	0.50751887	0.51145882	1.61097734	1.75232981	0.24915123	1.53222585
TCGA-CJ-4897	0.4162201	0.8131984	0.1391303	2.481905	0.7017436	0.176567	0.3669646	0.04541857	2.292663	3.818316	0.5588794	0.2793004	0.4575272	0.5077245	2.221039	0.808392	0.6869559	1.906792	0.1343679	0.8221653	1.022696	0.7647533	3.745912	0.6005124	0.2409301	0.3607646	1.507831	1.013164	0.2054448	2.069728	0.1288042	0.8012758	0.1647646	0.1663639	0.1308487	1.145935	0.2818281	0.1989375	3.75466	0.1778938	0.2586187	0.3216964	0.1844177	0.2211528	0.2175632	2.019524	2.168443	0.1027224	0.4562424
TCGA-CJ-4899	0.72474198	1.45586273	0.658091	5.2540394	2.4571775	0.64113884	1.464669401	1.271628045	1.50004129	6.4424531	1.00400283	1.41294167	2.24494958	0.63610175	1.915548699	1.9515003	0.78771498	1.59299982	0.8987783	2.6939655	1.3578632	1.00752886	3.02369518	2.35879546	0.975682488	1.84776906	3.1667849	2.7107957	0.47115663	2.05903143	0.65232647	1.3243433	0.8725194	0.28453122	0.52514332	5.6817269	0.527616525	1.82493245	2.9263712	1.06364289	0.74137881	1.2463712	1.56485661	0.47336863	0.68854896	1.73805905	2.2067675	0.30756058	1.18900375
TCGA-CJ-4903	0.43994472	1.85288652	1.03402092	2.30265939	1.9886387	0.55989395	0.906300251	0.463571804	0.89806303	8.8863194	1.15193436	1.05497955	1.97695191	1.22985688	3.485984808	0.6745819	1.2352767	0.76120341	0.8308573	2.8947401	1.4465355	0.79329534	5.86099751	3.36911121	0.779704566	1.37278156	2.4252681	1.7524055	0.64128625	2.70840575	0.54883892	0.8016807	0.44884794	0.80807488	0.70017988	3.5122092	0.547149113	1.71507108	3.0845923	0.80082231	0.30752999	0.99401738	0.70174628	0.85906264	0.67264576	3.99810433	2.36904266	0.27823001	0.44388762
TCGA-CJ-4904	0.89843793	0.52660232	0.03754022	8.62474813	1.0533667	0.12704373	0.228495182	0.580063554	4.57041763	4.2387841	0.42223199	0.17732	0.19809459	0.21310254	2.716159189	0.4592016	1.12117059	1.33767837	0.10151462	0.4312811	1.0340656	0.34244679	3.32475005	0.3999053	0.06253925	0.10383114	2.26976	3.0650852	0.11086643	1.24441135	0.0463387	0.5367741	0.0614313	0.60561286	0.07061136	0.9232357	0.316587188	0.18787094	2.3091531	0.15085525	0.17445159	0.20253404	0.11942324	0.03978105	0.08453236	0.58391569	0.24866343	0.17245889	0.26858962
TCGA-CJ-4905	0.38918742	1.87327463	0.18817176	5.27897807	0.9664721	0.10613526	0.66599448	0.086454184	1.0376512	6.3937933	0.64949381	0.25677117	0.5660333	0.76864079	2.745140114	0.6138042	0.92658021	1.89938709	0.15076915	0.7371699	1.1906692	0.83136666	3.19976383	0.54145637	0.124658863	0.23131448	1.7077814	1.9562388	0.16980401	2.05649609	0.11613726	0.4451117	0.10444299	0.19322444	0.31461523	1.2030221	0.511681907	0.11958226	2.5217251	0.16803727	0.19432117	0.31056918	0.28822133	0.11521121	0.1464717	1.05594852	1.90631224	0.13721536	0.14959064
TCGA-CJ-4907	0.4764978	2.19900435	0.53756792	3.10236718	1.3097721	0.40023263	0.946699395	0.584956832	1.36730896	4.7547149	0.82920308	0.5687774	1.48658087	0.39525268	1.103137659	0.6137292	0.99436954	1.71765941	0.48178704	1.8655337	0.8252326	0.73430744	2.25479611	1.6073859	0.652336588	0.62447278	1.8348571	1.4235039	0.42864762	1.44894662	0.34505141	0.6354166	0.35557723	0.28936545	0.16178235	2.5343525	0.348454285	1.13760075	3.5616816	0.36134508	0.35972781	0.59360849	0.68404616	0.45572492	0.45191458	3.39065879	0.95513425	0.40924382	0.25640976
TCGA-CJ-4918	0.6098697	1.008146	0.1474357	2.42775	2.077997	0.2078969	0.6730452	0.3582999	1.676848	5.356465	0.2895404	0.6731943	0.9847127	0.1461325	0.02299022	1.202315	0.8995976	1.193127	0.5695561	1.356351	1.566679	0.3793387	0.5223059	1.372011	0.1895992	0.5776985	1.928622	2.255739	0.4717024	1.375391	0.3336501	1.311726	0.3428513	0.5139447	0.1848797	2.326064	0.6501265	0.4216261	4.504855	0.3411191	0.2283808	0.3718911	0.6253649	0.1562364	0.1967366	0.2166386	0.05744721	0.4596075	0.1758101
TCGA-CJ-5672	1.20559516	0.59787326	0.50518361	1.76732301	1.315698	0.16438886	0.709589922	0.143772323	0.39174975	7.0083499	1.20717148	0.14684422	0.82618531	1.09247577	2.95104164	0.919008	0.3743856	1.0955998	0.32025683	1.0571035	2.140855	0.92712397	1.32159797	1.94850244	0.136291319	1.07482257	1.879659	4.5963676	0.28691233	2.30181154	0.19187262	1.1112984	0.16734598	0.66786243	0.29237733	1.5146949	0.668291037	0.27782461	4.8119505	0.25553441	1.37245358	0.44109431	0.24724526	0.31296728	0.27223732	2.44715979	0.69651418	0.29328816	0.46339048
TCGA-CJ-5676	0.9346952	1.37184367	0.19771687	4.44429592	1.0137988	0.2509178	0.35434587	0.2510042	0.76660776	12.2993306	0.52947909	0.12452124	0.98788257	0.78387665	2.1324608	1.6929667	0.19048333	0.6967866	0.18670575	0.4873656	2.1213736	0.47787676	2.47485964	1.02890153	0.1618016	0.36457203	4.6464179	4.8284154	0.21896682	2.63237152	0.12202838	1.2878933	0.29516523	0.45413676	0	4.0979556	1.3404604	0.18847219	5.511253	0.12038253	0.30626731	0.53566221	0.10482975	0.0558717	0.06595781	0.2988212	0.6676703	0.11894494	0.62871479
TCGA-CJ-5680	0.25569789	2.12810103	0.57693859	1.60392313	1.5284613	0.11093623	0.430973887	0.079901588	1.15915426	5.8810515	2.75294828	0.0990964	1.07096416	0.63800193	9.221337793	0.9623539	0.55583108	1.27333344	0.20261458	0.9211555	2.1589863	0.4661785	1.70941284	0.97295037	0.179351005	0.72533358	2.8839735	4.0740245	0.30979201	2.40841309	0.1456688	0.4749677	0.4743136	1.40312413	0.197308	0.6084388	0.407625326	0.37497449	3.2578413	0.09580273	2.38858748	0.52918794	0.30589362	0.16673916	0.36743343	1.07674021	2.45236089	0.206528	0.8756008
TCGA-CJ-5683	0.81446318	1.5468969	0.17784164	3.20732772	2.5477875	0.3761577	0.40291742	0.38058765	1.65490924	7.9021118	0.92075753	0.33601172	0.76617096	0.78520103	4.15510862	2.1512337	0.28555874	0.60353034	0.39694294	0.978513	2.2200304	0.47143613	2.47808641	2.30823742	0.13514123	0.49188586	3.0567362	4.3430453	0.39391093	4.25229617	0.32928492	0.819377	0.1991206	0.41329096	0.55751944	3.6309989	0.41170666	0.46619725	2.4190385	0.38981244	0.9917287	0.48181547	0.28287564	0.138202	0.26697368	3.09846596	1.89405372	0.72946469	0.42413554
TCGA-CJ-5684	0.7738302	1.111054	0.1909705	1.968059	0.9278912	0.4616307	0.2878263	0.3028021	1.057786	5.604689	0.9936013	0.1546359	0.5257696	0.4572276	3.194836	1.290362	0.2628339	1.260561	0.2248333	0.6664756	1.165222	0.4977308	5.605552	1.337864	0.09568205	0.5281984	3.249197	2.961947	0.2215665	2.579614	0.05051339	1.031567	0.1362811	0.8846539	0.1026304	1.088696	0.7849533	0.468106	2.862683	0.2391941	0.5071149	0.4549416	0.2892937	0.1387678	0.2593794	2.552956	2.423646	0.1700915	1.171148
TCGA-CJ-5686	1.08539111	2.42745705	0.15306247	2.4689666	1.5685373	0.42549553	0.661022103	2.136670199	0.83085691	3.8063235	1.35851283	0.26853753	0.66220528	0.61471894	2.939127497	1.5156712	0.96904012	1.13020745	0.24777979	1.8017713	2.6258127	0.38870132	3.09851002	1.83936776	0.460133897	0.60478576	1.9057738	2.6056046	0.32288212	3.58851687	0.33738659	0.6253102	0.4595152	0.21625978	0.32903225	0.9537587	0.621907119	0.84416873	3.4548387	0.25561812	1.30064515	0.68330734	0.11593418	0.27805543	0.53614282	3.5994214	1.48247085	0.35875791	0.46933657
TCGA-CJ-6031	1.27825508	1.15533574	0.26004759	2.70641901	0.8698478	0.18001104	0.402901104	0.694567372	1.11827714	6.1172485	0.65841324	0.13399925	0.39051765	0.24283781	2.381404315	1.0217659	0.3416368	0.88867901	0.15220982	0.5993848	2.3413776	0.39812951	0.70349604	0.45157084	0.070476019	0.3269347	2.9450325	4.152573	0.12218039	1.43885003	0.02918148	0.5333359	0.15067154	0.42929261	0	1.0311645	1.078935844	0.20281786	3.877795	0.13818188	0.52732644	0.26502733	0.1002746	0.04008294	0.08280793	2.97150939	0.97641004	0.12411976	0.3946657
TCGA-CJ-6032	0.64388363	1.63707165	0.12818942	3.01547312	0.7960203	0.12653056	0.550508043	1.613432725	1.60706012	3.0824836	0.25174374	0.30274929	0.5293863	0.58907917	4.943963957	0.6097957	0.98799648	0.41829673	0.39066256	1.1087608	1.6795618	0.4397596	6.41828505	0.99670593	0.228540436	0.73865528	1.3941332	4.1865661	0.28393357	1.76474464	0.09230306	0.3597983	0.22081142	0.42607031	0.08037273	1.5663831	0.346220988	0.33603802	2.8946453	0.21853949	0.31770867	0.14670251	0.226554	0.06339258	0.20312728	2.20110442	2.64724581	0.33651386	0.76429916
TCGA-CW-5580	0.5520127	4.086146	0.2529967	2.594194	2.045911	0.2140481	0.4027456	0.3430655	1.343139	4.45591	1.31334	0.2757743	0.3750584	1.220484	4.451867	0.9363516	1.83743	0.5791602	0.2305536	1.909434	1.78289	0.8102579	4.246924	1.140236	0.3276235	0.5651864	1.918194	1.872415	0.3161095	4.706184	0.4804505	0.612194	0.1776711	0.8014576	0.3660575	1.715794	0.2510109	0.751329	3.004466	0.2275058	0.361751	0.4799818	0.1444576	0.1402361	0.3116271	0.916705	1.592418	0.3001444	0
TCGA-CW-5581	0.5273011	1.191605	0.1427718	2.201685	0.5518087	0.06039609	0.3620857	0.01553577	1.217852	2.948019	0.3058704	0.1798341	0.4804208	0.8876521	2.8645	0.4074983	0.5501937	0.9317613	0.1777181	0.8641083	1.28145	0.3562073	3.405608	0.3802269	0.06676416	0.3290728	1.324702	2.331407	0.1756849	1.577569	0.0734308	0.3931667	0.2049418	1.103399	0	0.8170767	0.4328229	0.1360962	3.539626	0.1564713	0.6192376	0.223412	0.1766282	0.09077642	0.1071636	3.913999	1.335119	0.179589	0.2269982
TCGA-CW-5583	0.23892156	1.32811496	0.24708093	2.64192109	1.1910962	0.22804695	0.574217096	0.102656465	0.62705916	2.8885004	0.86619189	0.40317269	0.87264384	0.66790055	4.553343063	0.5678369	1.25512731	2.2692367	0.55534172	1.3940835	1.1123152	0.61995517	8.72126189	1.17577389	0.319053755	0.55913919	0.9839773	1.3085627	0.24876033	1.41593038	0.2356745	0.792231	0.17024274	0.20758532	0.16899908	1.9594959	0.356569485	0.48176208	2.6730236	0.24617207	0.45927985	0.58231612	0.14291197	0.37132192	0.30347578	3.69184517	4.44607195	0.05896541	0.53569519
TCGA-CW-5584	0.31310152	1.92567575	0.17661502	2.41363424	1.3106148	0.14942529	0.317380549	0.417314667	1.35001362	3.2049897	0.59458964	0.07150589	0.43607862	0.72294961	2.384200029	0.3909296	1.26399738	0.4939843	0.16244716	0.7030018	1.7960514	0.55473961	3.0032473	0.38462728	0.110611911	0.20935422	1.4276396	3.2960619	0.16765458	2.48167856	0.10900458	0.432918	0.12603668	1.42767798	0.09491555	1.123934	0.750980207	0.2525355	2.8706521	0.12904126	0.5627934	0.26517428	0.08026416	0.09625239	0.12625347	2.60255498	0.7864766	0.3228903	0.48138304
TCGA-CW-5585	0.25111962	0.95325875	0.41406007	2.73408345	1.1252847	0.1659391	0.667645185	0.023713749	2.29830745	7.2453211	0.60694335	0.18528626	1.01663803	1.89687271	1.464628535	0.9952064	0.52488359	2.67949495	0.43777088	0.5956957	1.079173	0.63206707	4.87920486	0.85655632	0.240759034	0.51234151	1.9391512	2.0390115	0.38615735	2.6645853	0.21520227	0.7686259	0.21397053	0.12013344	0.24594545	4.7932277	0.187387012	0.43624714	2.7335617	0.2388372	0.36457797	0.3450871	0.41596144	0.2309347	0.42529285	6.00267667	4.0758408	0.06435956	0.7276273
TCGA-CW-5587	0.29804371	1.22445869	0.04803462	1.61958919	0.8168706	0.08127947	0.526268242	0.104538158	1.13609248	3.7288216	1.02908071	0.136134	0.52898534	0.89593404	2.202126084	0.215443	0.83299064	1.52353678	0.27215704	1.1385791	3.3301495	0.42694281	4.96889084	0.66609126	0.15583263	0.39857174	1.4904952	1.5899728	0.26598611	1.29210242	0.13340866	0.5647268	0.16548313	0.35825103	0.18070167	0.5349406	0.969037542	0.20604897	3.5629956	0.2105749	0.35715154	0.22886207	0.15280813	0.12216451	0.28843592	2.92205192	2.33954077	0.16550247	0.34367412
TCGA-CW-5588	0.6427322	4.501073	0.08366627	1.661976	0.7933287	0.1179765	0.2263332	0.5887371	1.059704	3.149008	0.6871034	0.1053853	0.3967061	0.4070948	1.152433	0.8869705	0.85979	0.5678663	0.07900678	0.8912282	1.03579	0.3652994	1.975975	0.3636804	0.05379652	0.1928413	1.425327	1.575481	0.1853169	3.228094	0.01721259	0.5494184	0.1681383	0.5426073	0	1.734099	0.4334943	0.07975428	4.070056	0.04075305	0.362882	0.1602336	0.08871994	0.05910696	0.1116434	1.264498	1.130131	0.283695	0.6651206
TCGA-CW-5589	0.5966557	1.738213	0.2692503	3.335764	1.369488	0.2050195	0.4534124	0.3222845	1.77474	4.264711	0.9517771	0.07630772	0.4900721	0.6113756	3.232864	1.053933	0.5187994	1.476039	0.2080271	0.8142094	1.499996	0.7053521	6.219079	0.7368429	0.09915345	0.1861775	1.683233	1.806233	0.1192754	2.106959	0.08308897	0.6245416	0.2040696	0.1309642	0	0.9995078	0.5698921	0.1154974	3.160848	0.1770515	0.6005866	0.1584696	0.228411	0.1141289	0.1616781	2.007541	3.084394	0.1767043	0.192641
TCGA-CW-5591	3.08956295	0.27135064	0.14054578	0.79347336	1.0038434	0.04756355	0.376401008	0	0.04359506	3.0857298	0.66242324	0.07966362	0.31385384	0.66865648	2.577303812	1.0085928	0.54161546	0.72644928	0.10858794	0.6829832	2.0357527	0.47338233	3.14671294	0.35106629	0.0591509	0.11661917	1.5392046	1.7864233	0.18678141	0.87068294	0.12144034	0.3483331	0.05326107	0.07747685	0	1.7217168	0.074369386	0.12057683	2.9608312	0.04107511	0.88824935	0.11423162	0.05961405	0.02382963	0.07032853	0.50625611	0.35048063	0.14758037	0.33518843
TCGA-CW-6088	0.7196746	0.7347895	0.2563931	2.781091	1.763894	0.3615359	0.9190093	0.288295	2.021363	3.752797	0.8468214	0.7871918	1.267983	0.8547897	5.310725	0.5924058	1.152727	1.723478	0.5172439	1.800073	0.8067634	1.169426	6.570024	1.475521	0.6856594	1.861515	1.676953	1.923664	0.5047988	1.741621	0.4615409	0.4277085	0.3054728	0.2563492	0.1607544	4.362321	0.2190499	0.8859676	4.81036	0.4058816	0.4765895	1.19165	0.6117297	0.4618858	0.5238836	0.2368068	2.897147	0.3365325	0.5605172
TCGA-CW-6093	0.3283191	4.201355	0.07407958	4.492078	1.236883	0.3342672	0.9468869	2.756862	2.891437	4.02738	0.6083733	0.7231526	0.6307402	0.4805984	3.50011	1.228351	1.237069	1.817811	0.2035025	0.9228011	1.666077	0.6122304	4.863784	0.9614917	0.2424921	0.3756391	2.253588	4.119487	0.3646285	2.643509	0.2590856	0.9729292	0.1999146	0.5364847	0	1.970814	0.375657	0.4943108	2.620872	0.3969181	0.321302	0.6090185	0.6546182	0.05233434	0.3706912	0.7712859	1.789602	0.4375542	0.6478003
TCGA-CZ-4853	0.2375555	1.605415	0.4402886	1.471017	1.441268	0.5506618	0.6719156	0.2374679	1.068813	4.172885	1.332871	0.4701906	1.545967	0.724453	5.734261	0.3590482	1.032787	0.6896218	0.83318	2.307941	1.895924	0.6716339	7.215617	1.427473	0.4867544	1.164832	1.511204	1.334875	0.3392065	3.78659	0.4135183	0.7238338	0.2341193	1.005611	0.4320845	1.81209	0.2975527	0.8758997	2.02409	0.4895292	0.6049182	1.14009	0.5480803	0.527427	0.6513767	3.913042	2.700128	0.2449825	1.004393
TCGA-CZ-4859	0.17239676	1.59589206	0.07779677	2.31807341	0.6705214	0.09873003	0.181517466	0.059258419	1.62886385	2.5620811	0.35417308	0.07349411	0.40457331	2.16606432	2.583935268	0.3013495	1.03056998	1.9496429	0.09516948	1.0478669	0.9992427	0.43672145	9.70122201	0.35364633	0.064801858	0	1.4910017	2.4721118	0.04307905	3.79431491	0.10803418	0.6859727	0.02345141	0.37525265	0.07316601	0.685891	0.154372235	0.13904852	3.4952128	0.08526166	0.21691569	0.08721518	0.1649918	0.03297623	0.02919689	4.3602158	3.78911506	0.06382082	0.32469141
TCGA-CZ-4862	0.871426	2.34083207	1.12355649	2.09238001	2.6489328	0.80205689	1.83790757	0.23687929	0.89850054	4.4050106	0.41371635	0.79606245	2.62072542	0.85420088	2.76488318	0.4581211	0.84566466	1.15488241	1.1031823	3.7045554	1.1953607	1.85603049	4.37834345	2.08940365	0.95435275	3.39894277	1.7303581	2.0144771	0.69992581	1.45009311	0.93181675	0.9259879	0.76810045	0.24478716	0.3962543	5.9304314	1.37019801	2.05837074	3.9101124	0.43610878	0.65265414	1.43670738	1.56374179	0.80367069	0.50951463	1.1187985	2.46254212	0.51846357	1.42352487
TCGA-CZ-4864	0.67680624	0.52293465	1.73346216	3.10683611	2.3449231	0.75075807	1.410990231	0.224556458	2.03234891	5.6635033	1.90107214	1.42314417	3.25424697	0.11156749	3.410997637	0.4038887	1.31217649	1.74542976	1.81230787	3.5889321	0.894179	1.1681058	6.08247921	2.98292419	1.396865784	2.91095927	1.7797713	1.657603	0.70086799	2.31014725	0.96797868	1.1081641	0.55808982	0.81639465	0.85395613	9.2502224	0.812154082	1.44585908	3.6007199	0.70865345	0.26851669	1.55581477	1.11603052	1.74071467	0.89839652	2.17803833	1.04530893	0.55527705	0.29529598
TCGA-CZ-4865	1.51410089	1.73282325	0.13397294	1.36565963	1.1158622	0.32587527	0.309191478	0.313433934	1.48044207	6.7757728	0.50228498	0.26894717	0.31761832	0.48890381	3.601072266	0.8330524	0.43561628	0.82624946	0.13369997	0.7142891	1.6378553	0.50921616	2.27814073	0.55056999	0.164455128	0.41686984	3.5305013	2.8529126	0.22255785	0.63703383	0.17570865	0.5480834	0.08654017	1.79474933	0	2.2379973	0.359995311	0.38312623	3.1374553	0.11012111	0.15564503	0.33558587	0.14206526	0.09937899	0.14245895	3.99689493	1.89230581	0.14287664	0.63902564
TCGA-CZ-4866	0.26663336	1.25609397	0.93408273	0.72001801	2.4745183	0.34825965	0.738788613	0.055128196	0.42969554	2.9545567	1.08537139	0.86746565	2.70969358	0.5905885	3.137757346	0.7359081	1.44900597	0.92990405	1.00302315	3.4265468	1.4895952	1.19980336	2.84917595	2.46582123	1.526962303	2.51786273	1.5965882	1.6629697	0.68964986	2.43476544	0.72307304	1.4135851	0.75268243	0.96258667	1.07204652	6.1709579	0.460757479	1.58462382	4.9774238	0.58993543	1.73629495	0.79868654	0.53722242	1.06701344	1.66366681	4.51834779	1.25843192	0.6026319	0.79290988
TCGA-CZ-5451	0.5101306	0.4436824	0.0639457	8.273272	1.003422	0.2434559	0.3892168	0.05566623	1.68597	5.064245	0.9247198	0.1208182	0.4939233	1.261847	4.811153	0.7300536	0.5236529	1.302052	0.2140904	0.7853056	1.741628	0.5234933	3.941693	0.6165993	0.1065288	0.5748117	1.925851	1.749754	0.2360612	2.206594	0.1381327	0.6298764	0.110149	0.2643789	0	1.720994	0.3912366	0.2285842	2.262344	0.1168025	0.05943188	0.3091512	0.1695205	0.08131526	0.191989	0.3583916	1.993277	0.1049161	0.3050089
TCGA-CZ-5454	0.7678263	5.28751	0.1105831	1.76311	1.250859	0.06237263	0.2206219	1.696674	0.4430561	7.457089	0.6909883	0.08705597	0.1465878	0.1594264	3.983284	0.7815492	0.5504432	1.327911	0.08543831	0.9199703	2.60114	0.3190076	3.369066	0.5280738	0.08079973	0.1019526	1.766136	1.252658	0.09525306	7.531696	0.07962561	0.4275065	0.03809677	1.010019	0	0.7868019	0.5363851	0.1054126	2.660092	0.053864	0.411109	0.3280061	0.1563502	0.06249813	0.08300301	3.279942	1.163373	0.1149085	0.04395505
TCGA-CZ-5455	0.3036379	1.35889916	0.20553211	3.70671801	1.8085284	0.30430858	0.726279428	0.6634969	1.51412856	5.5869373	0.47702028	0.19416486	0.78067713	1.34266911	5.157285542	1.1313548	0.70954529	0.49629934	0.25584029	1.2846687	1.547899	0.42465479	7.08701742	0.98148898	0.276323965	0.71059241	1.6647359	3.144603	0.41730701	1.98251004	0.24313271	0.5714392	0.14456524	0.61371388	0.12886537	2.1935497	1.036587363	0.58776603	3.4567397	0.35039462	0.70042118	0.40562589	0.30875796	0.23232067	0.45424277	2.95532616	2.50929951	0.42714253	0.36763102
TCGA-CZ-5456	0.5368484	8.183789	0.05047111	0.5144797	1.400598	0.1281034	0.6553629	1.054471	0.09784584	4.551167	0.2432879	0.357598	0.9263623	0.9550223	1.408758	1.152435	0.8509307	0.4545527	0.1624783	0.8530947	0.9372501	0.1770785	1.072794	0.9455303	0.1371851	0.2442934	1.427913	1.781997	0.0931593	2.687858	0.1713258	0.6815757	0.7215897	1.305205	0.09493376	1.311508	0.475712	0.2525839	3.479938	0.147504	0.6098098	0.2157164	0.187319	0.04278705	0.164161	0.6738065	0.6096363	0.4554455	0.3009221
TCGA-CZ-5457	1.488073	0.4632091	0.3070959	2.921704	1.110954	0.3117825	0.4153763	0.07574468	1.381216	4.141756	0.1973742	0.1160446	0.2630382	0.752652	4.172524	0.818077	0.5325492	0.4329025	0.1529056	0.873232	3.662452	0.4309799	3.829472	0.7144449	0.1148854	0.1698771	2.970826	1.409553	0.1058094	6.018903	0.1642643	0.5724634	0.09169073	1.507002	0.2310531	1.082998	0.2437483	0.1170948	3.498132	0.1047085	0.5327813	0.1463165	0.1302581	0.1128147	0.1536695	2.398016	1.435891	0.08733471	0.1953053
TCGA-CZ-5458	1.061714	0.6408628	0.2259978	4.890973	1.3172	0.2294467	0.4447694	0.2459205	1.209241	5.635252	0.8473002	0.1067493	0.6498585	0.9530185	1.969956	0.8661985	0.6531887	2.389359	0.2502737	0.8714278	2.000468	0.8034882	3.842976	0.9879013	0.4280162	0.4688094	2.145037	1.575924	0.2502873	2.247463	0.1673796	0.7396456	0.2608245	0.6998626	0.08501821	1.300367	0.4110771	0.2585169	3.098297	0.1651221	0.168036	0.3166976	0.09585946	0.07663614	0.2487944	2.126235	4.173964	0.1260706	0.4850851
TCGA-CZ-5459	1.462953	0.8521627	0.2221762	2.787401	5.642915	0.4027979	0.3606173	2.044615	0.615317	5.973003	0.5099831	0.3897928	0.8592697	0.6520571	5.176922	1.164736	0.244626	0.7705569	0.2697466	0.9053106	1.768208	0.6384541	3.643063	1.282492	0.2170683	0.8778703	2.027658	3.417931	0.2577718	5.019146	0.1371244	0.9580879	0.1640175	0.8233693	0.3582024	3.77033	0.6612968	0.408448	5.920822	0.1159499	0.3539883	0.5292818	0.2692528	0.02690722	0.1588229	2.714286	4.081123	0.2291305	0.2270868
TCGA-CZ-5463	0.4389571	0.4770908	0.3354688	1.828806	2.669714	0.2162466	0.3954137	0.9699682	0.1486529	4.033395	0.7871468	0.3320064	0.6817008	0.3800039	7.261258	0.5992472	1.7391	2.014198	0.3291284	1.328978	0.9987241	1.24799	5.229101	1.226426	0.3669749	0.640666	1.385013	1.677969	0.4835707	3.576575	0.4042349	0.3400869	0.1981229	1.165522	0.2403813	2.208966	0.253589	0.7766164	2.575382	0.3618224	0.3563299	0.8864792	0.711464	0.3588791	0.6155131	3.048119	1.058152	0.9645204	0.228589
TCGA-CZ-5466	0.5482816	3.073972	0.1627768	0.7147639	1.303552	0.3305219	0.7529851	0.3188273	0.5301531	5.513893	0.7323301	0.2152839	1.140289	0.4048116	1.609245	1.884934	0.4704647	0.433426	0.3437549	1.435864	2.257002	0.5178013	1.291703	1.542676	0.2112305	0.6753278	2.079782	2.81613	0.2884344	4.918183	0.1808349	1.893023	0.4598389	1.889647	0.1224702	3.474484	0.6998295	0.6516965	2.39518	0.3805778	1.149779	0.3786528	0.172609	0.08279673	0.2443585	2.029617	0.9386863	0.4273102	0.1552829
TCGA-CZ-5467	0.86767527	3.6139035	0.16314675	3.69159278	1.0233046	0.11831181	0.354650579	3.327397512	0.66871579	5.5922148	0.64911074	0.2862297	0.50976872	0.63001799	2.387735553	0.8362737	0.51644188	2.39108614	0.26410437	1.3203287	0.9665994	0.64327122	4.45857801	0.60785659	0.200266708	0.12892622	1.9781564	1.5017834	0.17207734	2.36842345	0.21576886	0.5035836	0.14051342	0.38543912	0.17535501	1.8385239	0.277484848	0.66650772	5.7064	0.22137303	0.12996901	0.27108096	0.17300125	0.11854987	0.16327592	1.45889216	3.5961831	0.16060552	0.16675269
TCGA-CZ-5982	1.05939956	3.18224412	0.20785688	3.4226755	1.5304022	0.21982186	0.701108248	0.944302947	1.20888539	3.3411832	0.27831683	0.36817698	0.58815648	0.26688894	4.69567811	0.7415797	0.50063089	0.44765211	0.28103876	1.2111376	1.7530417	0.59556918	3.38722819	0.55356013	0.218699576	0.35931495	1.8139827	2.3851286	0.23019663	2.20260373	0.2405375	0.9494116	0.08503493	0.41283426	0.19548444	1.6637707	0.360894355	0.66871601	2.3607358	0.47458651	0	0.64808944	0.55102997	0.1321585	0.23402413	1.44310994	1.11361051	0.52859968	0.6196488
TCGA-CZ-5985	1.961289	2.332714	0.1397467	0.9862026	1.548335	0.1576438	0.6946511	2.118786	0.3070427	3.39692	1.14766	0.3080416	0.4809289	0.08814363	3.918792	1.215586	1.301462	0.5654518	0.377897	1.688523	0.9947885	0.4576162	2.277307	2.019132	0.5718086	1.030721	1.286006	3.412734	0.2923362	1.911193	0.2012498	0.4662439	0.2286834	0.7703636	0.08761897	1.794066	0.5777075	0.2997282	2.79043	0.2212252	0.4329408	0.721312	0.3704695	0.2566866	0.4545364	0.06160218	2.885916	0.1834266	0.2777356
TCGA-CZ-5986	0.5706781	0.9832451	0.04023868	0.6310383	1.23795	0.4085276	0.4245277	6.944442	2.028227	4.354164	1.551713	0.342119	1.009356	0.8266656	7.880864	0.7219078	1.589428	1.796231	0.1968973	1.79068	0.797049	1.091776	7.583637	1.160315	0.3104765	0.6677683	1.432206	1.740379	0.4753429	1.290129	0.2483481	0.5242155	0.2425946	0.1826741	0	2.912784	0.4923816	0.9205735	2.653091	0.3821977	0.2991864	0.6822909	0.7253764	0.1705623	0.6644639	0.8514113	2.916237	0.3829151	0.3838618
TCGA-CZ-5988	2.574255	2.29228	0.11935	3.431436	1.137835	0.2692698	0.4116522	0.8658082	0.2776535	3.868165	0.2556922	0.3758306	0.2373136	0.1075409	0.7320213	1.103051	0.766557	0.7789055	0.1434405	0.9141024	1.45293	0.5583213	2.649606	0.6283941	0.1813873	0.7152296	2.196615	2.774166	0.3231002	3.740113	0.1964302	0.3792318	0.07538124	0.3225124	0.1496611	1.218387	0.3026115	0.2844239	2.463125	0.1453357	0.07395021	0.5296212	0.2953045	0.01686323	0.2986113	2.400066	0.558046	0.1697092	0.2846385
TCGA-DV-5565	2.99342231	2.07206192	0.42928893	3.27637292	1.8273203	0.53269374	0.354198973	1.108661342	1.3315858	6.1936913	0.36787879	0.2433279	0.5909476	0.1701977	1.526247679	1.3302972	0.22057773	1.18789444	0.39801067	0.4346109	2.3029957	0.77651198	0.44610115	0.98820874	0.145542131	0.31662799	5.7984072	4.7744604	0.33808175	2.03735681	0.17663451	0.8729954	0.19719132	0.29697073	0	5.8432045	0.70040066	0.4092166	2.7384192	0.41820517	0.10639632	0.5735021	0.24278354	0.21835864	0.14320961	1.38052295	0.26763068	0.33808175	0.47777969
TCGA-DV-5566	1.36536544	1.44936048	0.03667516	1.26533867	0.9298697	0.3413196	0.409254802	0.526788723	1.99080891	5.2914163	0.43214533	0.06929358	0.57778473	0.79311219	3.848820048	1.4056762	0.45933407	1.20632659	0.30224879	0.7651975	1.4075217	1.0637155	4.00170447	1.34047139	0.13505904	0.60863117	3.6316092	5.729931	0.37909095	3.06923507	0.13581272	0.5360585	0.170571	1.11195937	0.41390542	5.0033325	0.303227418	0.26220253	2.0937506	0.16077714	0.20451797	0.28266712	0.23334266	0.10882021	0.20187311	1.46425849	1.31469837	0.13238097	0.52480084
TCGA-DV-5567	1.218197	1.335133	0.279524	4.310542	1.559308	0.2759068	0.5151377	0.06083304	2.203724	3.360762	0.9232188	0.1320323	0.5451124	0.3526131	0.007264543	1.443666	1.593344	2.335024	0.2459598	1.451858	1.023735	1.209546	0.1980484	0.7615357	0.1919853	0.2254949	1.753836	1.069166	0.4471513	2.126593	0.2156484	0.569916	0.1043231	0.09441763	0.2628857	2.745437	0.06933248	0.1998407	3.680399	0.1872111	0.4329881	0.6626351	0.148204	0.1481046	0.03496816	0.3285809	0.7624008	0.03821806	0.1111064
TCGA-DV-5568	1.9049644	2.97080295	0.35365156	1.79181657	1.9556511	0.36825503	0.562978	1.036073916	1.24463986	6.4846695	0.78679403	0.48828883	1.16089568	0.83831965	3.478456303	3.0392622	0.1048348	0.91610283	0.36431587	1.0274073	2.4080173	0.52176844	0.655335	1.20914949	0.224213821	0.67718232	4.0220229	7.0836696	0.32136274	1.77398864	0.28542911	0.8643995	0.37019341	0.77628311	0.10233873	2.6508887	0.530811872	0.77795957	4.2654158	0.2583905	0.50567372	0.78530793	0.54809602	0.24215361	0.58534836	3.53931297	0.63598915	0.29458251	0.71366782
TCGA-DV-5569	1.740915	1.644947	0.05168522	1.337403	1.606085	0.3716907	0.2778889	3.936904	1.262514	4.701174	0.553645	0.3417868	0.4822286	0.2794273	2.824846	0.9694146	0.672223	0.6678729	0.3128072	0.969168	2.271517	0.507747	3.369042	0.5363487	0.2084618	0.2144314	1.992922	3.649727	0.2098806	1.474562	0.239246	0.9771598	0.1914142	0.2723485	0.1944349	1.415006	0.5811679	0.3695142	3.335077	0.1699338	0.1921474	0.3730045	0.38365	0.09858669	0.2327676	2.971622	0.3423588	0.2374407	0.3081609
TCGA-DV-5574	1.12093519	1.11513193	0.07295765	3.31803449	1.2294293	0.24690355	0.814127797	0.338727184	1.94243415	6.1784091	0.36470584	0.2527163	0.31245369	0.22351213	1.861965279	0.852773	0.67945523	1.63791593	0.0626314	0.5684173	2.1827749	0.42093309	1.65414306	2.02785954	0.063969531	0.36995012	2.8852953	3.1340543	0.05386593	3.05280423	0.0900571	0.8113742	0.16756333	0.37064036	0.09148658	1.3315933	1.150117046	0.13909272	3.8913225	0.15991643	0.7684873	0.22492311	0.23209348	0	0.17036931	1.12715554	0.64435433	0.13566235	0.17399712
TCGA-DV-5575	1.196031	2.468849	0.1173322	3.128082	1.532781	0.2233553	0.3927898	0.5043184	2.183675	4.508119	0.4084752	0.3048182	0.3948177	0.4916109	2.982259	0.4305713	0.5651978	0.9188841	0.1586423	0.8095579	1.089431	0.9056552	2.99276	0.9104924	0.1440282	0.4462218	2.677038	2.873983	0.2598853	7.922294	0.1629359	0.6337944	0.2223204	0.461322	0	2.150573	0.446243	0.2097114	3.549672	0.2143178	0.4361997	0.4521582	0.2799436	0.03730078	0.1908158	1.891532	1.348669	0.1155046	0.8394787
TCGA-DV-A4W0	1.58143301	2.44514368	0.7266133	1.2074903	2.9875343	0.7516334	1.142590466	1.128518536	1.50370626	5.4047797	0.90779311	1.10328559	1.72143096	0.4498552	3.154915573	1.5486795	1.3610612	1.56171737	1.10387837	2.4958109	1.0102445	1.05369637	1.71219768	2.01651308	1.382642002	1.45536781	2.6713915	6.9513465	0.71024996	2.85041679	0.73177944	1.3933066	0.58491821	0.6766427	0.48582657	6.5372094	0.11184934	1.53958011	4.3481367	0.53017418	0.48011093	1.89202469	1.02265243	0.57374294	0.65536178	1.12015006	2.14981516	0.32845703	1.03726707
TCGA-EU-5904	0.47452114	1.12277991	0.02549228	7.83568249	1.1113837	0.30194875	0.610308981	0.327326528	4.23040522	6.5563874	0.4369118	0.24082396	0.6979407	0.20672955	3.104561264	1.14337	0.85958734	1.55720888	0.36108873	0.9290994	1.2939393	0.69166922	3.57623575	1.11434095	0.245868964	0.74033605	1.9426408	1.5076051	0.09410702	1.93943007	0.28320333	0.7533104	0.27664234	0.32652096	0.19179908	3.6669956	0.236060405	0.72901008	4.4684793	0.24213248	0.28431393	0.49655123	0.5406417	0.01080558	0.3061496	3.30698612	1.80778318	0.07528562	0.36478014
TCGA-EU-5905	1.992341	2.900597	0.1664954	2.872149	1.486485	0.0704318	0.3124662	0.769984	0.5164423	5.091538	0.4012822	0.196609	0.6366476	0.9226325	1.668076	1.120138	0.6416165	1.303905	0.1822358	0.7145458	0.618365	0.3504907	0.943723	1.215547	0.1824797	0.4605038	1.804402	1.432884	0.1536582	1.69645	0.1027589	0.6348423	0.1218879	0.337433	0	3.206198	0.3579085	0.2380659	2.928498	0.1824713	0.07737141	0.1749863	0.1765522	0.141147	0.08331363	1.389231	0.5189894	0.2321946	0
TCGA-EU-5906	0.26008648	1.23922827	0.05501632	2.67463931	0.9837979	0.24824854	0.58043537	0.530813978	3.15705892	2.7321584	0.68754852	0.3464904	0.58343213	0.67418909	3.869087171	1.5553171	0.91872773	0.77554597	0.24559307	0.7652471	1.3054475	0.55762897	5.48321049	0.47155319	0.160795001	0.50722555	1.8159224	2.6223419	0.10831873	2.06289894	0.12450307	0.6176727	0.11056245	0.23489435	0.06898871	2.1614437	0.357831564	0.3408854	3.3030321	0.13398964	0.37497394	0.3032444	0.25280428	0.06218701	0.27529938	1.79695111	1.88642872	0.14442497	0.34988992
TCGA-EU-5907	0.7247542	2.572297	0.233612	0.6716587	0.6440712	0.1976476	0.3554802	0.3558883	0.150964	1.953916	0.08341401	0.2206918	0.4466445	1.052486	8.21452	0.5715205	1.27537	0.8842712	0.2506839	0.5192897	2.386	0.4371363	5.131084	0.8080808	0.09558819	0.3769145	1.758921	1.443435	0.2587198	5.543481	0.09612161	0.5319792	0.06706768	1.982206	0	2.493234	0.180272	0.1670167	1.612299	0.1706853	0.2894957	0.1909644	0.2890099	0.2475567	0.09741541	7.33114	1.395719	0.3449598	0.0928571
TCGA-GK-A6C7	0.80238087	0.67900375	0.36698013	2.60898894	1.4221497	0.4346774	0.660179388	2.097818835	1.63158316	4.4889957	0.76000134	0.78581655	1.21990401	0.33066929	2.895566495	0.5785817	0.96638101	2.43331625	0.93881513	1.2696623	0.9540765	1.1101579	5.23492494	2.26022505	0.411864937	1.65786152	2.0095143	3.0017198	0.21675836	2.27344664	0.25669496	1.1194278	0.26128372	0.43633417	0	7.1520709	0.744381397	0.97949931	2.0753831	0.62563395	0.50024429	0.59654207	0.49291917	0.26962743	0.44072483	1.41741017	0.9532735	0.30506732	0.52512779
TCGA-MW-A4EC	1.140479	1.367745	0.4288826	1.056927	5.043897	0.9589779	0.6401867	0.3000153	1.496616	6.053311	0.8203808	0.4051627	1.321345	0.8446624	2.909164	0.5745841	0.4722192	3.982557	0.7337293	3.867343	1.498059	0.9315057	5.947209	1.761113	1.00458	1.270962	3.327014	1.67651	0.3845056	4.894351	0.3970515	1.528243	0.5540757	0.5016572	0.3457319	8.64279	0.2127581	0.7008502	4.938776	0.5371834	0.740273	1.232063	0.1624244	0.4674685	0.4138928	5.49423	1.217522	0.4222022	0.3653016
TCGA-T7-A92I	0.1016255	0.4842128	0.4815313	0.2876784	1.655497	0.4656	0.8606686	0.009980578	0.01778135	5.645688	0.4175603	0.4115758	1.869344	1.227278	1.001161	0.4861765	2.076569	1.921465	0.7145508	1.123372	1.987122	3.947433	9.845325	1.562469	0.7720381	2.600279	1.946191	3.42055	0.2708747	1.283453	0.5094773	0.6193076	0.4186783	0.2490894	0.9488678	1.425772	0.3260844	0.9508194	3.696699	0.5193593	0.1704918	0.1574497	0.4376718	0.8067199	0.5851795	1.10609	1.000667	0.4063121	0.9843486
[truncated: 629 more columns]
