# Supplementary material for: Identification and Validation of a Ferroptosis-Related Long Non-Coding RNA (FRlncRNA) Signature to Predict Survival Outcomes and the Immune Microenvironment in Patients With Clear Cell Renal Cell Carcinoma
Source: Front Genet. 2022 Mar 8;13:787884. doi: 10.3389/fgene.2022.787884 (PMC8957844; doi:10.3389/fgene.2022.787884)
Supplement: Supplementary file 3 [file DataSheet1.ZIP › Supplementary data/Ferroptosis-drive.txt]

ABCC1
ACSF2
ACSL4
ACVR1B
ALOX12
ALOX12B
ALOX15
ALOX15B
ALOX5
ALOXE3
ANO6
ATF3
ATG5
ATG7
ATM
ATP5MC3
BAP1
BECN1
CARS1
CDKN2A
CDO1
CHAC1
CS
CYBB
DNAJB6
DPP4
DUOX1
DUOX2
EGFR
EGLN2
ELAVL1
EMC2
FBXW7
G6PD
GOT1
HMGB1
HMOX1
HRAS
IDH1
IFNG
IREB2
KEAP1
KRAS
LINC00472
LONP1
LPCAT3
MAPK1
MAPK3
MIOX
MIR6852
MTDH
MYB
NCOA4
NOX1
NOX3
NOX4
NOX5
NRAS
PANX1
PEBP1
PGD
PHKG2
PRKAA1
PRKAA2
RPL8
SAT1
SLC1A5
SOCS1
TAZ
TF
TGFBR1
TNFAIP3
TP53
VDAC2
YY1AP1
ZEB1
