# Supplementary material for: Identification and Validation of a Ferroptosis-Related Long Non-Coding RNA (FRlncRNA) Signature to Predict Survival Outcomes and the Immune Microenvironment in Patients With Clear Cell Renal Cell Carcinoma
Source: Front Genet. 2022 Mar 8;13:787884. doi: 10.3389/fgene.2022.787884 (PMC8957844; doi:10.3389/fgene.2022.787884)
Supplement: Supplementary file 3 [file DataSheet1.ZIP › Supplementary data/Ferroptosis-marker.txt]

AGPAT3
ALB
ALOX12
ALOX15
ALOX5
ANGPTL7
ARRDC3
ASNS
ATF3
ATF4
ATP5MC3
ATP6V1G2
AURKA
BLOC1S5-TXNDC5
BNIP3
CAPG
CBS
CEBPG
CHAC1
DDIT3
DDIT4
DRD4
DRD5
DUSP1
EIF2AK4
EIF2S1
ELAVL1
FTH1
FTL
GABPB1
GDF15
GLUT13
GPT2
GPX2
GPX4
HBA1
HERPUD1
HIC1
HMGB1
HMOX1
HNF4A
HSD17B11
JDP2
KLHL24
LOC284561
LOC390705
LURAP1L
MAFG
MAP3K5
MAPK14
MIR30B
MIR4715
MT3
NCF2
NGB
NNMT
NOS2
OXSR1
PCK2
PLIN4
PRDX1
PSAT1
PTGS2
RGS4
RIPK1
RPL8
RRM2
SELENOS
SESN2
SETD1B
SLC1A4
SLC2A1
SLC2A12
SLC2A14
SLC2A3
SLC2A6
SLC2A8
SLC3A2
SLC7A5
SLC7A11
SNORA16A
SRXN1
STMN1
TF
TFRC
TRIB3
TSC22D3
TUBE1
TXNIP
TXNRD1
UBC
VEGFA
VLDLR
XBP1
YWHAE
ZFP69B
ZNF419
