# Supplementary material for: Identification and Validation of a Ferroptosis-Related Long Non-Coding RNA (FRlncRNA) Signature to Predict Survival Outcomes and the Immune Microenvironment in Patients With Clear Cell Renal Cell Carcinoma
Source: Front Genet. 2022 Mar 8;13:787884. doi: 10.3389/fgene.2022.787884 (PMC8957844; doi:10.3389/fgene.2022.787884)
Supplement: Supplementary file 3 [file DataSheet1.ZIP › Supplementary data/Ferroptosis-suppress.txt]

ACSL3
AIFM2
AIFM2
AKR1C1
AKR1C2
AKR1C3
ARNTL
ATF4
BRD4
CA9
CAV1
CBS
CD44
CDKN1A
CHMP5
CHMP6
CISD1
CISD2
FADS2
FH
FTH1
GCH1
GPX4
HELLS
HIF1A
HMOX1
HSF1
HSPA5
HSPB1
ISCU
JUN
LAMP2
LINC00336
MIR137
MIR17
MIR9-1
MIR9-2
MIR9-3
MT1G
MUC1
NF2
NFE2L2
NFS1
NQO1
OTUB1
PLIN2
PML
PRDX6
PROM2
RB1
SCD
SESN2
SLC40A1
SLC7A11
SQSTM1
SRC
STAT3
TMBIM4
TP53
TP63
VDAC2
ZFP36
