# Supplementary material for: Identification and Validation of a Ferroptosis-Related Long Non-Coding RNA (FRlncRNA) Signature to Predict Survival Outcomes and the Immune Microenvironment in Patients With Clear Cell Renal Cell Carcinoma
Source: Front Genet. 2022 Mar 8;13:787884. doi: 10.3389/fgene.2022.787884 (PMC8957844; doi:10.3389/fgene.2022.787884)
Supplement: Supplementary file 3 [file DataSheet1.ZIP › Supplementary data/TCGA-clinical data.txt]

id	futime	fustat	age	gender	stage	T	M	N
TCGA-3Z-A93Z	1.054794521	0	69	MALE	Stage I	T1a	M0	N0
TCGA-6D-AA2E	0.991780822	0	68	FEMALE	Stage I	T1b	MX	NX
TCGA-A3-3306	3.068493151	0	67	MALE	Stage I	T1b	M0	N0
TCGA-A3-3307	3.934246575	0	66	MALE	Stage III	T3b	M0	N0
TCGA-A3-3311	3.263013699	1	57	MALE	Stage I	T1	M0	NX
TCGA-A3-3313	2.01369863	1	59	MALE	Stage I	T1b	M0	N0
TCGA-A3-3316	4.090410959	0	57	MALE	Stage II	T2	M0	NX
TCGA-A3-3317	4.084931507	0	67	MALE	Stage II	T2	M0	N0
TCGA-A3-3319	3.095890411	0	70	MALE	Stage I	T1b	M0	NX
TCGA-A3-3320	4.131506849	0	52	FEMALE	Stage I	T1b	M0	NX
TCGA-A3-3322	4.049315068	0	51	MALE	Stage I	T1a	M0	NX
TCGA-A3-3323	3.030136986	0	53	MALE	Stage I	T1b	M0	NX
TCGA-A3-3324	3.249315068	0	51	MALE	Stage I	T1b	M0	NX
TCGA-A3-3325	3.205479452	1	52	MALE	Stage I	T1a	M0	NX
TCGA-A3-3326	3.115068493	0	47	MALE	Stage I	T1a	M0	NX
TCGA-A3-3328	3.794520548	0	79	MALE	Stage I	T1b	M0	N0
TCGA-A3-3329	4.449315068	0	75	MALE	Stage I	T1b	M0	N0
TCGA-A3-3331	3.443835616	0	86	FEMALE	Stage I	T1	M0	N0
TCGA-A3-3335	5.167123288	0	41	MALE	Stage II	T2a	M0	N0
TCGA-A3-3343	2.589041096	0	79	MALE	Stage II	T2	M0	N0
TCGA-A3-3346	0.375342466	1	68	MALE	Stage I	T1b	M0	NX
TCGA-A3-3347	4.410958904	1	76	FEMALE	Stage III	T1b	M0	N1
TCGA-A3-3349	3.794520548	0	34	FEMALE	Stage I	T1b	M0	N0
TCGA-A3-3351	2.493150685	0	42	MALE	Stage II	T2a	M0	N0
TCGA-A3-3352	1.536986301	1	74	MALE	Stage III	T3a	M0	N0
TCGA-A3-3357	7.364383562	0	62	MALE	Stage II	T2	M0	N0
TCGA-A3-3358	3.580821918	0	57	FEMALE	Stage I	T1a	M0	N0
TCGA-A3-3359	6.860273973	0	82	FEMALE	Stage I	T1a	M0	N0
TCGA-A3-3362	4.271232877	0	60	FEMALE	Stage I	T1a	M0	N0
TCGA-A3-3363	0.873972603	0	50	MALE	Stage II	T2	M0	N0
TCGA-A3-3365	2.391780822	0	46	MALE	Stage I	T1a	M0	NX
TCGA-A3-3367	6.219178082	0	72	MALE	Stage I	T1b	M0	N0
TCGA-A3-3370	6.230136986	0	48	FEMALE	Stage I	T1b	M0	N0
TCGA-A3-3372	2.01369863	0	64	MALE	Stage III	T3	M0	NX
TCGA-A3-3373	4.44109589	0	54	FEMALE	Stage I	T1b	M0	N0
TCGA-A3-3374	3.6	0	51	FEMALE	Stage I	T1b	M0	N0
TCGA-A3-3376	4.646575342	1	51	MALE	Stage I	T1a	M0	N0
TCGA-A3-3378	1.726027397	0	60	MALE	Stage I	T1	M0	N0
TCGA-A3-3380	1.553424658	0	54	MALE	Stage I	T1	M0	N0
TCGA-A3-3382	1.57260274	0	69	MALE	Stage I	T1b	M0	NX
TCGA-A3-3383	2.35890411	0	52	MALE	Stage I	T1	M0	NX
TCGA-A3-3385	5.460273973	0	46	FEMALE	Stage I	T1a	M0	N0
TCGA-A3-3387	1.690410959	0	49	MALE	Stage I	T1a	M0	N0
TCGA-A3-A6NI	2.789041096	0	47	MALE	Stage I	T1a	MX	NX
TCGA-A3-A6NJ	1.282191781	0	57	FEMALE	Stage I	T1a	MX	NX
TCGA-A3-A6NL	1.887671233	0	49	FEMALE	Stage I	T1b	MX	NX
TCGA-A3-A8OV	0.931506849	0	75	MALE	Stage I	T1a	MX	NX
TCGA-A3-A8OW	0.884931507	0	37	MALE	Stage III	T3a	MX	NX
TCGA-AK-3425	9.15890411	0	68	MALE	Stage I	T1	M0	N0
TCGA-AK-3426	2.424657534	1	37	MALE	Stage III	T3a	M0	N1
TCGA-AK-3427	7.030136986	0	65	MALE	Stage I	T1a	M0	N0
TCGA-AK-3428	6.090410959	0	62	MALE	Stage III	T3b	M0	N0
TCGA-AK-3429	5.526027397	0	54	FEMALE	Stage II	T2	M0	N0
TCGA-AK-3431	5.076712329	0	62	FEMALE	Stage II	T2	M0	NX
TCGA-AK-3433	6.005479452	0	48	FEMALE	Stage II	T2	M0	N0
TCGA-AK-3434	5.717808219	0	72	MALE	Stage I	T1b	M0	NX
TCGA-AK-3436	5.6	0	40	MALE	Stage IV	T2	M1	N0
TCGA-AK-3440	4.780821918	0	58	MALE	Stage I	T1a	M0	NX
TCGA-AK-3443	3.898630137	0	45	MALE	Stage II	T2	M0	N0
TCGA-AK-3445	3.506849315	0	69	MALE	Stage III	T3a	M0	NX
TCGA-AK-3447	3.334246575	0	83	MALE	Stage II	T2	M0	NX
TCGA-AK-3450	4.131506849	0	85	FEMALE	Stage I	T1a	M0	N0
TCGA-AK-3451	4.057534247	0	48	MALE	Stage II	T2	M0	N0
TCGA-AK-3453	3.82739726	0	58	FEMALE	Stage II	T2	M0	NX
TCGA-AK-3454	2.394520548	0	84	MALE	Stage I	T1b	M0	NX
TCGA-AK-3455	1.871232877	1	71	FEMALE	Stage III	T3b	M0	NX
TCGA-AK-3456	3.131506849	0	48	MALE	Stage II	T2	M0	N0
TCGA-AK-3458	3.2	0	48	MALE	Stage I	T1b	M0	NX
TCGA-AK-3460	2.605479452	0	58	MALE	Stage I	T1a	M0	NX
TCGA-AK-3461	2.336986301	0	72	MALE	Stage I	T1a	M0	NX
TCGA-AK-3465	1.010958904	0	71	FEMALE	Stage I	T1b	M0	NX
TCGA-AS-3777	3.391780822	0	63	MALE	Stage I	T1a	M0	NX
TCGA-AS-3778	0.117808219	0	35	MALE	Stage I	T1a	M0	NX
TCGA-B0-4688	0.276712329	1	46	MALE	Stage IV	T4	M1	N0
TCGA-B0-4690	0.117808219	1	65	MALE	Stage IV	T4	M1	N0
TCGA-B0-4691	0.380821918	1	55	MALE	Stage IV	T2	M1	N0
TCGA-B0-4693	0.210958904	1	72	FEMALE	Stage III	T3a	M0	N0
TCGA-B0-4694	0.290410959	1	72	MALE	Stage III	T3b	M0	NX
TCGA-B0-4696	2.37260274	1	58	MALE	Stage III	T3a	M0	N0
TCGA-B0-4697	1.583561644	1	46	FEMALE	Stage IV	T3b	M1	NX
TCGA-B0-4698	0.115068493	1	75	MALE	Stage IV	T4	M0	NX
TCGA-B0-4699	0.301369863	1	74	MALE	Stage IV	T4	M1	N0
TCGA-B0-4700	5.424657534	1	60	MALE	Stage IV	T4	M1	NX
TCGA-B0-4701	0.652054795	1	66	FEMALE	Stage IV	T3a	M1	N0
TCGA-B0-4703	0.498630137	1	51	MALE	Stage IV	T3a	M1	N0
TCGA-B0-4706	0.178082192	1	61	MALE	Stage III	T3a	M0	NX
TCGA-B0-4707	1.643835616	1	63	MALE	Stage III	T3a	M0	NX
TCGA-B0-4710	0.263013699	0	75	FEMALE	Stage III	T3a	M0	N0
TCGA-B0-4712	3.663013699	1	76	MALE	Stage IV	T3a	M1	NX
TCGA-B0-4713	0.553424658	1	76	FEMALE	Stage III	T3b	M0	NX
TCGA-B0-4714	0.271232877	1	81	MALE	Stage IV	T3b	M1	NX
TCGA-B0-4718	1.687671233	0	57	MALE	Stage III	T3a	M0	NX
TCGA-B0-4810	1.309589041	1	47	MALE	Stage III	T3a	M0	N1
TCGA-B0-4811	3.882191781	1	48	MALE	Stage III	T3a	M0	N0
TCGA-B0-4814	0.460273973	1	58	MALE	Stage IV	T4	M1	N0
TCGA-B0-4815	4.350684932	1	65	MALE	Stage III	T3a	M0	NX
TCGA-B0-4816	3.756164384	1	49	MALE	Stage II	T2	M0	N0
TCGA-B0-4817	2.791780822	1	81	MALE	Stage III	T3c	M0	N0
TCGA-B0-4818	1.397260274	1	68	FEMALE	Stage II	T2	M0	NX
TCGA-B0-4819	0.501369863	1	60	FEMALE	Stage IV	T3b	M1	NX
TCGA-B0-4821	3.369863014	1	68	FEMALE	Stage III	T3b	M0	N0
TCGA-B0-4822	3.043835616	1	78	MALE	Stage II	T2	M0	NX
TCGA-B0-4823	1.243835616	1	88	MALE	Stage I	T1a	M0	N0
TCGA-B0-4824	4.539726027	1	49	FEMALE	Stage I	T1a	M0	N0
TCGA-B0-4827	2.424657534	1	77	FEMALE	Stage III	T3b	M0	N0
TCGA-B0-4828	0.84109589	1	79	MALE	Stage IV	T2	M1	NX
TCGA-B0-4833	6.536986301	1	82	FEMALE	Stage I	T1b	M0	N0
TCGA-B0-4834	5.726027397	1	49	MALE	Stage I	T1a	M0	N0
TCGA-B0-4836	3.391780822	1	61	MALE	Stage IV	T3b	M1	NX
TCGA-B0-4837	3.775342466	1	63	MALE	Stage I	T1b	M0	N0
TCGA-B0-4838	2.284931507	1	69	FEMALE	Stage I	T1b	M0	N0
TCGA-B0-4839	4.490410959	1	80	FEMALE	Stage I	T1b	M0	N0
TCGA-B0-4841	0.55890411	1	63	MALE	Stage IV	T2	M1	NX
TCGA-B0-4842	4.723287671	1	73	FEMALE	Stage III	T3a	M0	N0
TCGA-B0-4843	0.876712329	1	57	MALE	Stage III	T3a	M0	N0
TCGA-B0-4844	0.857534247	1	60	MALE	Stage IV	T3a	M1	NX
TCGA-B0-4845	5.44109589	1	70	MALE	Stage IV	T3a	M1	NX
TCGA-B0-4846	3.287671233	1	52	MALE	Stage IV	T3a	M1	N0
TCGA-B0-4847	2.17260274	1	60	MALE	Stage IV	T3a	M1	NX
TCGA-B0-4848	2.419178082	1	54	MALE	Stage III	T3b	M0	NX
TCGA-B0-4849	0.189041096	1	51	MALE	Stage III	T3a	M0	NX
TCGA-B0-4852	3.071232877	1	78	FEMALE	Stage II	T2	M0	N0
TCGA-B0-4945	5.876712329	1	75	FEMALE	Stage I	T1a	M0	N0
TCGA-B0-5075	1.745205479	1	77	FEMALE	Stage III	T3a	M0	N0
TCGA-B0-5077	3.608219178	1	77	MALE	Stage I	T1a	M0	N0
TCGA-B0-5080	0.936986301	1	63	MALE	Stage IV	T3a	M1	N0
TCGA-B0-5081	0.991780822	1	79	FEMALE	Stage III	T3b	M0	N0
TCGA-B0-5083	2.863013699	1	63	MALE	Stage I	T1a	M0	N0
TCGA-B0-5084	0.608219178	1	33	MALE	Stage IV	T3a	M1	N1
TCGA-B0-5085	2.109589041	1	76	FEMALE	Stage III	T3a	M0	N0
TCGA-B0-5088	1.542465753	1	53	MALE	Stage I	T1b	M0	N0
TCGA-B0-5092	1.257534247	1	53	FEMALE	Stage IV	T1a	M1	N0
TCGA-B0-5094	0.912328767	1	62	MALE	Stage IV	T3b	M1	N0
TCGA-B0-5095	0.671232877	1	81	MALE	Stage III	T3a	M0	N0
TCGA-B0-5096	0.18630137	1	72	FEMALE	Stage III	T3a	M0	N1
TCGA-B0-5097	1.821917808	0	59	FEMALE	Stage III	T3b	M0	N0
TCGA-B0-5098	4.339726027	1	53	FEMALE	Stage I	T1	M0	NX
TCGA-B0-5099	1.328767123	1	88	FEMALE	Stage III	T3b	M0	NX
TCGA-B0-5100	5.24109589	1	72	MALE	Stage III	T3a	M0	NX
TCGA-B0-5102	7.57260274	1	74	FEMALE	Stage I	T1	M0	NX
TCGA-B0-5106	4.378082192	1	64	MALE	Stage I	T1a	M0	N0
TCGA-B0-5107	2.539726027	1	65	FEMALE	Stage IV	T2	M1	N0
TCGA-B0-5108	2.495890411	0	54	MALE	Stage III	T3a	M0	N0
TCGA-B0-5109	1.608219178	1	69	MALE	Stage III	T3b	M0	N1
TCGA-B0-5110	2.991780822	0	71	FEMALE	Stage I	T1a	M0	N0
TCGA-B0-5113	0.983561644	0	69	FEMALE	Stage III	T3a	M0	N0
TCGA-B0-5115	2.183561644	0	43	MALE	Stage IV	T2	M1	N0
TCGA-B0-5116	1.8	0	52	MALE	Stage III	T3b	M0	N0
TCGA-B0-5117	1.465753425	0	40	MALE	Stage I	T1b	M0	NX
TCGA-B0-5119	0.161643836	0	61	FEMALE	Stage I	T1b	M0	N0
TCGA-B0-5120	1.350684932	0	72	FEMALE	Stage I	T1a	M0	N0
TCGA-B0-5121	1.517808219	0	56	MALE	Stage I	T1b	M0	N0
TCGA-B0-5399	1.78630137	0	46	MALE	Stage I	T1b	M0	N0
TCGA-B0-5400	3.101369863	0	59	FEMALE	Stage III	T3b	M0	N0
TCGA-B0-5402	1.230136986	0	64	MALE	Stage IV	T4	M0	NX
TCGA-B0-5690	6.597260274	0	53	FEMALE	Stage I	T1b	M0	NX
TCGA-B0-5691	9.4	0	66	FEMALE	Stage I	T1a	M0	N0
TCGA-B0-5692	4.073972603	0	66	FEMALE	Stage III	T3b	M0	N0
TCGA-B0-5693	8.42739726	0	47	FEMALE	Stage I	T1b	M0	NX
TCGA-B0-5694	1.315068493	1	71	MALE	Stage III	T3a	M0	N0
TCGA-B0-5695	3.890410959	0	61	FEMALE	Stage I	T1b	M0	N0
TCGA-B0-5696	4.731506849	0	69	MALE	Stage III	T3a	M0	N0
TCGA-B0-5697	5.02739726	0	50	MALE	Stage I	T1a	M0	N0
TCGA-B0-5698	7.076712329	0	77	MALE	Stage I	T1b	M0	N0
TCGA-B0-5699	7.509589041	0	53	MALE	Stage I	T1	M0	N0
TCGA-B0-5700	2.964383562	0	77	MALE	Stage I	T1a	M0	N0
TCGA-B0-5701	4.745205479	0	65	MALE	Stage III	T3b	M0	N0
TCGA-B0-5702	4.397260274	0	71	MALE	Stage I	T1b	M0	N0
TCGA-B0-5703	3.295890411	0	73	MALE	Stage I	T1b	M0	N0
TCGA-B0-5705	10.04931507	0	65	FEMALE	Stage I	T1	M0	N0
TCGA-B0-5706	6.61369863	0	45	MALE	Stage II	T2	M0	N0
TCGA-B0-5707	7.747945205	0	39	FEMALE	Stage I	T1a	M0	N0
TCGA-B0-5709	8.539726027	0	62	FEMALE	Stage III	T3a	M0	NX
TCGA-B0-5710	3.997260274	0	57	MALE	Stage I	T1b	M0	N0
TCGA-B0-5711	8.030136986	0	50	MALE	Stage III	T3b	M0	NX
TCGA-B0-5712	7.457534247	0	68	FEMALE	Stage IV	T2	M1	N0
TCGA-B0-5713	5.109589041	0	75	FEMALE	Stage III	T3b	M0	N0
TCGA-B0-5812	8.117808219	0	53	MALE	Stage I	T1b	M0	NX
TCGA-B2-3923	0.991780822	0	59	MALE	Stage II	T2	M0	NX
TCGA-B2-3924	1.016438356	0	73	MALE	Stage I	T1b	M0	NX
TCGA-B2-4098	0.139726027	1	72	FEMALE	Stage I	T1b	M0	NX
TCGA-B2-4099	1.024657534	0	83	MALE	Stage I	T1a	M0	NX
TCGA-B2-4101	0.515068493	0	52	MALE	Stage II	T2a	M0	NX
TCGA-B2-4102	0.553424658	0	61	MALE	Stage I	T1b	M0	NX
TCGA-B2-5633	0.980821918	0	56	MALE	Stage I	T1b	M0	N0
TCGA-B2-5635	0.863013699	0	74	MALE	Stage I	T1a	M0	NX
TCGA-B2-5636	0.726027397	0	79	MALE	Stage I	T1a	M0	NX
TCGA-B2-5639	1.142465753	0	46	MALE	Stage IV	T3	M1	NX
TCGA-B2-5641	0.887671233	0	79	MALE	Stage I	T1a	M0	N0
TCGA-B2-A4SR	1.389041096	0	61	MALE	Stage II	T2a	M0	NX
TCGA-B4-5377	1	0	68	FEMALE	Stage IV	T3	M1	N0
TCGA-B4-5378	0.479452055	0	62	MALE	Stage I	T1	M0	N0
TCGA-B4-5832	0.424657534	0	65	MALE	Stage III	T3b	M0	N0
TCGA-B4-5834	0.104109589	0	59	MALE	Stage I	T1	M0	N0
TCGA-B4-5836	0.38630137	0	61	FEMALE	Stage I	T1b	M0	N0
TCGA-B4-5838	0.454794521	0	52	MALE	unknow	T3	M0	N1
TCGA-B8-4143	1.942465753	1	66	FEMALE	Stage IV	T3a	M1	N0
TCGA-B8-4146	1.4	0	41	FEMALE	Stage I	T1b	M0	NX
TCGA-B8-4148	1.038356164	0	63	FEMALE	Stage I	T1a	M0	N0
TCGA-B8-4151	0.767123288	0	51	FEMALE	Stage III	T3a	M0	N0
TCGA-B8-4153	1.109589041	0	74	MALE	Stage III	T3a	M0	NX
TCGA-B8-4154	0.698630137	0	73	FEMALE	Stage I	T1a	M0	N0
TCGA-B8-4620	0.619178082	0	70	FEMALE	Stage III	T3a	M0	N0
TCGA-B8-4621	1.180821918	0	63	MALE	Stage I	T1b	M0	N0
TCGA-B8-4622	0.495890411	0	57	MALE	Stage IV	T3a	M1	N0
TCGA-B8-5158	0.802739726	0	56	MALE	Stage III	T3a	M0	N1
TCGA-B8-5159	0.657534247	0	61	FEMALE	Stage I	T1a	M0	N0
TCGA-B8-5545	1.430136986	0	42	MALE	Stage I	T1a	M0	N0
TCGA-B8-5546	1.383561644	0	38	FEMALE	Stage I	T1b	M0	N0
TCGA-B8-5549	0.531506849	0	53	MALE	Stage I	T1b	M0	N0
TCGA-B8-5550	1.189041096	0	71	MALE	Stage III	T3a	M0	N0
TCGA-B8-5552	1.073972603	0	41	FEMALE	Stage I	T1b	M0	NX
TCGA-B8-5553	1.191780822	0	67	FEMALE	Stage I	T1b	M0	N0
TCGA-B8-A54D	2.273972603	0	69	MALE	Stage III	T3a	MX	NX
TCGA-B8-A54E	2.490410959	0	62	FEMALE	Stage I	T1b	MX	NX
TCGA-B8-A54F	1.421917808	0	49	FEMALE	Stage I	T1a	MX	NX
TCGA-B8-A54G	0.145205479	0	50	MALE	Stage I	T1a	MX	NX
TCGA-B8-A54H	0.701369863	0	69	FEMALE	Stage II	T2a	MX	N0
TCGA-B8-A54I	0.410958904	0	48	MALE	Stage I	T1b	MX	NX
TCGA-B8-A54J	1.446575342	0	60	MALE	Stage II	T2a	MX	NX
TCGA-B8-A54K	1.284931507	0	61	MALE	Stage I	T1a	MX	NX
TCGA-B8-A7U6	1.356164384	0	54	FEMALE	Stage I	T1a	unknow	NX
TCGA-B8-A8YJ	1.180821918	0	60	FEMALE	Stage I	T1b	unknow	NX
TCGA-BP-4158	9.252054795	0	69	MALE	Stage I	T1b	M0	N0
TCGA-BP-4159	7.126027397	1	70	MALE	Stage I	T1b	M0	N0
TCGA-BP-4160	7.893150685	0	67	MALE	Stage III	T3a	M0	N0
TCGA-BP-4161	7.523287671	0	74	MALE	Stage I	T1b	M0	NX
TCGA-BP-4162	8.421917808	0	65	FEMALE	Stage I	T1b	M0	N0
TCGA-BP-4163	7.778082192	0	60	FEMALE	Stage III	T3a	M0	N0
TCGA-BP-4164	2.717808219	1	51	FEMALE	Stage III	T3a	M0	NX
TCGA-BP-4165	8.320547945	0	64	FEMALE	Stage I	T1b	M0	N0
TCGA-BP-4167	7.446575342	0	59	MALE	Stage III	T3a	M0	NX
TCGA-BP-4169	1.920547945	1	76	FEMALE	Stage II	T2	M0	N0
TCGA-BP-4170	6.419178082	1	72	FEMALE	Stage I	T1b	M0	N0
TCGA-BP-4173	5.18630137	0	47	MALE	Stage II	T2	M0	N0
TCGA-BP-4174	5.147945205	0	49	MALE	Stage II	T2	M0	N0
TCGA-BP-4176	5.356164384	0	64	MALE	Stage I	T1b	M0	NX
TCGA-BP-4177	4.575342466	0	65	MALE	Stage I	T1a	M0	NX
TCGA-BP-4325	8.120547945	0	64	FEMALE	Stage I	T1b	M0	N0
TCGA-BP-4326	4.452054795	1	53	FEMALE	Stage I	T1b	M0	N0
TCGA-BP-4327	0.298630137	1	75	FEMALE	Stage II	T2	M0	N0
TCGA-BP-4329	2.315068493	1	75	MALE	Stage III	T3a	M0	N0
TCGA-BP-4330	5.17260274	0	60	FEMALE	Stage III	T3a	M0	N0
TCGA-BP-4331	6.723287671	1	52	MALE	Stage I	T1a	M0	N0
TCGA-BP-4332	3.104109589	0	36	MALE	Stage III	T3a	M0	N0
TCGA-BP-4334	1.767123288	1	56	MALE	Stage III	T3a	M0	N0
TCGA-BP-4335	1.301369863	1	65	FEMALE	Stage IV	T3a	M1	N0
TCGA-BP-4338	7.832876712	0	43	MALE	Stage I	T1b	M0	N0
TCGA-BP-4340	1.539726027	1	70	FEMALE	Stage I	T1b	M0	N0
TCGA-BP-4341	4.353424658	1	67	MALE	Stage III	T3a	M0	NX
TCGA-BP-4342	6.180821918	1	79	MALE	Stage II	T2	M0	N0
TCGA-BP-4343	5.238356164	1	64	MALE	Stage III	T3a	M0	N0
TCGA-BP-4344	4.564383562	0	75	FEMALE	Stage I	T1a	M0	NX
TCGA-BP-4345	4.153424658	0	62	MALE	Stage III	T3b	M0	N0
TCGA-BP-4346	4.090410959	1	57	MALE	Stage III	T3b	M0	N0
TCGA-BP-4347	3.745205479	0	74	MALE	Stage III	T3b	M0	NX
TCGA-BP-4349	1.019178082	0	68	FEMALE	Stage I	T1a	M0	NX
TCGA-BP-4351	2.657534247	0	51	FEMALE	Stage III	T3a	M0	N0
TCGA-BP-4352	0.942465753	1	74	FEMALE	Stage IV	T3b	M1	N0
TCGA-BP-4353	1.02739726	1	61	MALE	Stage I	T1	M0	N0
TCGA-BP-4354	2.832876712	1	40	MALE	Stage IV	T4	M1	N1
TCGA-BP-4355	2.610958904	1	59	FEMALE	Stage III	T3a	M0	NX
TCGA-BP-4756	1.024657534	0	62	FEMALE	Stage I	T1b	M0	N0
TCGA-BP-4758	6.049315068	0	40	MALE	Stage I	T1a	M0	NX
TCGA-BP-4759	6.498630137	0	50	MALE	Stage I	T1a	M0	NX
TCGA-BP-4760	6.468493151	0	69	MALE	Stage I	T1a	M0	NX
TCGA-BP-4761	0.498630137	0	57	MALE	Stage III	T3a	M0	N1
TCGA-BP-4762	3.679452055	1	42	MALE	Stage I	T1a	M0	NX
TCGA-BP-4763	3.479452055	1	79	FEMALE	Stage I	T1a	M0	NX
TCGA-BP-4765	5.983561644	0	43	MALE	Stage I	T1a	M0	NX
TCGA-BP-4766	4.005479452	0	43	FEMALE	Stage I	T1a	M0	NX
TCGA-BP-4768	1.095890411	0	72	FEMALE	Stage I	T1a	M0	N0
TCGA-BP-4769	5.139726027	0	63	MALE	Stage I	T1a	M0	NX
TCGA-BP-4770	0.901369863	1	73	FEMALE	Stage IV	T4	M0	N0
TCGA-BP-4771	0.443835616	1	62	MALE	Stage IV	T3a	M1	N0
TCGA-BP-4774	5.164383562	0	57	FEMALE	Stage I	T1a	M0	NX
TCGA-BP-4775	5.049315068	0	55	FEMALE	Stage I	T1a	M0	NX
TCGA-BP-4776	1.126027397	0	52	MALE	Stage I	T1a	M0	NX
TCGA-BP-4777	4.742465753	0	46	MALE	Stage I	T1a	M0	NX
TCGA-BP-4781	5.698630137	0	78	MALE	Stage I	T1a	M0	NX
TCGA-BP-4782	0.969863014	0	55	FEMALE	Stage I	T1a	M0	NX
TCGA-BP-4784	5.079452055	0	67	FEMALE	Stage I	T1a	M0	NX
TCGA-BP-4787	1.315068493	1	59	FEMALE	Stage IV	T3a	M1	N0
TCGA-BP-4789	4.079452055	0	48	MALE	Stage I	T1a	M0	NX
TCGA-BP-4790	3.043835616	1	76	MALE	Stage I	T1a	M0	NX
TCGA-BP-4795	1.698630137	0	74	FEMALE	Stage I	T1a	M0	N0
TCGA-BP-4797	3.032876712	0	34	MALE	Stage III	T3b	M0	N0
TCGA-BP-4798	0.915068493	1	74	MALE	unknow	T3b	M1	N0
TCGA-BP-4799	3.104109589	1	70	MALE	Stage III	T3b	M0	N0
TCGA-BP-4801	3.079452055	0	57	MALE	Stage I	T1a	M0	NX
TCGA-BP-4803	0.55890411	0	79	MALE	Stage III	T3a	M0	NX
TCGA-BP-4804	3.997260274	0	59	MALE	Stage I	T1b	M0	NX
TCGA-BP-4807	0.578082192	0	42	MALE	Stage I	T1a	M0	NX
TCGA-BP-4959	7.287671233	0	49	MALE	Stage I	T1b	M0	NX
TCGA-BP-4960	5.950684932	0	46	MALE	Stage II	T2	M0	N0
TCGA-BP-4961	5.301369863	0	47	MALE	Stage I	T1a	M0	NX
TCGA-BP-4962	4.890410959	0	58	MALE	Stage II	T2	M0	NX
TCGA-BP-4963	5.024657534	0	63	MALE	Stage I	T1b	M0	NX
TCGA-BP-4964	5.101369863	0	54	FEMALE	Stage I	T1a	M0	N0
TCGA-BP-4965	5.126027397	0	46	MALE	Stage I	T1a	M0	NX
TCGA-BP-4967	0.561643836	0	76	MALE	Stage III	T3a	M0	N0
TCGA-BP-4968	4.783561644	0	40	MALE	Stage I	T1b	M0	N0
TCGA-BP-4969	4.915068493	0	63	FEMALE	Stage I	T1a	M0	NX
TCGA-BP-4970	1.18630137	0	44	MALE	Stage III	T1a	M0	N1
TCGA-BP-4971	4.073972603	0	40	MALE	Stage III	T3a	M0	N0
TCGA-BP-4972	4.115068493	0	43	FEMALE	Stage III	T3a	M0	NX
TCGA-BP-4973	3.791780822	0	47	MALE	Stage III	T3a	M0	NX
TCGA-BP-4974	0.578082192	1	58	MALE	Stage IV	T3a	M1	N0
TCGA-BP-4975	3.926027397	0	40	MALE	Stage I	T1b	M0	NX
TCGA-BP-4976	4.471232877	0	77	MALE	Stage I	T1a	M0	NX
TCGA-BP-4977	1.243835616	0	57	MALE	Stage I	T1b	M0	NX
TCGA-BP-4981	3.005479452	1	75	FEMALE	Stage III	T3a	M0	NX
TCGA-BP-4982	2.778082192	0	42	MALE	Stage I	T1b	M0	NX
TCGA-BP-4983	3.871232877	0	67	FEMALE	Stage III	T3a	M0	NX
TCGA-BP-4985	2.608219178	1	72	MALE	Stage III	T3a	M0	N0
TCGA-BP-4986	2.150684932	0	75	MALE	Stage I	T1a	M0	N0
TCGA-BP-4987	3.079452055	0	41	FEMALE	Stage I	T1b	M0	NX
TCGA-BP-4989	0.323287671	0	58	MALE	Stage III	T3a	M0	N0
TCGA-BP-4991	3.871232877	0	54	MALE	Stage I	T1a	M0	NX
TCGA-BP-4992	1.37260274	0	66	MALE	Stage I	T1b	M0	NX
TCGA-BP-4993	0.484931507	0	58	MALE	Stage I	T1a	M0	NX
TCGA-BP-4994	3.583561644	0	54	MALE	Stage I	T1a	M0	NX
TCGA-BP-4995	3.756164384	0	68	MALE	Stage I	T1b	M0	N0
TCGA-BP-4998	2.553424658	0	49	MALE	Stage I	T1a	M0	NX
TCGA-BP-4999	3.468493151	0	56	MALE	Stage I	T1a	M0	NX
TCGA-BP-5000	1.542465753	0	40	MALE	Stage I	T1b	M0	NX
TCGA-BP-5001	3.224657534	0	43	FEMALE	Stage I	T1b	M0	NX
TCGA-BP-5004	3.084931507	0	53	MALE	Stage I	T1a	M0	NX
TCGA-BP-5006	2.301369863	0	61	MALE	Stage I	T1a	M0	N0
TCGA-BP-5007	3.123287671	0	45	MALE	Stage II	T2	M0	N0
TCGA-BP-5008	2.934246575	0	46	MALE	Stage I	T1a	M0	NX
TCGA-BP-5009	2.991780822	1	52	MALE	Stage I	T1b	M0	NX
TCGA-BP-5010	2.405479452	1	63	MALE	Stage III	T3a	M0	N0
TCGA-BP-5168	4.008219178	1	75	MALE	Stage I	T1a	M0	NX
TCGA-BP-5169	0.528767123	0	70	MALE	Stage I	T1b	M0	N0
TCGA-BP-5170	6.608219178	0	55	MALE	Stage I	T1a	M0	NX
TCGA-BP-5173	0.169863014	1	75	MALE	Stage I	T1a	M0	NX
TCGA-BP-5174	6.183561644	0	45	FEMALE	Stage I	T1a	M0	NX
TCGA-BP-5175	2.553424658	0	60	MALE	Stage I	T1a	M0	NX
TCGA-BP-5176	4.356164384	1	78	FEMALE	Stage I	T1a	M0	NX
TCGA-BP-5177	0.802739726	0	46	FEMALE	Stage I	T1a	M0	NX
TCGA-BP-5178	5.238356164	1	71	MALE	Stage IV	T3a	M1	NX
TCGA-BP-5180	6.2	0	53	MALE	Stage I	T1a	M0	NX
TCGA-BP-5181	4.095890411	0	58	FEMALE	Stage I	T1b	M0	NX
TCGA-BP-5182	3.191780822	0	56	MALE	Stage I	T1a	M0	N0
TCGA-BP-5183	3.536986301	0	57	MALE	Stage III	T3a	M0	NX
TCGA-BP-5184	3.104109589	0	54	MALE	Stage I	T1a	M0	NX
TCGA-BP-5185	3.101369863	0	56	MALE	Stage I	T1a	M0	NX
TCGA-BP-5186	1.898630137	0	50	FEMALE	Stage I	T1a	M0	N0
TCGA-BP-5187	1.112328767	0	54	MALE	Stage I	T1a	M0	NX
TCGA-BP-5189	2.252054795	1	60	MALE	Stage I	T1b	M0	NX
TCGA-BP-5190	2.769863014	0	61	MALE	Stage I	T1a	M0	NX
TCGA-BP-5191	2.649315068	0	79	MALE	Stage III	T3a	M0	N0
TCGA-BP-5192	1.956164384	0	59	MALE	Stage I	T1a	M0	NX
TCGA-BP-5194	1.117808219	0	39	MALE	Stage I	T1a	M0	NX
TCGA-BP-5195	2.052054795	0	75	MALE	Stage I	T1a	M0	NX
TCGA-BP-5196	2.789041096	0	53	MALE	Stage I	T1a	M0	NX
TCGA-BP-5198	1.652054795	0	72	MALE	Stage III	T3b	M0	N0
TCGA-BP-5199	3.712328767	0	58	MALE	Stage II	T2	M0	N0
TCGA-BP-5200	2.912328767	0	44	MALE	Stage II	T2	M0	NX
TCGA-BP-5201	2.605479452	0	63	MALE	Stage IV	T3b	M1	N0
TCGA-CJ-4634	4.98630137	0	60	FEMALE	Stage I	T1b	M0	NX
TCGA-CJ-4635	3.879452055	0	48	MALE	Stage I	T1b	M0	NX
TCGA-CJ-4636	5.271232877	0	51	MALE	Stage III	T3a	M0	N0
TCGA-CJ-4637	6.101369863	1	52	FEMALE	Stage IV	T2b	M1	NX
TCGA-CJ-4638	1.180821918	1	46	FEMALE	Stage IV	T3a	M1	N1
TCGA-CJ-4639	6.323287671	0	49	FEMALE	Stage II	T2	M0	N0
TCGA-CJ-4640	5.473972603	0	49	MALE	Stage III	T3a	M0	N0
TCGA-CJ-4641	4.550684932	1	55	FEMALE	Stage IV	T3a	M1	NX
TCGA-CJ-4642	4.460273973	0	47	MALE	Stage II	T2	M0	NX
TCGA-CJ-4643	4.912328767	0	67	FEMALE	Stage II	T2b	M0	N0
TCGA-CJ-4644	0.920547945	1	48	FEMALE	Stage IV	T3a	M1	N0
TCGA-CJ-4868	1.769863014	1	42	MALE	Stage IV	T3a	M1	N0
TCGA-CJ-4869	6.997260274	0	49	MALE	Stage III	T2	M0	N1
TCGA-CJ-4870	4.104109589	0	58	FEMALE	Stage III	T3a	M0	NX
TCGA-CJ-4871	6.638356164	0	63	MALE	Stage IV	T3a	M1	NX
TCGA-CJ-4872	3.931506849	0	51	MALE	Stage I	T1b	M0	N0
TCGA-CJ-4873	4.865753425	0	85	FEMALE	Stage III	T3a	M0	N0
TCGA-CJ-4874	6.254794521	0	73	FEMALE	Stage I	T1b	M0	N0
TCGA-CJ-4875	6.446575342	0	67	MALE	Stage IV	T3a	M1	NX
TCGA-CJ-4876	5.356164384	0	57	MALE	Stage II	T2b	M0	N0
TCGA-CJ-4878	5.989041096	0	71	FEMALE	Stage III	T3a	M0	NX
TCGA-CJ-4881	5.517808219	0	41	MALE	Stage III	T3a	M0	NX
TCGA-CJ-4882	5.15890411	0	57	MALE	Stage III	T3a	M0	NX
TCGA-CJ-4884	4.819178082	0	72	FEMALE	Stage III	T3a	M0	NX
TCGA-CJ-4885	5.821917808	0	64	MALE	Stage IV	T3a	M1	NX
TCGA-CJ-4886	5.347945205	0	42	FEMALE	Stage I	T1a	M0	NX
TCGA-CJ-4887	2.553424658	1	48	MALE	Stage IV	T3a	M1	NX
TCGA-CJ-4888	4.293150685	1	59	MALE	Stage IV	T3a	M1	NX
TCGA-CJ-4889	5.331506849	0	63	FEMALE	Stage I	T1a	M0	NX
TCGA-CJ-4890	5.712328767	0	72	MALE	Stage IV	T3a	M1	N0
TCGA-CJ-4891	2.243835616	1	57	FEMALE	Stage III	T3c	M0	N0
TCGA-CJ-4892	4.167123288	0	65	FEMALE	Stage I	T1b	M0	N0
TCGA-CJ-4893	2.054794521	0	76	FEMALE	Stage I	T1b	M0	NX
TCGA-CJ-4894	2.304109589	1	58	MALE	Stage III	T3a	M0	N0
TCGA-CJ-4895	3.287671233	1	62	MALE	Stage IV	T3a	M1	NX
TCGA-CJ-4897	4.953424658	0	79	FEMALE	Stage III	T3a	M0	NX
TCGA-CJ-4899	4.18630137	0	42	MALE	Stage I	T1b	M0	NX
TCGA-CJ-4900	4.695890411	1	69	FEMALE	Stage IV	T4	M1	N1
TCGA-CJ-4901	3.97260274	0	47	MALE	Stage III	T3b	M0	NX
TCGA-CJ-4902	4.164383562	0	61	MALE	Stage III	T3a	M0	NX
TCGA-CJ-4903	4.273972603	0	50	MALE	Stage I	T1b	M0	NX
TCGA-CJ-4904	4.909589041	0	60	FEMALE	Stage IV	T3a	M1	N0
TCGA-CJ-4905	4.098630137	0	62	FEMALE	Stage I	T1a	M0	NX
TCGA-CJ-4907	4.106849315	0	58	MALE	Stage III	T3b	M0	NX
TCGA-CJ-4908	4.194520548	0	38	MALE	Stage I	T1a	M0	NX
TCGA-CJ-4912	4.539726027	0	61	MALE	Stage II	T2	M0	NX
TCGA-CJ-4916	3.761643836	0	69	FEMALE	Stage III	T3a	M0	NX
TCGA-CJ-4918	0.254794521	1	64	MALE	Stage IV	T3a	M1	N0
TCGA-CJ-4920	0.380821918	1	64	FEMALE	Stage I	T1b	M0	NX
TCGA-CJ-5671	5.323287671	0	51	MALE	Stage I	T1a	M0	NX
TCGA-CJ-5672	5.402739726	1	84	MALE	Stage I	T1a	M0	NX
TCGA-CJ-5675	6.657534247	0	70	MALE	Stage II	T2a	M0	NX
TCGA-CJ-5676	7.054794521	0	47	MALE	Stage III	T3b	M0	NX
TCGA-CJ-5677	2.142465753	1	54	FEMALE	Stage IV	T3a	M1	NX
TCGA-CJ-5678	1.57260274	1	62	MALE	Stage IV	T2b	M1	N0
TCGA-CJ-5679	1.860273973	1	73	MALE	Stage III	T3b	M0	NX
TCGA-CJ-5680	2.104109589	1	65	FEMALE	Stage IV	T3a	M1	NX
TCGA-CJ-5681	1.512328767	1	44	FEMALE	Stage IV	T3a	M1	NX
TCGA-CJ-5682	5.15890411	0	60	MALE	Stage IV	T3a	M1	NX
TCGA-CJ-5683	5.175342466	0	78	MALE	Stage I	T1b	M0	NX
TCGA-CJ-5684	6.112328767	0	61	MALE	Stage III	T3a	M0	NX
TCGA-CJ-5686	5.583561644	0	59	FEMALE	Stage I	T1b	M0	NX
TCGA-CJ-6027	5.082191781	0	77	MALE	Stage I	T1a	M0	NX
TCGA-CJ-6028	4.452054795	1	58	MALE	Stage IV	T3a	M1	NX
TCGA-CJ-6030	6.298630137	1	65	MALE	Stage I	T1a	M0	N0
TCGA-CJ-6031	5.221917808	0	54	MALE	Stage I	T1b	M0	NX
TCGA-CJ-6032	6.980821918	0	63	FEMALE	Stage II	T2	M0	NX
TCGA-CJ-6033	0.61369863	1	54	FEMALE	Stage IV	T3a	M1	N0
TCGA-CW-5580	5.380821918	1	73	FEMALE	Stage IV	T3a	M1	NX
TCGA-CW-5581	7.668493151	0	44	MALE	Stage I	T1b	M0	NX
TCGA-CW-5583	6.819178082	0	51	FEMALE	Stage I	T1a	M0	NX
TCGA-CW-5584	0.449315068	1	74	MALE	Stage III	T3b	M0	N1
TCGA-CW-5585	7.147945205	0	51	MALE	Stage IV	T3b	M1	N0
TCGA-CW-5587	6.098630137	0	62	FEMALE	Stage III	T3b	M0	N0
TCGA-CW-5588	5.526027397	0	78	FEMALE	Stage I	T1a	M0	NX
TCGA-CW-5589	6.515068493	0	52	MALE	Stage I	T1a	M0	NX
TCGA-CW-5590	2.945205479	1	51	MALE	Stage IV	T3a	M1	NX
TCGA-CW-5591	6.221917808	0	56	MALE	Stage IV	T3a	M1	N0
TCGA-CW-6087	0.112328767	1	61	MALE	Stage IV	T3a	M1	N1
TCGA-CW-6088	8.82739726	0	60	MALE	Stage I	T1b	M0	N0
TCGA-CW-6090	6.991780822	0	68	MALE	Stage I	T1b	M0	NX
TCGA-CW-6093	8.619178082	0	73	MALE	Stage I	T1a	M0	NX
TCGA-CW-6097	1.564383562	1	32	MALE	Stage III	T3a	M0	NX
TCGA-CZ-4853	2.120547945	0	82	MALE	Stage I	T1a	M0	NX
TCGA-CZ-4854	3.846575342	1	68	MALE	Stage I	T1b	M0	N0
TCGA-CZ-4857	3.923287671	1	56	MALE	Stage IV	T3a	M1	N0
TCGA-CZ-4858	5.323287671	0	39	MALE	Stage II	T2	M0	NX
TCGA-CZ-4859	4.895890411	0	59	FEMALE	Stage I	T1	M0	N0
TCGA-CZ-4860	0.564383562	1	60	MALE	Stage IV	T4	M1	NX
TCGA-CZ-4861	1.221917808	1	63	MALE	Stage II	T2	M0	NX
TCGA-CZ-4862	5.049315068	0	46	MALE	Stage I	T1b	M0	NX
TCGA-CZ-4863	4.632876712	0	51	FEMALE	Stage III	T3b	M0	N0
TCGA-CZ-4864	3.602739726	1	86	MALE	Stage II	T2	M0	N0
TCGA-CZ-4865	0.454794521	1	70	FEMALE	Stage I	T1a	M0	NX
TCGA-CZ-4866	4.843835616	0	79	FEMALE	Stage I	T1	M0	NX
TCGA-CZ-5451	4.569863014	0	74	MALE	Stage II	T2	M0	N0
TCGA-CZ-5452	4.263013699	0	69	MALE	Stage II	T2	M0	N0
TCGA-CZ-5454	1.978082192	1	63	MALE	Stage IV	T2	M1	N0
TCGA-CZ-5455	1.536986301	1	63	MALE	Stage IV	T3b	M1	NX
TCGA-CZ-5456	4.268493151	0	57	MALE	Stage II	T2	M0	N0
TCGA-CZ-5457	4.238356164	0	62	MALE	Stage III	T3a	M0	NX
TCGA-CZ-5458	4.268493151	0	43	MALE	Stage III	T3a	M0	NX
TCGA-CZ-5459	4.150684932	0	63	MALE	Stage III	T3b	M0	NX
TCGA-CZ-5460	3.917808219	0	55	MALE	Stage IV	T3b	M1	NX
TCGA-CZ-5461	0.904109589	1	52	MALE	Stage IV	T1b	M1	NX
TCGA-CZ-5462	0.852054795	1	83	MALE	Stage IV	T1b	M1	NX
TCGA-CZ-5463	1.81369863	0	76	MALE	Stage II	T2	M0	NX
TCGA-CZ-5464	4.087671233	0	69	MALE	Stage IV	T3b	M1	NX
TCGA-CZ-5465	3.77260274	0	76	FEMALE	Stage III	T3b	M0	NX
TCGA-CZ-5466	1.876712329	0	67	MALE	Stage III	T3a	M0	NX
TCGA-CZ-5467	0.2	1	86	FEMALE	Stage III	T3a	M0	N0
TCGA-CZ-5468	0.161643836	1	84	MALE	Stage IV	T3b	M1	NX
TCGA-CZ-5469	2.591780822	1	41	MALE	Stage II	T2	M0	N0
TCGA-CZ-5982	5.594520548	0	59	FEMALE	Stage I	T1a	M0	NX
TCGA-CZ-5984	4.084931507	0	51	MALE	Stage I	T1b	M0	N0
TCGA-CZ-5985	4.463013699	0	58	MALE	Stage II	T2	M0	N0
TCGA-CZ-5986	1.021917808	0	61	MALE	Stage I	T1	M0	N0
TCGA-CZ-5987	1.219178082	1	60	MALE	Stage IV	T3b	M1	NX
TCGA-CZ-5988	1.898630137	0	38	MALE	Stage I	T1b	M0	N0
TCGA-CZ-5989	4.380821918	0	60	MALE	Stage II	T2	M0	N0
TCGA-DV-5565	3.64109589	0	59	MALE	Stage I	T1a	M0	NX
TCGA-DV-5566	3.830136986	0	67	FEMALE	Stage I	T1a	M0	NX
TCGA-DV-5567	2.493150685	0	40	FEMALE	Stage I	T1a	M0	NX
TCGA-DV-5568	1.01369863	0	26	MALE	Stage I	T1a	M0	NX
TCGA-DV-5569	0.97260274	0	29	FEMALE	Stage I	T1a	M0	NX
TCGA-DV-5573	3.095890411	0	41	MALE	Stage I	T1a	M0	NX
TCGA-DV-5574	1.980821918	0	37	MALE	Stage I	T1a	M0	NX
TCGA-DV-5575	2.756164384	0	52	FEMALE	Stage I	T1a	M0	NX
TCGA-DV-5576	1.991780822	1	55	FEMALE	Stage I	T1a	M0	NX
TCGA-DV-A4VX	4.454794521	1	59	MALE	Stage IV	T3b	MX	N0
TCGA-DV-A4VZ	1	0	53	MALE	Stage I	T1a	MX	NX
TCGA-DV-A4W0	5.501369863	0	55	MALE	Stage I	T1b	MX	NX
TCGA-EU-5904	1.509589041	0	47	FEMALE	Stage I	T1	M0	NX
TCGA-EU-5905	0.326027397	0	67	FEMALE	Stage I	T1	M0	NX
TCGA-EU-5906	0.564383562	0	55	MALE	Stage I	T1b	M0	NX
TCGA-EU-5907	0.347945205	0	81	MALE	Stage III	T3a	M0	NX
TCGA-G6-A5PC	0.663013699	1	54	FEMALE	Stage IV	T1b	M1	N0
TCGA-G6-A8L6	0.857534247	1	55	MALE	Stage IV	T2a	MX	NX
TCGA-G6-A8L7	5.843835616	0	81	FEMALE	Stage I	T1b	MX	N0
TCGA-G6-A8L8	2.989041096	1	62	FEMALE	Stage I	T1b	MX	NX
TCGA-GK-A6C7	0.167123288	0	76	FEMALE	Stage I	T1a	MX	NX
TCGA-MM-A563	1.619178082	0	41	MALE	unknow	T3	MX	NX
TCGA-MM-A564	1.663013699	0	68	MALE	Stage II	T2a	MX	NX
TCGA-MM-A84U	1.917808219	0	58	FEMALE	Stage I	T1a	MX	NX
TCGA-MW-A4EC	1.364383562	0	72	FEMALE	Stage I	T1a	MX	NX
TCGA-T7-A92I	0.975342466	0	47	FEMALE	Stage I	T1a	MX	NX
