# Supplementary material for: Identification and Validation of a Ferroptosis-Related Long Non-Coding RNA (FRlncRNA) Signature to Predict Survival Outcomes and the Immune Microenvironment in Patients With Clear Cell Renal Cell Carcinoma
Source: Front Genet. 2022 Mar 8;13:787884. doi: 10.3389/fgene.2022.787884 (PMC8957844; doi:10.3389/fgene.2022.787884)
Supplement: Supplementary file 4 [file DataSheet2.ZIP]

Archive with 4 entries (3 files):
- Supplementary figure/
- Supplementary figure/Supplementary Figure 1.pdf
- Supplementary figure/Supplementary Figure 2.pdf
- Supplementary figure/Supplementary Figure 3.pdf
